# Supplementary material for: Different Microeukaryotic Trophic Groups Show Different Latitudinal Spatial Scale Dependences in Assembly Processes across the Continental Shelves of China
Source: Microorganisms. 2024 Jan 8;12(1):124. doi: 10.3390/microorganisms12010124 (PMC10821338; doi:10.3390/microorganisms12010124)
Supplement: Supplementary file 1 [file microorganisms-12-00124-s001.zip › Supplementary materials/Table S1.xlsx]

## Sheet: Table S1
Table S1 Summary of the sample information and environmental variables
Sample ID	Habitat type	Sampling ecoregion	Sampling date	Latitude (°N)	Longitude (°E)	Depth (m)	Temperature (℃)	Salinity
B19.w	Surface water	Eco I	2018.4.14	39.219	123.633	3.3138	3.97445	32.3631
B20.w	Surface water	Eco I	2018.4.14	38.743	123.359	4.4018	4.86346	32.3723
B22.w	Surface water	Eco I	2018.4.14	38.496	122.876	4.3999	5.73	32.4017
B23.w	Surface water	Eco I	2018.4.14	38.223	122.737	3.8088	6.3586	32.4686
B25.w	Surface water	Eco I	2018.4.13	37.691	122.473	2.6656	6.57131	32.4388
B45.w	Surface water	Eco I	2018.4.12	38.319	118.992	2.769	5.2005	31.8636
B57.w	Surface water	Eco I	2018.4.11	39.615	120.617	2.9512	3.39672	32.7214
B59.w	Surface water	Eco I	2018.4.11	39.318	120.24	3.4187	4.44331	32.7689
B61.w	Surface water	Eco I	2018.4.11	38.867	119.668	3.641	3.8502	32.6995
Y10.w	Surface water	Eco I	2018.3.30	35.012	123.996	4.7117	8.8309	32.5251
Y12.w	Surface water	Eco I	2018.3.30	35	122.999	4.7507	9.67	33.84
Y14.w	Surface water	Eco I	2018.3.30	35.001	122.338	5.6814	8.4954	32.4157
Y16.w	Surface water	Eco I	2018.3.30	34.999	121.663	4.9927	8.5879	32.4001
Y18.w	Surface water	Eco I	2018.3.31	34.998	121.002	4.6252	7.34471	32.3515
Y34.w	Surface water	Eco I	2018.4.2	31.997	122.499	2.4921	9.93058	31.7522
Y36.w	Surface water	Eco I	2018.4.2	32.001	123.502	3.8751	9.8322	32.2624
Y37.w	Surface water	Eco I	2018.4.2	32.001	123.99	3.3926	9.8469	32.8235
E1.w	Surface water	Eco II	2018.5.13	29.995	122.7	3	19.467	29.0807
E2.w	Surface water	Eco II	2018.5.13	30.017	123.498	3	20.1548	32.1606
E3.w	Surface water	Eco II	2018.5.14	30.017	124.267	3	19.4888	31.7094
E4.w	Surface water	Eco II	2018.5.14	29.998	125.098	3	19.5984	32.3074
E5.w	Surface water	Eco II	2018.5.14	30	125.897	3	19.2999	31.6112
E6.w	Surface water	Eco II	2018.5.16	28.468	122.58	3	23.3226	30.1369
E7.w	Surface water	Eco II	2018.5.16	28.158	123.178	3	24.9993	33.7638
E8.w	Surface water	Eco II	2018.5.16	27.842	123.777	3	25.1224	34.4096
E9.w	Surface water	Eco II	2018.5.20	27.002	120.932	3	24.1309	33.4037
E10.w	Surface water	Eco II	2018.5.20	26.628	121.528	3	26.0456	33.9724
E11.w	Surface water	Eco II	2018.5.19	26.268	122.118	3	27.0542	34.1721
E12.w	Surface water	Eco II	2018.5.19	25.898	122.722	3	26.9679	34.7788
S58.w	Surface water	Eco III	2018.6.20	22.328	114.671	2	28.5665	31.4964
S62.w	Surface water	Eco III	2018.6.20	22.001	115.002	2	28.1353	33.6643
S66.w	Surface water	Eco III	2018.6.20	21.748	115.256	2	28.397	33.8373
S99.w	Surface water	Eco III	2018.6.22	23.063	116.76	2	26.9601	33.5241
S101.w	Surface water	Eco III	2018.6.22	22.856	116.854	2	28.1497	32.7628
S104.w	Surface water	Eco III	2018.6.22	22.53	117.001	2	28.6303	32.2151
S106.w	Surface water	Eco III	2018.6.22	22.314	117.102	2	27.8115	33.3074
S115.w	Surface water	Eco III	2018.6.25	20.002	112.306	2	29.3	33.9564
S120.w	Surface water	Eco III	2018.6.25	20.001	111.846	2	28.9692	33.7054
S124.w	Surface water	Eco III	2018.6.25	20	111.475	2	28.2907	33.7605
S127.w	Surface water	Eco III	2018.6.25	20	111.192	2	28.5381	33.2505
S140.w	Surface water	Eco III	2018.6.26	19.209	111.753	2	29.1307	33.8617
S142.w	Surface water	Eco III	2018.6.26	19.294	111.567	2	29.1633	33.848
S145.w	Surface water	Eco III	2018.6.26	19.429	111.291	2	28.6483	33.7131
S148.w	Surface water	Eco III	2018.6.26	19.573	111.01	2	27.0822	33.9069
B20.s	Sediment	Eco I	2018.4.14	38.743	123.359	59	4.61319	32.3731
B22.s	Sediment	Eco I	2018.4.14	38.496	122.876	57	4.5879	32.4127
B23.s	Sediment	Eco I	2018.4.14	38.223	122.737	53	5.5836	32.4685
B25.s	Sediment	Eco I	2018.4.13	37.691	122.473	29	6.26483	32.4464
B45.s	Sediment	Eco I	2018.4.12	38.319	118.992	19	4.90968	31.8774
B57.s	Sediment	Eco I	2018.4.11	39.615	120.617	29	2.93736	32.7375
B61.s	Sediment	Eco I	2018.4.11	38.867	119.668	26	3.79103	32.7002
Y12.s	Sediment	Eco I	2018.3.30	35	122.999	73	7.99	33.01
Y14.s	Sediment	Eco I	2018.3.30	35.001	122.338	61	8.0353	32.9918
Y16.s	Sediment	Eco I	2018.3.30	34.999	121.663	45	7.2545	32.4039
Y18.s	Sediment	Eco I	2018.3.31	34.998	121.002	37	7.2125	32.3625
Y34.s	Sediment	Eco I	2018.4.2	31.997	122.499	22	9.80216	31.5779
Y36.s	Sediment	Eco I	2018.4.2	32.001	123.502	42	9.6959	32.2544
Y37.s	Sediment	Eco I	2018.4.2	32.001	123.99	41	9.8057	32.846
E1.s	Sediment	Eco II	2018.5.13	29.995	122.7	33	17.7819	33.6677
E2.s	Sediment	Eco II	2018.5.13	30.017	123.498	67	18.6187	34.3211
E3.s	Sediment	Eco II	2018.5.14	30.017	124.267	55	18.5961	33.9971
E4.s	Sediment	Eco II	2018.5.14	29.998	125.098	54	17.6747	33.7533
E5.s	Sediment	Eco II	2018.5.14	30	125.897	79	14.7092	33.7872
E6.s	Sediment	Eco II	2018.5.16	28.468	122.58	65	17.3422	34.5311
E7.s	Sediment	Eco II	2018.5.16	28.158	123.178	79	19.0246	34.5366
E8.s	Sediment	Eco II	2018.5.16	27.842	123.777	84	18.4633	34.5642
E9.s	Sediment	Eco II	2018.5.20	27.002	120.932	36	23.5149	34.2728
E10.s	Sediment	Eco II	2018.5.20	26.628	121.528	74	24.4291	34.2609
E11.s	Sediment	Eco II	2018.5.19	26.268	122.118	97	17.2476	34.6241
Eco I, ecoregion I (the Cold Temperate Northwest Pacific); Eco II, ecoregion II (the Warm Temperate Northwest Pacific); Eco III, ecoregion III (the South China Sea).
