# Supplementary material for: Different Microeukaryotic Trophic Groups Show Different Latitudinal Spatial Scale Dependences in Assembly Processes across the Continental Shelves of China
Source: Microorganisms. 2024 Jan 8;12(1):124. doi: 10.3390/microorganisms12010124 (PMC10821338; doi:10.3390/microorganisms12010124)
Supplement: Supplementary file 1 [file microorganisms-12-00124-s001.zip › Supplementary materials/Table S2.xlsx]

## Sheet: Table S2
Table S2 OTU table including all samples
OTU_id	Supergroup	Phylum	Class	Order	Family	Genus	Species	B19.1	B20.1	B22.1	B23.1	B25.1	B45.1	B57.1	B59.1	B61.1	Y10.1	Y12.1	Y14.1	Y16.1	Y18.1	Y34.1	Y36.1	Y37.1	E1.1	E2.1	E3.1	E4.1	E5.1	E6.1	E7.1	E8.1	E9.1	E10.1	E11.1	E12.1	S58.1	S62.1	S66.1	S99.1	S101.1	S104.1	S106.1	S115.1	S120.1	S124.1	S127.1	S140.1	S142.1
OTU_5	Alveolata	Dinophyta	Dinophyceae	Dinophyceae_X	Dinophyceae_XX	Gyrodinium	Gyrodinium_fusiforme	5159	6358	2199	8937	7022	8811	8505	6429	4840	4356	7570	5396	8814	9299	5639	6354	6325	3907	5889	2671	2797	2236	3163	4048	5375	13502	6056	5187	5251	3988	3750	4985	2509	3064	4156	4046	4654	3783	3778	3651	4981	3946
OTU_6	Stramenopiles	Ochrophyta	Bacillariophyta	Bacillariophyta_X	Polar-centric-Mediophyceae	Skeletonema	Skeletonema_sp.	251	143	976	86	112	356	78	39	101	90	40	362	222	130	692	1264	256	7460	1350	43	46	53	8	8	4	18	22	35	29	16	4	2	36	26	10	2	0	39	10	23	5	17
OTU_9	Archaeplastida	Chlorophyta	Mamiellophyceae	Mamiellales	Bathycoccaceae	Bathycoccus	Bathycoccus_sp.	297	97	100	384	379	533	1522	1551	1264	758	519	1676	310	291	411	576	713	15	183	201	80	51	46	106	18	25	215	30	92	42	23	22	21	33	37	16	24	76	64	75	42	23
OTU_10	Rhizaria	Foraminifera	Globothalamea	Rotaliida	Globorotaliidae	Globorotalia	Globorotalia_truncatulinoides	64	124	43	132	22	4	35	20	25	888	2246	300	120	149	66	91	229	66	111	159	135	478	12	151	93	9	53	65	119	95	137	97	47	112	78	41	58	70	118	173	54	52
OTU_11	Inc	Cryptophyta	Cryptophyceae	Cryptophyceae_X	Cryptomonadales	Teleaulax	Teleaulax_amphioxeia	1326	691	74	1223	652	126	528	629	478	503	769	315	876	604	1423	861	1127	16	11	31	36	89	9	14	16	4	19	20	1	12	2	3	55	9	20	13	5	10	3	3	1	9
OTU_12	Stramenopiles	Ochrophyta	Bacillariophyta	Bacillariophyta_X	Polar-centric-Mediophyceae	Polar-centric-Mediophyceae_X	Polar-centric-Mediophyceae_X_sp.	1	0	0	0	0	1	0	0	0	0	0	1	0	1	7	5	8	31	302	28	14	0	220	54	9	206	38	14	129	105	110	622	276	285	1514	46	8	199	244	1374	35	1145
OTU_13	Alveolata	Dinophyta	Dinophyceae	Dinophyceae_X	Noctilucales	Noctiluca	Noctiluca_scintillans	34	31	35	7	442	324	123	73	131	18	0	4	1	0	10	2	60	900	1507	461	20	30	9563	294	291	1023	116	120	5	1	3	11	1	3	5	2	1	1	5	3	4	2
OTU_15	Stramenopiles	Ochrophyta	Bacillariophyta	Bacillariophyta_X	Polar-centric-Mediophyceae	Thalassiosira	Thalassiosira_minima	1951	1226	5076	857	1340	1564	2165	3189	2602	816	521	1823	897	804	1094	752	691	329	272	26	35	21	39	86	49	158	66	66	93	202	52	35	653	283	247	110	26	243	99	104	42	181
OTU_18	Stramenopiles	Ochrophyta	Bacillariophyta	Bacillariophyta_X	Polar-centric-Mediophyceae	Thalassiosira	Thalassiosira_concaviuscula	12	8	7	22	9	2	5	6	4	45	141	146	147	80	143	532	926	61	73	299	282	386	73	451	188	80	206	306	161	502	511	191	2960	1271	1058	1423	336	373	239	304	186	314
OTU_19	Stramenopiles	Ochrophyta	Bacillariophyta	Bacillariophyta_X	Polar-centric-Mediophyceae	Chaetoceros	Chaetoceros_debilis	2	2	11	0	14	6	1	7	2	1	1	6	25	7	16	188	2	24	16	27	22	33	12	11	36	7	12	10	0	0	0	0	0	0	0	0	0	0	0	0	0	0
OTU_20	Rhizaria	Radiolaria	RAD-B	RAD-B_X	RAD-B-Group-IV	RAD-B-Group-IV_X	RAD-B-Group-IV_X_sp.	0	0	0	0	0	0	0	0	0	0	0	19	1	0	30	2	8	4	12	0	54	30	27	2076	814	33	180	98	54	9	6	4	16	21	9	12	6	21	21	16	23	2
OTU_22	Inc	Haptophyta	Prymnesiophyceae	Phaeocystales	Phaeocystaceae	Phaeocystis	Phaeocystis_sp	13	17	6	40	2	0	3	3	0	18	4	47	25	10	10	5	3	0	109	4360	5572	3499	154	247	226	95	250	243	46	131	142	51	74	92	32	438	161	145	132	29	163	208
OTU_23	Rhizaria	Radiolaria	Polycystinea	Spumellarida	Spumellarida-Group-I	Spumellarida-Group-I_X	Spumellarida-Group-I_X_sp.	3	0	0	5	0	0	0	0	0	0	0	0	0	0	0	0	0	0	0	0	0	0	1	1	1	0	6	10	28	22	16	14	6	12	6	11	18	23	20	23	22	11
OTU_24	Alveolata	Dinophyta	Dinophyceae	Dinophyceae_X	Dinophyceae_XX	Alexandrium	Alexandrium_fundyense-GroupI	254	52	15	71	135	50	39	47	115	109	108	130	68	351	175	138	150	482	489	32	41	32	53	50	42	52	46	46	3	2	2	0	2	2	4	0	0	2	2	4	5	1
OTU_26	Alveolata	Dinophyta	Syndiniales	Dino-Group-II	Dino-Group-II-Clade-6	Dino-Group-II-Clade-6_X	Dino-Group-II-Clade-6_X_sp.	0	0	0	0	0	0	0	0	0	0	0	61	7	0	102	11	30	9	18	81	147	130	12	30	33	0	7	5	7	2	1	1	1	1	0	1	1	6	3	0	3	2
OTU_27	Stramenopiles	Ochrophyta	Bacillariophyta	Bacillariophyta_X	Polar-centric-Mediophyceae	Skeletonema	Skeletonema_sp._strain2	3	0	2	5	1	1	2	1	6	21	35	176	80	27	94	54	50	67	33	17	8	7	13	8	3	70	9	13	0	178	191	122	757	1082	1103	119	6	195	191	315	24	136
OTU_28	Alveolata	Dinophyta	Syndiniales	Dino-Group-II	Dino-Group-II-Clade-1	Dino-Group-II-Clade-1_X	Dino-Group-II-Clade-1_X_sp._strain3	252	383	57	487	205	228	246	84	277	84	108	84	38	267	480	219	960	19	44	1	3	3	0	0	0	0	0	0	0	0	0	0	0	0	0	0	0	0	0	0	0	0
OTU_29	Archaeplastida	Chlorophyta	Mamiellophyceae	Mamiellales	Bathycoccaceae	Ostreococcus	Ostreococcus_tauri	4	0	1	13	1	0	10	6	8	104	67	96	11	10	13	15	9	4	46	12	4	2	172	8	3	60	40	12	160	119	73	107	74	58	167	71	70	164	160	536	153	36
OTU_33	Archaeplastida	Chlorophyta	Chlorophyceae	Sphaeropleales	Sphaeropleales_X	Scenedesmus	Scenedesmus_sp.	88	78	29	52	76	62	32	57	70	145	76	472	304	153	240	215	220	546	631	633	435	750	296	165	224	87	231	186	94	164	96	100	74	95	82	153	170	120	74	104	197	122
OTU_34	Alveolata	Dinophyta	Dinophyceae	Dinophyceae_X	Dinophyceae_XX	Gyrodinium	Gyrodinium_sp.	47	148	45	65	127	15	40	30	19	294	393	50	59	81	32	48	217	152	538	216	153	116	91	126	224	217	226	181	235	248	205	227	144	146	127	141	248	248	207	249	283	269
OTU_35	Alveolata	Dinophyta	Syndiniales	Dino-Group-I	Dino-Group-I-Clade-5	Dino-Group-I-Clade-5_X	Dino-Group-I-Clade-5_X_sp.	0	0	0	0	0	0	0	0	0	0	0	1	0	27	65	36	1	0	1	6	1	10	0	0	0	0	0	0	1	0	0	0	0	0	0	0	0	1	0	1	0	0
OTU_36	Rhizaria	Radiolaria	Polycystinea	Spumellarida	Spumellarida-Group-I	Spumellarida-Group-I_X	Spumellarida-Group-I_X_sp.	1	0	0	1	0	0	0	0	0	0	0	1	0	0	0	1	0	0	0	0	0	0	2	6	1	1	4	5	65	15	12	7	10	20	4	15	30	18	13	18	32	6
OTU_38	Opisthokonta	Fungi	Basidiomycota	Ustilaginomycotina	Exobasidiomycetes	Malassezia	Malassezia_globosa	39	7	27	286	69	10	81	18	59	752	470	856	214	445	202	174	169	12	116	56	38	12	473	88	41	170	217	33	156	108	116	59	149	691	199	46	33	79	161	301	30	57
OTU_39	Stramenopiles	Ochrophyta	Pelagophyceae	Pelagophyceae_X	Pelagophyceae_XX	Pelagophyceae_XXX	Pelagophyceae_XXX_sp.	19	1	1	2	0	4	5	3	1	52	1	1	22	0	1	19	1	2	2	3	2	9	6	26	64	1	28	27	186	39	28	19	14	13	18	11	35	28	41	49	27	24
OTU_40	Stramenopiles	Ochrophyta	Bacillariophyta	Bacillariophyta_X	Polar-centric-Mediophyceae	Polar-centric-Mediophyceae_X	Polar-centric-Mediophyceae_X_sp.	83	9	43	138	18	22	78	50	111	2265	486	188	118	136	78	52	102	2	3	2	3	2	0	0	0	0	0	0	0	0	0	0	0	0	0	0	0	0	0	0	0	0
OTU_41	Rhizaria	Radiolaria	Acantharea	Chaunacanthida	Chaunacanthida_X	Acanthometron	Acanthometron_sp.	0	0	0	0	0	0	0	0	0	0	0	1	7	0	0	9	0	1	10	20	9	6	563	72	28	40	90	157	98	107	162	95	50	95	64	124	141	95	97	86	110	60
OTU_44	Rhizaria	Cercozoa	Filosa-Thecofilosea	Ebriida	Ebriidae	Ebria	Ebria_tripartita	68	78	117	31	241	724	191	648	324	38	11	233	27	6	65	108	1	185	13	0	1	1	0	1	1	0	1	1	1	0	1	0	5	5	1	1	0	3	0	0	0	1
OTU_45	Alveolata	Dinophyta	Syndiniales	Dino-Group-I	Dino-Group-I-Clade-1	Dino-Group-I-Clade-1_X	Dino-Group-I-Clade-1_X_sp._strain2	3	3	6	0	0	3	0	1	0	0	3	54	64	3	15	66	55	56	906	836	298	364	107	184	175	69	209	271	286	130	215	198	86	129	149	118	201	176	177	117	168	103
OTU_46	Stramenopiles	Ochrophyta	Bacillariophyta	Bacillariophyta_X	Radial-centric-basal-Coscinodiscophyceae	Leptocylindrus	Leptocylindrus_sp.	0	0	0	0	0	0	0	0	0	0	0	0	0	0	0	0	0	0	1	8	68	79	45	425	417	23	347	349	61	287	517	136	200	299	511	114	76	109	134	1098	64	48
OTU_47	Inc	Telonemia	Telonemia_X	Telonemia_XX	Telonemia-Group-2	Telonemia-Group-2_X	Telonemia-Group-2_X_sp._strain9	258	111	69	1268	59	38	161	23	87	377	59	24	55	173	52	275	275	13	19	0	6	7	2	14	12	1	12	5	23	26	32	24	7	10	17	5	16	14	17	17	15	12
OTU_49	Inc	Cryptophyta	Cryptophyceae	Cryptophyceae_X	Cryptomonadales	Teleaulax	Teleaulax_sp.	113	50	9	57	123	94	420	331	202	63	233	22	54	89	170	179	235	4	9	87	141	206	15	27	61	10	47	21	0	19	4	7	68	5	9	9	0	8	5	8	6	6
OTU_51	Alveolata	Dinophyta	Dinophyceae	Dinophyceae_X	Dinophyceae_XX	Dinophyceae_XXX	Dinophyceae_XXX_sp.	0	0	0	0	0	0	0	0	0	0	0	0	8	0	0	11	14	86	232	17	90	83	52	642	643	17	129	499	303	348	285	238	171	199	214	360	832	225	157	267	453	201
OTU_55	Alveolata	Dinophyta	Syndiniales	Dino-Group-II	Dino-Group-II-Clade-7	Dino-Group-II-Clade-7_X	Dino-Group-II-Clade-7_X_sp.	33	5	3	38	23	8	18	2	0	0	0	15	12	0	20	20	19	13	21	8	67	16	39	651	142	15	114	52	26	47	31	26	15	20	15	17	46	37	49	22	53	32
OTU_56	Alveolata	Perkinsea	Perkinsida	Perkinsida_X	Perkinsida_XX	Perkinsus	Perkinsus_sp._strain1	0	0	0	0	0	0	0	0	0	0	0	0	0	0	0	0	0	0	0	0	0	0	52	64	85	0	0	0	0	0	0	0	0	0	0	0	0	0	0	0	0	0
OTU_57	Stramenopiles	Stramenopiles_X	MAST	MAST-3	MAST-3D	MAST-3D_X	MAST-3D_X_sp.	30	22	14	22	10	7	5	6	8	70	518	446	508	110	55	88	51	0	0	0	0	0	0	0	0	0	0	0	0	0	0	0	0	0	0	0	0	0	0	0	0	0
OTU_58	Alveolata	Dinophyta	Dinophyceae	Dinophyceae_X	Dinophyceae_XX	Dinophyceae_XXX	Dinophyceae_XXX_sp.	50	227	9	68	56	8	19	26	2	0	66	110	408	3	14	46	4	19	14	14	6	9	7	11	5	1	0	1	1	7	2	3	3	8	0	5	9	10	11	4	12	1
OTU_59	Rhizaria	Radiolaria	Polycystinea	Spumellarida	Spumellarida-Group-I	Spumellarida-Group-I_X	Spumellarida-Group-I_X_sp.	1	0	0	0	0	0	0	0	0	0	0	0	0	0	0	0	0	0	0	0	0	0	0	0	0	1	0	3	7	4	5	5	4	4	2	3	4	4	6	6	9	6
OTU_61	Alveolata	Dinophyta	Syndiniales	Dino-Group-II	Dino-Group-II-Clade-10-and-11	Dino-Group-II-Clade-10-and-11_X	Dino-Group-II-Clade-10-and-11_X_sp._strain11	0	1	0	2	1	1	3	0	3	1	7	10	20	4	1	26	10	2	7	283	492	293	31	391	307	26	222	213	114	206	120	134	128	86	51	82	145	351	171	63	175	298
OTU_63	Alveolata	Dinophyta	Syndiniales	Dino-Group-III	Dino-Group-III_X	Dino-Group-III_XX	Dino-Group-III_XX_sp.	1	1	0	3	1	0	1	0	0	0	9	8	35	3	9	17	8	8	12	82	73	35	67	137	151	23	122	80	116	178	210	234	77	128	46	99	238	173	242	130	209	166
OTU_64	Stramenopiles	Stramenopiles_X	Bicoecea	Anoecales	Cafeteriaceae	Cafeteria	Cafeteria_sp.	1	0	1	0	3	2	1	4	5	7	3	3	5	0	5	2	0	2	1	0	0	0	0	0	1	9	10	5	16	101	142	132	33	57	71	36	238	68	99	36	32	47
OTU_65	Stramenopiles	Ochrophyta	Bacillariophyta	Bacillariophyta_X	Polar-centric-Mediophyceae	Porosira	Porosira_pseudodenticulata	167	52	253	76	7	33	12	2	10	194	0	0	0	0	0	0	0	0	0	0	0	0	0	0	0	0	0	0	0	0	0	0	0	0	0	0	0	0	0	0	0	0
OTU_66	Alveolata	Ciliophora	Spirotrichea	Choreotrichia	Choreotrichia-1	Choreotrichia-1_X	Choreotrichia-1_X_sp.	16	14	0	54	53	1	58	30	55	1239	16	3	3	7	0	2	6	0	0	1	1	1	1	3	0	2	1	0	4	1	2	2	0	0	0	0	2	2	0	1	1	1
OTU_67	Alveolata	Dinophyta	Dinophyceae	Dinophyceae_X	Dinophyceae_XX	Dinophyceae_XXX	Dinophyceae_XXX_sp.	6	0	1	1	0	5	2	0	1	5	46	43	43	274	51	72	63	91	51	12	17	20	3	7	5	0	3	1	0	0	0	0	0	0	0	0	0	0	0	0	0	0
OTU_68	Alveolata	Dinophyta	Syndiniales	Dino-Group-II	Dino-Group-II-Clade-10-and-11	Dino-Group-II-Clade-10-and-11_X	Dino-Group-II-Clade-10-and-11_X_sp.	12	11	1	3	10	0	0	0	0	5	11	78	100	0	76	93	50	37	78	47	74	76	22	117	119	6	70	168	311	409	202	166	182	166	75	157	253	348	211	158	237	347
OTU_69	Alveolata	Ciliophora	Litostomatea	Cyclotrichia	Cyclotrichia_X	Cyclotrichium	Cyclotrichium_sp.	23	1	10	15	5	2	31	1	21	9	1	5	4	0	0	0	0	0	24	11	6	10	1	2	1	0	0	0	0	0	0	0	0	0	0	0	0	0	0	0	0	0
OTU_70	Alveolata	Dinophyta	Syndiniales	Dino-Group-II	Dino-Group-II-Clade-16	Dino-Group-II-Clade-16_X	Dino-Group-II-Clade-16_X_sp.	307	127	9	40	35	1	5	13	0	29	118	48	119	110	40	46	55	4	5	4	7	10	4	11	14	1	10	14	31	159	124	100	58	75	38	127	151	121	75	43	106	125
OTU_72	Stramenopiles	Stramenopiles_X	MAST	MAST-1	MAST-1A	MAST-1A_X	MAST-1A_X_sp.	594	142	26	151	76	26	26	18	25	12	11	16	11	33	13	8	10	0	0	0	0	1	0	0	1	0	0	1	0	0	0	0	0	0	0	0	0	0	0	0	0	0
OTU_75	Stramenopiles	Ochrophyta	Dictyochophyceae	Dictyochophyceae_X	Florenciellales	Florenciellales_X	Florenciellales_X_sp.	41	51	19	121	22	3	25	30	19	543	162	46	49	42	15	14	23	0	0	44	30	31	6	10	33	2	15	18	26	15	22	42	14	14	21	6	12	23	39	30	12	21
OTU_77	Alveolata	Dinophyta	Syndiniales	Dino-Group-II	Dino-Group-II-Clade-7	Dino-Group-II-Clade-7_X	Dino-Group-II-Clade-7_X_sp.	0	0	0	0	0	0	1	0	0	0	26	53	63	2	5	17	7	3	28	73	18	13	14	8	12	4	2	5	30	36	42	46	46	72	51	48	27	77	85	120	85	50
OTU_78	Inc	Haptophyta	Prymnesiophyceae	Isochrysidales	Noelaerhabdaceae	Gephyrocapsa	Gephyrocapsaoceanica	14	16	1	5	3	1	1	1	0	5	5	8	56	2	1	10	4	0	42	168	105	77	78	98	70	7	98	22	50	65	67	16	273	87	29	124	62	94	83	10	55	57
OTU_80	Alveolata	Dinophyta	Syndiniales	Dino-Group-III	Dino-Group-III_X	Dino-Group-III_XX	Dino-Group-III_XX_sp._strain1	7	15	1	2	12	6	1	11	1	0	10	46	49	3	36	8	17	10	18	157	171	131	16	98	99	17	214	79	70	79	113	167	51	79	54	43	125	82	108	49	77	94
OTU_81	Alveolata	Dinophyta	Syndiniales	Dino-Group-II	Dino-Group-II-Clade-3	Dino-Group-II-Clade-3_X	Dino-Group-II-Clade-3_X_sp.	0	0	0	2	0	0	1	0	0	10	8	56	35	6	10	12	3	1	45	1655	739	233	120	92	111	65	117	126	58	67	50	48	89	106	135	1771	267	92	80	88	289	107
OTU_82	Stramenopiles	Ochrophyta	Bacillariophyta	Bacillariophyta_X	Polar-centric-Mediophyceae	Ditylum	Ditylum_brightwellii	20	11	24	3	9	17	5	3	14	2	1	4	37	57	85	272	4	6	73	0	0	0	1	0	1	1	3	5	4	0	0	0	3	3	3	0	0	0	0	1	0	2
OTU_83	Rhizaria	Cercozoa	Endomyxa-Phytomyxea	Phagomyxida	Phagomyxidae	Phagomyxa	Phagomyxa_sp.	0	0	0	1	0	0	0	0	0	0	0	0	0	0	0	0	0	0	0	0	0	0	0	0	0	2	1	3	0	0	0	0	0	0	0	0	0	0	0	0	0	0
OTU_87	Alveolata	Dinophyta	Syndiniales	Dino-Group-II	Dino-Group-II-Clade-22	Dino-Group-II-Clade-22_X	Dino-Group-II-Clade-22_X_sp._strain1	0	0	0	0	0	0	0	0	0	0	0	0	1	0	0	1	1	0	0	0	7	5	3	23	42	4	15	33	49	89	73	107	47	39	46	175	139	80	100	194	142	137
OTU_89	Stramenopiles	Ochrophyta	Bacillariophyta	Bacillariophyta_X	Radial-centric-basal-Coscinodiscophyceae	Paralia	Paralia_longispina	60	26	39	18	16	19	3	8	118	35	23	10	32	32	20	64	90	31	8	2	4	6	2	0	3	0	0	1	0	3	0	1	13	9	12	8	1	1	0	0	0	1
OTU_90	Alveolata	Dinophyta	Dinophyceae	Dinophyceae_X	Dinophyceae_XX	Alexandrium	Alexandrium_andersonii	0	0	0	0	3	0	1	2	2	8	2	4	4	15	27	28	10	68	54	35	24	24	103	45	79	59	83	71	18	15	16	14	7	10	27	16	17	16	5	29	21	19
OTU_91	Alveolata	Dinophyta	Dinophyceae	Dinophyceae_X	Dinophyceae_XX	Dinophyceae_XXX	Dinophyceae_XXX_sp.	153	1594	61	71	414	12	8	119	9	3	15	34	31	16	37	48	18	189	111	2	1	0	0	3	1	0	1	1	1	0	0	0	0	0	0	1	0	0	0	0	0	0
OTU_92	Rhizaria	Cercozoa	Novel-clade-10-12	Tremulida	Tremulidae	Tremula	Tremula_sp.	0	0	0	0	0	0	0	0	0	0	0	0	0	0	0	0	0	0	0	0	0	0	3	1	7	0	1	0	0	0	0	0	0	0	0	0	0	0	0	0	0	0
OTU_95	Stramenopiles	Ochrophyta	Bacillariophyta	Bacillariophyta_X	Polar-centric-Mediophyceae	Polar-centric-Mediophyceae_X	Polar-centric-Mediophyceae_X_sp.	75	166	83	20	565	141	31	447	198	62	1	5	9	4	7	20	0	1	1	0	0	0	1	2	0	1	1	0	1	4	2	1	2	3	1	0	1	1	1	3	3	1
OTU_96	Rhizaria	Radiolaria	Polycystinea	Nassellaria	Plagiacanthoidea	Pseudocubus	Pseudocubus_obeliscus	0	1	0	0	0	0	0	0	0	0	0	0	2	0	0	0	0	0	0	0	0	0	0	9	1	1	5	1	1	1	0	0	8	10	7	1	0	2	3	3	0	1
OTU_97	Stramenopiles	Ochrophyta	Bacillariophyta	Bacillariophyta_X	Polar-centric-Mediophyceae	Thalassiosira	Thalassiosira_sp.	145	41	221	44	47	64	83	98	88	28	4	44	15	18	29	34	10	9	3	0	0	0	0	0	0	0	0	0	0	0	1	0	5	3	1	1	0	1	0	1	0	0
OTU_98	Rhizaria	Radiolaria	RAD-B	RAD-B_X	RAD-B-Group-I	RAD-B-Group-I_X	RAD-B-Group-I_X_sp.	0	0	0	0	0	0	0	0	0	0	0	0	0	0	0	1	0	1	1	1	11	0	2	225	15	0	21	4	1	5	4	9	3	2	5	1	2	37	29	42	27	0
OTU_99	Stramenopiles	Ochrophyta	Bacillariophyta	Bacillariophyta_X	Polar-centric-Mediophyceae	Polar-centric-Mediophyceae_X	Polar-centric-Mediophyceae_X_sp.	3	12	12	4	2	2	2	0	4	4	10	12	25	14	47	52	32	22	33	3	7	6	6	9	14	5	17	9	19	167	49	21	1331	588	531	64	6	163	59	75	6	157
OTU_100	Alveolata	Dinophyta	Dinophyceae	Dinophyceae_X	Dinophyceae_XX	Dinophyceae_XXX	Dinophyceae_XXX_sp.	0	0	0	0	0	0	0	0	0	0	0	2	4	0	1	6	3	1	5	1	13	8	5	81	12	10	112	94	64	52	35	40	66	62	92	67	24	31	26	119	27	13
OTU_102	Rhizaria	Radiolaria	Polycystinea	Spumellarida	Spumellarida-Group-I	Spumellarida-Group-I_X	Spumellarida-Group-I_X_sp.	1	0	0	0	0	0	0	0	0	0	0	0	0	0	0	0	0	0	0	0	0	0	0	0	0	1	1	0	10	1	10	5	1	1	0	0	4	10	4	5	7	8
OTU_103	Alveolata	Dinophyta	Syndiniales	Dino-Group-I	Dino-Group-I-Clade-1	Dino-Group-I-Clade-1_X	Dino-Group-I-Clade-1_X_sp._strain8	59	429	454	39	76	37	0	22	0	0	0	0	0	0	0	0	0	0	0	0	4	42	0	10	30	6	24	185	26	12	19	5	4	5	1	5	8	12	16	16	28	7
OTU_104	Alveolata	Dinophyta	Syndiniales	Dino-Group-II	Dino-Group-II-Clade-10-and-11	Dino-Group-II-Clade-10-and-11_X	Dino-Group-II-Clade-10-and-11_X_sp.	0	0	0	0	0	0	0	0	0	0	0	0	3	0	0	3	2	0	2	4	11	9	8	65	56	8	29	37	18	24	15	8	2	2	0	0	12	17	12	8	18	9
OTU_105	Rhizaria	Cercozoa	Filosa-Imbricatea	Filosa-Imbricatea_X	Filosa-Imbricatea_XX	Filosa-Imbricatea_XXX	Filosa-Imbricatea_XXX_sp._strain4	212	139	33	69	38	21	14	17	9	4	19	1	0	104	61	24	89	7	7	0	0	0	0	0	0	0	0	0	0	0	0	0	0	0	0	0	0	0	0	0	0	0
OTU_106	Stramenopiles	Ochrophyta	Dictyochophyceae	Dictyochophyceae_X	Dictyochales	Dictyocha	Dictyocha_speculum	9	8	5	41	7	7	16	10	39	270	97	30	48	34	9	5	17	3	3	57	62	34	3	11	7	2	13	12	5	4	5	16	0	3	0	0	5	4	6	2	2	4
OTU_108	Archaeplastida	Chlorophyta	Mamiellophyceae	Mamiellales	Mamiellaceae	Micromonas	Micromonas_pusilla-Clade-C.D.5	10	3	4	24	12	6	15	8	29	196	133	239	32	76	68	45	35	2	2	2	3	7	11	16	15	6	7	4	6	2	3	1	2	2	2	0	3	2	1	0	0	1
OTU_111	Alveolata	Ciliophora	Spirotrichea	Oligotrichia	Strombidiidae	Strombidium	Strombidium_sp.	51	67	37	58	318	35	66	84	79	244	168	28	19	18	7	3	18	4	2	16	62	34	2	14	5	1	7	9	0	8	1	1	6	10	4	0	2	6	10	1	1	5
OTU_112	Alveolata	Dinophyta	Syndiniales	Dino-Group-V	Dino-Group-V_X	Dino-Group-V_XX	Dino-Group-V_XX_sp.	0	0	0	0	0	0	0	0	0	0	0	0	7	0	0	6	3	1	10	4	4	7	3	6	9	1	10	3	72	170	224	233	37	113	41	68	165	172	178	72	136	113
OTU_113	Rhizaria	Radiolaria	Polycystinea	Spumellarida	Spongodiscidae-Coccodiscidae	Spongodiscidae-Coccodiscidae_X	Spongodiscidae-Coccodiscidae_X_sp.	0	0	0	0	0	0	0	0	0	0	0	0	0	0	0	0	0	0	0	0	0	0	0	0	0	0	0	0	2	17	11	8	14	12	11	6	7	2	0	0	1	1
OTU_114	Inc	Haptophyta	Prymnesiophyceae	Prymnesiales	Prymnesiaceae	Haptolina	Haptolina_sp	103	17	3	57	14	4	645	42	13	9	7	138	28	10	23	16	8	1	4	209	202	174	10	27	51	4	36	68	56	57	97	33	20	49	8	53	125	136	111	21	91	145
OTU_116	Inc	Cryptophyta	Cryptophyceae	Cryptophyceae_X	Cryptomonadales	Teleaulax	Teleaulax_sp.	0	1	0	1	0	0	0	0	0	3	1	1	7	4	4	17	14	3	0	23	19	16	5	7	32	3	9	13	8	21	4	1	56	7	5	6	5	6	7	15	1	6
OTU_117	Archaeplastida	Chlorophyta	Prasino-Clade-VII	Prasino-Clade-VII_X	Prasino-Clade-VII-B	Prasino-Clade-VII-B-1	Prasino-Clade-VII-B-1_sp.	2	0	0	2	0	0	0	2	1	30	26	35	15	8	11	9	13	1	0	0	2	0	0	7	1	0	1	1	23	50	34	17	20	15	14	12	24	27	15	32	12	2
OTU_118	Alveolata	Dinophyta	Dinophyceae	Suessiales	Suessiales_X	Suessiales_XX	Suessiales_XX_sp.	39	52	17	27	42	11	8	8	36	8	26	22	71	174	76	39	41	16	6	18	33	16	14	28	41	178	60	27	86	58	40	55	79	88	39	83	55	52	46	47	46	45
OTU_121	Alveolata	Dinophyta	Syndiniales	Dino-Group-I	Dino-Group-I-Clade-4	Dino-Group-I-Clade-4_X	Dino-Group-I-Clade-4_X_sp.	50	27	22	19	89	31	163	473	243	27	1	0	0	0	0	2	0	1	0	0	0	0	0	0	0	0	0	0	0	0	0	0	0	0	0	0	0	0	0	0	0	0
OTU_122	Alveolata	Dinophyta	Syndiniales	Dino-Group-II	Dino-Group-II-Clade-10-and-11	Dino-Group-II-Clade-10-and-11_X	Dino-Group-II-Clade-10-and-11_X_sp.	0	0	0	0	0	0	0	0	0	0	2	3	6	0	0	5	7	1	4	2	0	1	0	1	1	0	0	1	29	83	62	29	27	33	13	27	46	38	28	26	34	19
OTU_123	Alveolata	Ciliophora	Spirotrichea	Oligotrichia	Strombidiidae	Strombidium	Strombidium_sp.	19	19	30	137	7	12	14	0	2	17	575	26	12	64	5	1	64	1	10	30	25	17	4	9	12	7	20	11	4	13	14	21	3	8	13	8	12	7	12	3	9	10
OTU_124	Inc	Katablepharidophyta	Katablepharidaceae	Katablepharidales	Katablepharidales_X	Katablepharidales_XX	Katablepharidales_XX_sp._strain3	24	46	26	13	51	34	17	38	51	24	10	7	6	29	12	34	23	2	23	91	182	209	14	80	93	2	28	33	3	17	11	6	6	11	7	5	4	7	17	15	8	2
OTU_125	Archaeplastida	Chlorophyta	Pyramimonadales	Pyramimonadales_X	Pyramimonadales_XX	Pyramimonas	Pyramimonas_australis	3	6	3	17	5	7	10	6	17	8	26	33	48	29	272	64	168	3	9	84	22	64	3	2	5	4	3	13	0	1	2	0	0	0	0	0	0	0	0	3	0	0
OTU_126	Alveolata	Ciliophora	Spirotrichea	Oligotrichia	Strombidiidae	Strombidiidae_X	Strombidiidae_X_sp._strain15	7	7	23	1	34	34	9	17	169	9	21	16	20	25	31	68	42	1	5	0	2	0	0	0	0	1	1	4	0	0	0	0	1	1	0	0	0	0	0	0	2	0
OTU_127	Alveolata	Dinophyta	Syndiniales	Dino-Group-I	Dino-Group-I-Clade-4	Dino-Group-I-Clade-4_X	Dino-Group-I-Clade-4_X_sp._strain2	0	0	0	1	0	0	0	0	1	0	3	9	24	1	9	10	4	1	6	0	9	8	6	46	53	6	77	45	55	82	51	42	48	66	66	46	52	75	53	54	35	40
OTU_128	Alveolata	Dinophyta	Syndiniales	Dino-Group-I	Dino-Group-I-Clade-2	Dino-Group-I-Clade-2_X	Dino-Group-I-Clade-2_X_sp.	0	0	0	0	0	0	0	0	0	0	0	0	0	0	0	0	0	0	0	0	0	0	11	5	9	0	1	0	9	7	5	3	2	0	1	2	1	24	21	21	17	22
OTU_129	Alveolata	Dinophyta	Syndiniales	Dino-Group-II	Dino-Group-II-Clade-7	Dino-Group-II-Clade-7_X	Dino-Group-II-Clade-7_X_sp.	0	0	0	0	0	0	0	0	0	0	0	1	3	0	2	4	3	1	6	13	16	13	13	21	21	0	1	0	1	0	0	1	0	0	0	0	0	7	6	9	11	2
OTU_130	Alveolata	Dinophyta	Syndiniales	Dino-Group-I	Dino-Group-I-Clade-5	Dino-Group-I-Clade-5_X	Dino-Group-I-Clade-5_X_sp.	0	0	0	0	0	0	0	0	0	0	0	0	3	0	0	0	3	0	0	0	1	6	0	2	7	1	1	15	3	52	23	24	129	82	50	111	42	34	11	20	32	30
OTU_131	Rhizaria	Radiolaria	Acantharea	Arthracanthida-Symphyacanthida	Arthracanthida-Symphyacanthida_X	Xiphacantha	Xiphacantha_quadridentata	0	0	0	0	0	0	0	0	0	0	0	0	0	0	0	1	0	0	0	0	1	1	0	4	6	0	15	54	67	27	50	35	13	28	14	15	35	19	33	21	30	15
OTU_132	Alveolata	Dinophyta	Syndiniales	Dino-Group-II	Dino-Group-II-Clade-20	Dino-Group-II-Clade-20_X	Dino-Group-II-Clade-20_X_sp.	0	0	0	0	0	0	0	0	0	0	1	1	8	0	0	6	8	0	11	0	0	1	1	4	5	1	0	4	23	85	39	32	77	114	78	106	50	75	64	91	69	46
OTU_135	Stramenopiles	Ochrophyta	Bacillariophyta	Bacillariophyta_X	Polar-centric-Mediophyceae	Thalassiosira	Thalassiosira_profunda	79	129	36	19	36	61	22	43	84	18	6	5	3	10	12	13	36	8	15	6	1	3	3	3	3	9	5	5	1	94	34	23	141	54	47	20	13	58	22	25	6	29
OTU_137	Alveolata	Dinophyta	Syndiniales	Dino-Group-II	Dino-Group-II-Clade-8	Dino-Group-II-Clade-8_X	Dino-Group-II-Clade-8_X_sp.	0	0	0	1	0	0	0	0	1	0	14	25	18	10	13	11	16	5	9	103	78	114	17	45	97	15	93	215	30	27	28	59	31	28	13	85	48	26	26	8	65	26
OTU_139	Stramenopiles	Ochrophyta	Raphidophyceae	Raphidophyceae_X	Raphidophyceae_XX	Raphidophyceae_XXX	Raphidophyceae_XXX_sp.	1	0	0	0	4	0	0	0	0	1	0	35	6	2	53	7	11	34	28	2	3	27	0	0	2	0	2	3	0	4	2	2	9	1	2	0	0	3	1	1	0	3
OTU_141	Stramenopiles	Ochrophyta	Bacillariophyta	Bacillariophyta_X	Raphid-pennate	Navicula	Navicula_sp.	44	25	47	15	37	23	12	24	138	15	15	13	12	49	53	47	35	22	14	5	4	5	2	2	1	2	6	6	5	25	14	8	49	34	32	12	9	23	15	13	7	11
OTU_143	Stramenopiles	Ochrophyta	Bacillariophyta	Bacillariophyta_X	Raphid-pennate	Pseudo-nitzschia	Pseudo-nitzschia_cf_cuspidata	3	3	1	0	13	3	0	1	2	3	1	2	4	3	2	5	4	10	62	8	5	6	5	25	29	6	30	32	453	62	32	37	53	83	51	38	29	172	135	163	66	75
OTU_144	Rhizaria	Radiolaria	Polycystinea	Spumellarida	Spumellarida_X	Spumellarida_XX	Spumellarida_XX_sp.	0	0	0	0	0	0	0	0	0	0	0	0	0	0	0	0	0	0	0	0	0	0	0	0	0	0	0	0	0	11	7	6	0	1	0	0	7	2	2	1	5	0
OTU_145	Inc	Telonemia	Telonemia_X	Telonemia_XX	Telonemia-Group-1	Telonemia-Group-1_X	Telonemia-Group-1_X_sp._strain1	23	2	7	54	4	3	23	3	17	103	18	22	13	101	28	16	15	0	0	0	0	0	0	0	0	0	0	0	0	0	1	1	2	0	0	0	0	0	0	0	0	0
OTU_147	Archaeplastida	Chlorophyta	Prasino-Clade-V	Pseudoscourfieldiales	Pycnococcaceae	Pycnococcus	Pycnococcus_provasolii	0	0	0	0	0	0	0	0	0	0	0	0	0	0	1	0	0	1	0	0	0	0	0	0	0	0	0	0	0	558	36	23	56	24	138	61	17	47	9	112	9	27
OTU_149	Alveolata	Dinophyta	Syndiniales	Dino-Group-II	Dino-Group-II_X	Dino-Group-II_XX	Dino-Group-II_XX_sp.	3	0	1	0	0	2	1	1	2	1	38	20	17	77	56	45	191	11	14	4	3	5	0	0	2	1	0	0	0	2	2	1	0	2	0	0	1	1	2	1	1	0
OTU_151	Alveolata	Dinophyta	Syndiniales	Dino-Group-II	Dino-Group-II-Clade-5	Dino-Group-II-Clade-5_X	Dino-Group-II-Clade-5_X_sp.	0	2	1	0	0	0	0	0	2	1	0	1	1	3	1	2	0	0	3	14	38	34	1	5	13	3	10	8	14	6	10	9	1	5	0	3	13	8	13	6	10	8
OTU_152	Rhizaria	Radiolaria	RAD-A	RAD-A_X	RAD-A_XX	RAD-A_XXX	RAD-A_XXX_sp.	0	0	0	0	0	0	0	0	0	0	0	0	0	0	0	0	0	0	0	0	0	0	0	0	0	0	0	0	11	6	8	9	0	0	0	0	6	2	2	7	5	0
OTU_153	Stramenopiles	Stramenopiles_X	MAST	MAST-3	MAST-3E	MAST-3E_X	MAST-3E_X_sp.	153	60	51	35	68	51	45	72	176	18	5	9	8	3	1	6	6	2	5	1	10	16	3	32	54	0	27	27	13	23	29	66	48	45	37	50	39	29	42	23	25	44
OTU_154	Alveolata	Dinophyta	Syndiniales	Dino-Group-II	Dino-Group-II-Clade-50	Dino-Group-II-Clade-50_X	Dino-Group-II-Clade-50_X_sp._strain1	3	3	1	6	3	0	2	0	0	1	39	19	46	126	78	66	96	3	6	0	1	0	0	2	0	0	3	0	1	1	1	2	0	2	1	2	0	1	4	0	1	0
OTU_155	Inc	Haptophyta	Prymnesiophyceae	Phaeocystales	Phaeocystaceae	Phaeocystis	Phaeocystis_sp	15	0	1	106	13	2	5	0	1	74	51	30	63	87	7	19	25	0	7	52	49	22	5	15	15	6	18	9	34	24	19	6	34	22	7	13	8	21	16	36	16	16
OTU_157	Alveolata	Dinophyta	Syndiniales	Dino-Group-II	Dino-Group-II-Clade-7	Dino-Group-II-Clade-7_X	Dino-Group-II-Clade-7_X_sp.	2	0	0	3	1	0	0	1	0	0	9	18	15	33	186	37	88	5	5	0	1	2	0	2	1	5	12	15	0	3	5	2	0	0	0	0	5	12	14	9	12	1
OTU_158	Alveolata	Dinophyta	Syndiniales	Dino-Group-I	Dino-Group-I-Clade-3	Dino-Group-I-Clade-3_X	Dino-Group-I-Clade-3_X_sp._strain3	0	0	0	0	0	0	0	0	0	0	0	4	1	0	8	1	2	2	10	2	1	4	5	10	9	0	1	9	27	17	52	15	33	88	76	143	24	26	50	46	49	29
OTU_160	Inc	Haptophyta	Prymnesiophyceae	Prymnesiales	Chrysochromulinaceae	Chrysochromulina	Chrysochromulina_sp	13	8	4	20	17	9	6	8	8	9	5	27	49	23	21	42	41	4	33	57	69	53	10	72	80	13	82	85	43	134	104	27	89	96	33	233	59	76	146	98	66	114
OTU_161	Alveolata	Dinophyta	Syndiniales	Dino-Group-II	Dino-Group-II-Clade-10-and-11	Dino-Group-II-Clade-10-and-11_X	Dino-Group-II-Clade-10-and-11_X_sp._strain5	0	0	0	0	0	0	0	0	0	0	0	13	5	0	16	6	10	8	12	13	28	24	2	4	7	0	1	3	39	30	26	16	6	7	7	5	39	40	21	15	22	17
OTU_162	Alveolata	Dinophyta	Syndiniales	Dino-Group-I	Dino-Group-I-Clade-5	Dino-Group-I-Clade-5_X	Dino-Group-I-Clade-5_X_sp.	0	0	0	0	0	0	0	0	0	0	0	2	4	6	0	0	2	0	0	1	10	6	0	5	5	3	16	10	7	46	87	18	25	79	18	9	11	89	162	53	39	28
OTU_165	Stramenopiles	Ochrophyta	Bacillariophyta	Bacillariophyta_X	Araphid-pennate	Asterionellopsis	Asterionellopsis_socialis	37	43	22	5	40	18	16	100	204	32	5	6	5	6	21	10	21	3	4	0	0	0	0	0	0	0	0	0	0	0	0	0	0	0	0	0	0	0	0	0	0	0
OTU_167	Stramenopiles	Ochrophyta	Pelagophyceae	Pelagophyceae_X	Pelagophyceae_XX	Aureococcus	Aureococcus_anophagefferens	343	21	9	40	11	4	20	11	2	235	73	141	547	73	23	57	20	0	0	0	0	3	1	2	4	0	1	4	11	5	5	13	1	1	0	0	6	5	2	3	6	5
OTU_168	Rhizaria	Cercozoa	Filosa-Imbricatea	Filosa-Imbricatea_X	Novel-clade-2	Novel-clade-2_X	Novel-clade-2_X_sp._strain13	45	4	14	13	34	102	92	63	182	7	0	1	1	5	5	2	9	0	0	0	0	0	0	0	0	0	0	0	0	1	1	0	0	0	1	0	1	0	0	1	0	0
OTU_169	Rhizaria	Cercozoa	Filosa-Thecofilosea	Cryomonadida	Protaspa-lineage	Protaspa-lineage_X	Protaspa-lineage_X_sp.	129	606	684	26	147	75	26	65	36	22	10	17	6	63	36	76	72	56	45	6	10	4	6	2	8	0	2	4	0	5	6	2	10	6	22	8	10	3	9	16	4	2
OTU_170	Alveolata	Dinophyta	Syndiniales	Dino-Group-I	Dino-Group-I-Clade-1	Dino-Group-I-Clade-1_X	Dino-Group-I-Clade-1_X_sp._strain6	0	0	0	0	0	0	0	0	0	0	0	3	0	0	1	0	0	0	0	0	0	6	3	2	12	0	0	6	84	125	165	115	44	67	33	69	247	120	135	60	153	118
OTU_171	Alveolata	Dinophyta	Syndiniales	Dino-Group-I	Dino-Group-I-Clade-5	Dino-Group-I-Clade-5_X	Dino-Group-I-Clade-5_X_sp.	0	0	0	0	0	0	0	0	0	0	0	0	1	0	0	0	0	0	0	0	8	11	1	43	34	1	16	33	12	42	53	61	23	40	30	32	42	71	113	68	57	47
OTU_172	Stramenopiles	Ochrophyta	Bacillariophyta	Bacillariophyta_X	Raphid-pennate	Raphid-pennate_X	Raphid-pennate_X_sp.	33	37	43	7	31	39	15	96	319	32	0	0	0	0	0	0	0	0	0	0	0	0	0	0	0	0	0	0	0	0	0	0	0	0	0	0	0	0	0	0	0	0
OTU_173	Rhizaria	Radiolaria	RAD-A	RAD-A_X	RAD-A_XX	RAD-A_XXX	RAD-A_XXX_sp.	0	0	0	0	0	0	0	0	0	0	0	0	6	0	0	1	0	0	0	0	0	0	0	0	0	0	0	0	18	3	1	4	0	0	0	0	3	5	1	5	3	6
OTU_174	Alveolata	Dinophyta	Syndiniales	Dino-Group-II	Dino-Group-II-Clade-22	Dino-Group-II-Clade-22_X	Dino-Group-II-Clade-22_X_sp.	0	0	0	0	0	0	0	0	0	0	0	0	0	0	0	0	0	0	0	0	0	1	0	0	0	0	2	0	68	31	25	95	3	12	3	35	113	65	86	22	334	79
OTU_175	Alveolata	Dinophyta	Dinophyceae	Dinophyceae_X	Dinophyceae_XX	Dinophyceae_XXX	Dinophyceae_XXX_sp.	1	0	0	0	1	0	0	0	0	1	0	1	1	4	3	2	6	13	5	9	53	13	16	28	18	2	8	0	0	0	0	0	0	0	0	0	0	0	0	0	0	0
OTU_176	Rhizaria	Cercozoa	Filosa-Thecofilosea	Cryomonadida	Protaspa-lineage	Protaspa-lineage_X	Protaspa-lineage_X_sp.	4	4	1	1	1	4	0	2	3	3	1	4	6	1	1	7	4	5	14	0	1	2	2	1	1	1	1	1	6	3	17	7	2	197	243	17	10	0	14	14	10	0
OTU_177	Alveolata	Dinophyta	Dinophyceae	Dinophyceae_X	Dinophyceae_XX	Alexandrium	Alexandrium_pseudogoniaulax	0	0	0	0	10	2	3	8	5	6	1	1	0	8	15	7	9	41	40	4	0	0	51	11	5	10	2	0	1	2	4	2	1	10	8	2	1	2	5	7	3	0
OTU_178	Rhizaria	Cercozoa	Filosa-Thecofilosea	Cryomonadida	Cryomonadida_X	Cryomonadida_XX	Cryomonadida_XX_sp.	48	10	34	10	57	203	78	61	116	8	0	1	0	6	37	1	0	0	1	0	0	0	0	1	0	0	0	0	0	0	0	0	0	0	0	0	0	0	0	0	0	0
OTU_179	Rhizaria	Cercozoa	Filosa-Thecofilosea	Cryomonadida	Cryothecomonas-lineage	Cryothecomonas-lineage_X	Cryothecomonas-lineage_X_sp.	192	64	73	43	154	73	17	103	149	23	2	13	4	26	47	35	20	97	22	21	13	8	16	7	8	5	3	1	4	3	4	2	5	5	6	4	3	5	4	0	1	0
OTU_180	Alveolata	Ciliophora	Spirotrichea	Choreotrichia	Strombidinopsidae	Parastrombidinopsis	Parastrombidinopsis_shimi	33	9	23	13	7	22	15	13	48	4	3	0	0	9	3	7	2	22	0	0	0	0	0	0	0	0	0	0	0	0	0	0	0	0	0	0	0	0	0	0	0	0
OTU_181	Stramenopiles	Stramenopiles_X	MAST	MAST-1	MAST-1A	MAST-1A_X	MAST-1A_X_sp.	92	392	13	12	52	0	0	31	0	2	16	10	14	5	0	6	1	0	0	0	1	3	1	2	4	1	1	0	1	1	3	3	8	6	4	2	0	0	0	0	0	0
OTU_182	Rhizaria	Cercozoa	Filosa-Thecofilosea	Cryomonadida	Cryothecomonas-lineage	Cryothecomonas-lineage_X	Cryothecomonas-lineage_X_sp.	2	20	2	2	68	11	9	13	1	1	0	2	10	5	7	136	2	9	11	0	0	0	0	2	0	0	0	0	0	0	0	0	0	0	0	0	0	0	0	0	0	0
OTU_183	Rhizaria	Radiolaria	RAD-A	RAD-A_X	RAD-A_XX	RAD-A_XXX	RAD-A_XXX_sp.	0	0	0	0	0	0	0	0	0	0	0	0	0	0	0	0	0	0	0	0	0	0	0	0	0	0	0	0	1	1	0	4	0	0	0	0	2	3	4	2	1	8
OTU_184	Alveolata	Dinophyta	Dinophyceae	Dinophyceae_X	Dinophyceae_XX	Dinophyceae_XXX	Dinophyceae_XXX_sp.	0	0	0	1	0	0	0	0	0	0	0	0	4	0	0	5	1	10	1	2	6	4	7	22	61	4	78	19	18	9	34	34	14	41	11	17	27	23	57	17	36	22
OTU_185	Stramenopiles	Stramenopiles_X	Bicoecea	Anoecales	Caecitellaceae	Caecitellus	Caecitellus_parvulus	0	0	0	0	0	0	0	0	0	0	0	0	0	0	0	0	0	0	0	0	0	0	1	0	0	2	9	8	2	12	13	10	3	7	3	0	4	4	4	0	1	5
OTU_186	Rhizaria	Radiolaria	Polycystinea	Spumellarida	Spumellarida_X	Spumellarida_XX	Spumellarida_XX_sp.	0	0	0	0	0	0	0	0	0	0	0	0	0	0	0	0	0	0	0	0	0	0	0	0	0	0	0	0	0	0	0	1	0	0	0	0	0	0	0	5	2	1
OTU_189	Inc	Haptophyta	Prymnesiophyceae	Prymnesiophyceae_Clade_D	Prymnesiophyceae_Clade_D_X	Prymnesiophyceae_Clade_D_XX	Prymnesiophyceae_Clade_D_XX_sp.	1	0	0	0	0	0	0	0	0	8	8	10	15	4	0	2	3	0	0	7	6	9	3	15	27	1	22	20	54	19	30	7	8	21	4	16	36	41	31	5	46	38
OTU_190	Opisthokonta	Fungi	Ascomycota	Pezizomycotina	Dothideomycetes	Phialophorophoma	Phialophorophoma_litoralis	5	4	1	0	2	4	1	1	3	0	0	5	0	0	5	0	1	0	1	0	6	5	0	15	8	1	58	45	269	58	41	19	11	10	9	7	27	10	5	7	7	10
OTU_191	Inc	Picobiliphyta	Picobiliphyta_X	Picobiliphyta_XX	Picobiliphyta_XXX	Picomonas	Picomonas_judraskeda	10	36	9	11	52	60	24	15	29	6	27	11	17	39	144	37	66	0	3	2	5	7	2	7	10	0	8	3	14	26	37	38	40	44	28	62	34	25	23	18	30	42
OTU_192	Alveolata	Dinophyta	Syndiniales	Dino-Group-II	Dino-Group-II-Clade-16	Dino-Group-II-Clade-16_X	Dino-Group-II-Clade-16_X_sp.	0	0	0	0	0	0	0	0	0	0	1	4	6	2	2	2	7	1	2	0	5	13	10	27	55	4	12	40	55	39	58	19	26	56	21	29	34	66	68	45	34	42
OTU_193	Alveolata	Dinophyta	Syndiniales	Dino-Group-II	Dino-Group-II-Clade-5	Dino-Group-II-Clade-5_X	Dino-Group-II-Clade-5_X_sp.	0	0	0	0	0	0	0	0	0	0	7	13	18	16	32	25	33	13	24	35	15	11	8	13	4	5	5	2	0	0	2	0	0	0	0	0	0	1	0	0	1	1
OTU_196	Stramenopiles	Ochrophyta	Bacillariophyta	Bacillariophyta_X	Polar-centric-Mediophyceae	Cyclotella	Cyclotella_striata	49	19	35	12	48	192	53	49	89	13	0	2	0	0	6	2	0	2	3	2	1	0	1	0	2	15	0	0	0	73	9	20	231	64	91	10	2	86	5	36	4	55
OTU_197	Rhizaria	Radiolaria	Polycystinea	Spumellarida	Spumellarida-Group-I	Spumellarida-Group-I_X	Spumellarida-Group-I_X_sp.	0	0	0	0	0	0	0	0	0	0	0	0	0	0	0	0	0	0	0	0	0	0	0	0	0	1	0	1	42	0	0	0	0	0	0	0	0	0	0	0	0	0
OTU_198	Rhizaria	Cercozoa	Filosa-Thecofilosea	Cryomonadida	Protaspa-lineage	Protaspa-lineage_X	Protaspa-lineage_X_sp.	32	13	19	11	11	35	1	1	5	40	0	1	3	4	14	45	1	16	4	0	0	0	0	0	0	0	1	0	0	0	0	0	0	0	0	0	0	0	0	0	0	0
OTU_199	Inc	Picobiliphyta	Picobiliphyta_X	Picobiliphyta_XX	Picobiliphyta_XXX	Picobiliphyta_XXXX	Picobiliphyta_XXXX_sp._strain4	5	10	5	1	3	0	0	1	0	0	7	8	17	6	1	8	5	4	3	26	29	24	10	18	13	3	15	15	15	34	26	52	25	47	20	60	47	44	66	43	41	49
OTU_200	Opisthokonta	Fungi	Ascomycota	Pezizomycotina	Dothideomycetes	Dothideomycetes_X	Dothideomycetes_X_sp.	27	21	8	10	78	38	107	122	163	9	1	0	0	3	5	0	1	0	0	0	0	0	0	0	0	0	0	0	0	0	0	0	0	0	0	0	0	0	0	0	0	0
OTU_201	Alveolata	Dinophyta	Dinophyceae	Dinophyceae_X	Dinophyceae_XX	Dinophyceae_XXX	Dinophyceae_XXX_sp.	0	0	0	0	0	0	0	0	0	0	0	0	2	0	0	6	3	7	1	0	0	0	2	2	8	0	0	0	444	130	263	142	31	90	30	47	208	116	202	99	206	139
OTU_202	Rhizaria	Radiolaria	Polycystinea	Spumellarida	Spongodiscidae-Coccodiscidae	Spongodiscidae-Coccodiscidae_X	Spongodiscidae-Coccodiscidae_X_sp.	0	0	0	0	0	0	0	0	0	0	0	0	0	0	0	0	0	0	1	0	0	0	1	7	3	0	0	0	4	5	5	1	1	3	1	5	9	2	10	0	22	4
OTU_203	Rhizaria	Cercozoa	Filosa-Chlorarachnea	Filosa-Chlorarachnea_X	NPK2-lineage	NPK2-lineage_X	NPK2-lineage_X_sp.	77	73	17	18	144	52	136	98	148	8	4	10	0	22	7	2	11	0	0	0	0	1	0	4	1	0	1	0	0	0	0	0	1	0	0	0	0	0	1	0	0	0
OTU_204	Alveolata	Dinophyta	Syndiniales	Dino-Group-I	Dino-Group-I-Clade-5	Dino-Group-I-Clade-5_X	Dino-Group-I-Clade-5_X_sp.	0	0	0	0	0	0	0	0	0	0	0	0	1	0	0	1	0	0	1	2	7	11	3	25	32	8	67	57	37	106	195	71	47	107	25	32	47	113	131	43	58	65
OTU_205	Rhizaria	Cercozoa	Filosa-Imbricatea	Marimonadida	Marimonadida_X	Marimonadida_XX	Marimonadida_XX_sp.	10	14	19	7	26	28	12	55	211	9	1	1	0	1	1	0	1	3	0	0	0	0	0	0	0	0	0	0	0	0	0	0	0	0	0	0	0	0	0	0	0	0
OTU_206	Inc	Cryptophyta	Cryptophyceae	Cryptophyceae_X	Cryptomonadales	Storeatula	Storeatula_major	7	9	2	6	54	10	12	33	52	3	5	6	5	38	116	39	65	0	1	0	0	0	0	0	0	0	0	0	0	0	0	0	1	0	1	0	0	0	0	0	0	1
OTU_210	Rhizaria	Radiolaria	Polycystinea	Spumellarida	Spumellarida_X	Spumellarida_XX	Spumellarida_XX_sp.	0	0	0	0	0	0	0	0	0	0	0	0	0	0	0	0	0	0	0	0	0	0	0	0	0	0	0	0	0	1	3	2	0	0	0	0	2	4	0	5	0	0
OTU_211	Alveolata	Ciliophora	Spirotrichea	Choreotrichia	Strombidinopsidae	Parastrombidinopsis	Parastrombidinopsis_minima	5	1	27	4	9	104	28	9	32	15	0	3	3	1	3	15	2	1	2	0	0	0	1	2	3	2	6	6	0	0	0	0	1	0	0	0	0	0	1	1	1	0
OTU_213	Alveolata	Dinophyta	Syndiniales	Dino-Group-II	Dino-Group-II-Clade-10-and-11	Dino-Group-II-Clade-10-and-11_X	Dino-Group-II-Clade-10-and-11_X_sp.	0	0	0	1	0	0	0	0	0	0	0	0	1	0	0	1	0	0	0	118	87	63	10	60	43	15	74	50	7	26	35	14	10	14	13	16	26	21	17	11	9	12
OTU_215	Stramenopiles	Ochrophyta	Bacillariophyta	Bacillariophyta_X	Polar-centric-Mediophyceae	Polar-centric-Mediophyceae_X	Polar-centric-Mediophyceae_X_sp.	26	20	36	9	1	7	1	2	51	2	1	0	0	2	1	0	1	8	4	0	0	0	0	0	0	0	0	0	0	0	0	0	2	1	0	2	0	0	0	0	0	0
OTU_216	Stramenopiles	Ochrophyta	Bacillariophyta	Bacillariophyta_X	Radial-centric-basal-Coscinodiscophyceae	Guinardia	Guinardia_delicatula	11	13	13	5	32	36	14	4	4	4	1	6	11	14	54	65	3	1	5	0	0	0	0	0	0	0	0	0	0	0	0	0	2	1	0	0	0	0	0	0	0	0
OTU_218	Alveolata	Dinophyta	Syndiniales	Dino-Group-I	Dino-Group-I-Clade-1	Dino-Group-I-Clade-1_X	Dino-Group-I-Clade-1_X_sp.	8	6	8	3	21	46	34	14	55	1	5	15	8	61	32	45	9	0	1	6	33	3	6	4	6	1	17	6	8	13	8	17	27	19	34	19	33	15	21	26	14	14
OTU_219	Stramenopiles	Stramenopiles_X	MAST	MAST-3	MAST-3A	MAST-3A_X	MAST-3A_X_sp.	3	1	0	1	2	0	4	0	0	0	12	11	15	18	41	61	71	9	13	4	5	3	0	0	0	0	0	0	0	0	0	0	0	0	0	0	1	1	0	0	0	0
OTU_221	Alveolata	Dinophyta	Syndiniales	Dino-Group-II	Dino-Group-II-Clade-10-and-11	Dino-Group-II-Clade-10-and-11_X	Dino-Group-II-Clade-10-and-11_X_sp.	1	0	0	1	0	0	0	0	0	1	15	12	20	8	3	2	22	4	12	0	1	0	3	7	3	1	0	0	17	13	13	7	1	0	1	0	6	10	12	16	9	7
OTU_222	Rhizaria	Cercozoa	Filosa-Imbricatea	Filosa-Imbricatea_X	Novel-clade-2	Novel-clade-2_X	Novel-clade-2_X_sp.	0	0	0	0	0	0	0	0	0	0	0	0	0	0	13	0	1	2	8	0	0	0	0	0	0	0	0	1	0	0	0	0	0	0	0	0	0	0	0	0	0	0
OTU_224	Alveolata	Dinophyta	Syndiniales	Dino-Group-I	Dino-Group-I-Clade-4	Dino-Group-I-Clade-4_X	Dino-Group-I-Clade-4_X_sp.	0	4	0	0	0	0	0	0	0	3	28	56	23	6	9	4	54	3	1	1	1	0	0	9	0	0	16	0	1	1	1	0	0	0	0	0	0	1	1	2	0	1
OTU_225	Alveolata	Dinophyta	Syndiniales	Dino-Group-I	Dino-Group-I-Clade-5	Dino-Group-I-Clade-5_X	Dino-Group-I-Clade-5_X_sp.	0	0	0	0	0	0	0	0	0	0	5	3	9	0	0	0	0	0	0	1	34	4	1	51	2	6	219	45	9	33	48	24	8	27	12	8	20	37	37	19	16	35
OTU_226	Rhizaria	Radiolaria	Polycystinea	Spumellarida	Spumellarida_X	Spumellarida_XX	Spumellarida_XX_sp.	0	0	0	0	0	0	0	0	0	0	0	0	0	0	0	0	0	0	0	0	0	0	1	2	0	0	0	0	20	2	2	1	2	5	7	10	3	8	6	11	8	4
OTU_227	Alveolata	Dinophyta	Syndiniales	Dino-Group-I	Dino-Group-I_X	Dino-Group-I_XX	Dino-Group-I_XX_sp.	0	0	0	0	0	0	0	0	0	0	0	0	2	0	0	2	0	1	2	0	0	0	1	1	0	0	0	0	1	1	1	0	0	0	0	0	0	0	2	1	3	1
OTU_228	Alveolata	Dinophyta	Syndiniales	Dino-Group-II	Dino-Group-II-Clade-10-and-11	Dino-Group-II-Clade-10-and-11_X	Dino-Group-II-Clade-10-and-11_X_sp._strain7	0	0	0	0	0	0	0	0	0	0	0	0	0	0	0	0	0	0	0	2	0	1	15	26	26	1	0	0	1	0	1	1	0	0	0	0	0	0	0	0	0	0
OTU_230	Opisthokonta	Fungi	Chytridiomycota	Chytridiomycotina	Chytridiomycotina_X	Chytridiomycotina_XX	Chytridiomycotina_XX_sp.	4	0	1	4	0	0	0	0	1	5	0	1	0	1	0	0	2	3	1	6	6	8	3	3	0	2	3	1	0	0	0	0	2	0	0	0	0	0	0	0	0	0
OTU_231	Stramenopiles	Ochrophyta	Raphidophyceae	Raphidophyceae_X	Raphidophyceae_XX	Fibrocapsa	Fibrocapsa_japonica	0	0	0	0	0	0	0	0	0	0	0	0	10	0	0	4	4	3	3	1	1	0	3	0	2	5	4	10	0	9	6	5	6	3	4	0	1	13	12	12	6	2
OTU_233	Alveolata	Apicomplexa	Apicomplexa_X	Coccidia	Eucoccidiorida	Cryptosporidium	Cryptosporidium_molnari	0	0	0	0	0	0	0	0	0	0	0	0	0	2	5	3	0	0	54	0	0	1	2	4	3	0	4	1	0	0	0	0	0	1	6	1	0	2	0	1	0	0
OTU_236	Rhizaria	Cercozoa	Filosa-Thecofilosea	Filosa-Thecofilosea_X	Novel-Clade-4	Novel-Clade-4_X	Novel-Clade-4_X_sp._strain2	5	11	3	1	12	1	2	5	1	2	2	4	1	1	1	0	0	16	10	0	0	1	0	0	1	0	1	0	0	0	0	0	0	0	0	0	0	0	0	0	0	0
OTU_237	Alveolata	Dinophyta	Syndiniales	Dino-Group-I	Dino-Group-I-Clade-8	Dino-Group-I-Clade-8_X	Dino-Group-I-Clade-8_X_sp.	0	0	0	0	0	0	0	0	0	0	0	0	0	0	0	0	1	1	54	0	0	0	3	1	3	0	0	0	6	7	25	6	1	14	0	2	13	40	56	22	38	3
OTU_238	Rhizaria	Cercozoa	Phaeodarea	Phaeogymnocellida	Phaeodinidae	Phaeodina	Phaeodina_sp.	0	0	0	0	0	0	0	0	0	0	0	0	0	0	0	0	0	0	0	0	0	0	0	0	0	0	0	0	0	0	1	4	3	8	8	2	0	0	0	0	0	0
OTU_239	Archaeplastida	Chlorophyta	Trebouxiophyceae	Chlorellales	Chlorellales_X	Picochlorum	Picochlorum_sp.	0	0	0	5	0	0	4	2	2	37	15	13	10	5	4	5	10	3	0	1	1	2	3	6	3	7	8	3	0	9	7	3	20	16	33	14	2	11	8	17	2	2
OTU_241	Alveolata	Dinophyta	Syndiniales	Dino-Group-II	Dino-Group-II_X	Dino-Group-II_XX	Dino-Group-II_XX_sp.	0	0	0	0	0	0	0	0	0	0	0	0	0	0	0	0	0	0	0	0	0	0	0	0	0	0	0	0	0	14	5	7	0	0	0	0	14	6	3	3	6	1
OTU_243	Alveolata	Dinophyta	Dinophyceae	Dinophyceae_X	Dinophyceae_XX	Dinophyceae_XXX	Dinophyceae_XXX_sp.	0	0	0	0	0	0	1	1	1	1	0	0	0	0	3	3	2	0	2	0	5	8	2	13	16	9	44	56	26	10	9	7	8	13	5	11	7	16	17	22	15	9
OTU_244	Alveolata	Dinophyta	Syndiniales	Dino-Group-II	Dino-Group-II-Clade-6	Dino-Group-II-Clade-6_X	Dino-Group-II-Clade-6_X_sp.	0	0	0	0	0	0	0	0	0	0	0	3	0	0	5	1	4	1	1	0	0	0	9	28	32	0	2	2	6	4	3	2	0	1	0	0	1	5	2	5	5	5
OTU_245	Alveolata	Dinophyta	Syndiniales	Dino-Group-I	Dino-Group-I-Clade-3	Dino-Group-I-Clade-3_X	Dino-Group-I-Clade-3_X_sp.	0	0	0	0	3	4	0	0	0	7	0	1	0	0	6	0	0	0	0	0	3	0	0	4	2	1	0	0	0	0	0	0	0	0	0	0	0	0	0	0	0	0
OTU_246	Alveolata	Dinophyta	Dinophyceae	Dinophyceae_X	Dinophyceae_XX	Dinophyceae_XXX	Dinophyceae_XXX_sp.	0	0	0	0	1	0	0	0	0	1	0	0	0	0	0	0	0	0	0	1	0	0	1	5	1	0	0	0	0	0	0	0	0	0	1	0	1	0	0	0	2	0
OTU_247	Alveolata	Dinophyta	Syndiniales	Dino-Group-I	Dino-Group-I-Clade-3	Dino-Group-I-Clade-3_X	Dino-Group-I-Clade-3_X_sp.	0	0	0	0	0	0	0	0	0	0	0	0	2	0	0	0	0	3	0	2	2	2	0	1	0	0	0	0	0	0	0	0	0	0	0	0	0	0	0	0	0	0
OTU_248	Rhizaria	Cercozoa	Filosa-Thecofilosea	Cryomonadida	Protaspa-lineage	Protaspa-lineage_X	Protaspa-lineage_X_sp.	7	0	0	3	1	0	0	0	0	2	1	0	0	0	0	1	0	0	2	2	1	1	2	2	5	0	2	3	0	0	0	0	0	0	0	0	0	0	0	0	0	0
OTU_249	Rhizaria	Radiolaria	RAD-B	RAD-B_X	RAD-B-Group-IV	Sticholonche	Sticholonche_sp.	0	0	0	0	0	0	0	0	0	0	0	0	0	0	0	0	0	0	0	0	5	11	5	97	226	2	55	46	2	7	6	1	0	2	1	4	3	11	4	8	10	7
OTU_250	Alveolata	Dinophyta	Dinophyceae	Dinophyceae_X	Dinophyceae_XX	Dinophyceae_XXX	Dinophyceae_XXX_sp.	1	4	0	0	2	2	1	0	4	0	3	2	5	2	1	7	2	2	1	0	10	7	5	17	21	3	44	18	37	51	40	71	23	26	22	70	62	43	42	19	71	69
OTU_251	Alveolata	Dinophyta	Syndiniales	Dino-Group-II	Dino-Group-II-Clade-2	Dino-Group-II-Clade-2_X	Dino-Group-II-Clade-2_X_sp._strain1	1	1	0	5	2	0	3	1	0	0	2	7	9	17	5	6	7	1	15	19	19	4	31	82	10	34	122	16	5	23	11	5	10	14	5	9	17	22	26	25	9	21
OTU_253	Rhizaria	Cercozoa	Filosa-Imbricatea	Filosa-Imbricatea_X	Novel-clade-2	Novel-clade-2_X	Novel-clade-2_X_sp.	30	10	7	29	132	31	56	36	45	3	1	0	0	0	3	1	2	0	0	0	0	0	0	0	0	0	0	0	0	0	0	0	1	0	1	0	0	1	0	0	0	0
OTU_255	Alveolata	Dinophyta	Dinophyceae	Dinophyceae_X	Dinophyceae_XX	Dinophyceae_XXX	Dinophyceae_XXX_sp.	0	0	0	0	0	0	0	0	0	0	0	0	4	0	0	11	2	2	4	0	3	2	1	10	1	2	19	30	53	48	50	28	15	40	59	24	43	41	35	26	36	15
OTU_256	Alveolata	Ciliophora	Ciliophora-5	Ciliophora-5_X	Ciliophora-5_XX	Ciliophora-5_XXX	Ciliophora-5_XXX_sp.	0	0	0	0	0	0	0	0	0	0	0	0	0	1	0	0	2	0	0	0	0	0	0	0	0	2	6	5	0	0	0	0	1	1	0	0	0	0	0	0	0	0
OTU_258	Stramenopiles	Stramenopiles_X	MAST	MAST-1	MAST-1C	MAST-1C_X	MAST-1C_X_sp.	12	9	18	9	8	5	3	3	1	16	12	28	22	21	16	6	2	0	0	0	1	3	1	5	9	0	2	4	2	14	12	40	3	13	5	9	9	11	12	8	6	21
OTU_259	Alveolata	Dinophyta	Dinophyceae	Dinophyceae_X	Dinophyceae_XX	Dinophyceae_XXX	Dinophyceae_XXX_sp.	0	0	0	0	0	0	0	0	0	0	0	0	2	0	0	2	2	0	2	3	3	4	1	14	25	1	25	25	77	74	63	213	35	31	16	54	147	79	63	39	127	141
OTU_260	Alveolata	Dinophyta	Syndiniales	Dino-Group-I	Dino-Group-I-Clade-5	Dino-Group-I-Clade-5_X	Dino-Group-I-Clade-5_X_sp.	0	0	0	0	0	0	0	0	0	0	0	0	0	0	0	0	0	0	1	3	15	5	6	48	32	3	55	15	11	59	67	37	16	23	10	25	59	39	38	33	37	38
OTU_261	Alveolata	Dinophyta	Syndiniales	Dino-Group-II	Dino-Group-II-Clade-30	Dino-Group-II-Clade-30_X	Dino-Group-II-Clade-30_X_sp.	0	0	0	0	1	0	0	0	0	0	0	0	0	0	1	0	2	0	3	0	4	0	2	13	7	7	32	19	9	6	5	3	5	3	2	1	2	4	7	5	5	1
OTU_262	Alveolata	Dinophyta	Dinophyceae	Dinophyceae_X	Dinophyceae_XX	Neoceratium	Neoceratium_fusus	9	6	2	0	4	1	0	1	0	0	5	3	1	27	16	8	13	9	46	10	6	16	33	17	36	74	46	93	35	104	112	69	93	109	250	235	141	75	111	121	148	56
OTU_264	Alveolata	Dinophyta	Syndiniales	Dino-Group-II	Dino-Group-II_X	Dino-Group-II_XX	Dino-Group-II_XX_sp.	0	0	0	0	0	0	0	0	0	0	0	0	0	0	0	0	0	0	1	0	0	0	0	0	0	0	0	0	0	5	4	7	6	16	12	10	8	26	18	13	21	0
OTU_265	Rhizaria	Cercozoa	Filosa-Imbricatea	Euglyphida	Ovulinatidae	Ovulinata	Ovulinata_parva	0	0	0	0	2	0	0	1	1	2	0	1	0	0	0	1	0	7	4	0	1	1	0	0	3	0	1	0	0	0	0	0	0	0	0	0	0	0	0	0	0	0
OTU_267	Alveolata	Dinophyta	Dinophyceae	Dinophyceae_X	Dinophyceae_XX	Protoperidinium	Protoperidinium_denticulatum	0	0	0	0	0	0	0	0	0	0	0	0	0	0	0	0	0	0	0	0	0	0	0	0	0	0	0	0	0	0	0	0	0	0	0	0	0	0	0	0	0	0
OTU_268	Stramenopiles	Stramenopiles_X	MAST	MAST-6	MAST-6_X	MAST-6_XX	MAST-6_XX_sp.	44	9	11	23	14	29	71	36	174	15	0	2	0	0	0	0	0	0	1	0	0	0	0	0	0	0	0	0	0	0	0	0	0	0	0	0	0	0	0	0	0	0
OTU_269	Stramenopiles	Stramenopiles_X	Pirsonia_Clade	Pirsonia_Clade_X	Pirsonia_Clade_XX	Pirsonia_Clade__XXX	Pirsonia_Clade__XXX_sp.	10	4	26	1	18	130	28	13	90	6	0	0	0	2	6	1	0	0	2	0	0	0	0	0	0	0	0	0	0	0	0	0	0	0	0	0	0	0	0	0	0	0
OTU_270	Rhizaria	Radiolaria	Polycystinea	Spumellarida	Spongodiscidae-Coccodiscidae	Spongodiscidae-Coccodiscidae_X	Spongodiscidae-Coccodiscidae_X_sp.	1	0	0	2	0	0	0	0	0	0	0	0	0	0	0	0	0	0	0	0	0	0	0	0	0	1	2	1	1	2	0	0	0	0	0	0	1	0	1	0	1	2
OTU_272	Stramenopiles	Stramenopiles_X	Labyrinthulea	Labyrinthulales	Labyrinthulaceae	Aplanochytrium	Aplanochytrium_sp.	0	0	0	0	0	0	0	0	0	0	0	0	0	0	0	0	0	0	0	0	0	1	0	0	0	0	0	0	1	43	406	40	13	43	4	3	25	39	28	13	5	23
OTU_273	Inc	Telonemia	Telonemia_X	Telonemia_XX	Telonemia-Group-2	Telonemia-Group-2_X	Telonemia-Group-2_X_sp.	0	0	0	0	0	0	0	0	0	1	0	0	0	0	0	0	0	0	0	0	6	2	4	14	26	0	11	8	11	16	19	26	9	10	10	8	12	16	14	23	9	11
OTU_276	Opisthokonta	Choanoflagellida	Choanoflagellatea	Acanthoecida	Stephanoecidae_Group_D	Stephanoecidae_Group_D_X	Stephanoecidae_Group_D_X_sp.	20	14	130	3	3	12	2	3	16	8	12	13	10	4	5	4	5	0	2	0	1	0	0	0	0	0	0	0	0	0	0	0	0	0	1	0	0	0	0	0	0	0
OTU_277	Stramenopiles	Stramenopiles_X	Labyrinthulea	Labyrinthulales	Labyrinthulaceae	Aplanochytrium	Aplanochytrium_sp._strain4	8	6	1	7	1	1	0	3	3	4	0	2	1	3	8	2	8	8	14	3	3	6	0	5	7	3	3	5	19	2	2	4	7	6	18	5	1	3	2	4	4	2
OTU_278	Alveolata	Ciliophora	Colpodea	Colpodea-1	Colpodea-1_X	Colpodea-1_XX	Colpodea-1_XX_sp.	5	4	2	1	10	10	1	15	72	9	16	11	15	48	14	57	54	0	3	0	1	1	1	0	0	0	1	0	0	1	0	0	0	0	0	0	0	0	0	0	0	0
OTU_279	Alveolata	Dinophyta	Syndiniales	Dino-Group-II	Dino-Group-II-Clade-19	Dino-Group-II-Clade-19_X	Dino-Group-II-Clade-19_X_sp.	0	0	0	0	0	0	0	0	0	0	1	33	6	8	34	1	53	7	7	4	4	1	0	2	1	0	1	0	0	10	1	5	0	0	0	0	3	17	16	20	17	2
OTU_280	Alveolata	Dinophyta	Dinophyceae	Dinophyceae_X	Dinophyceae_XX	Dinophyceae_XXX	Dinophyceae_XXX_sp.	1	0	0	0	0	0	0	0	0	0	8	6	14	11	6	3	2	1	1	14	10	8	0	3	1	2	6	6	26	13	16	14	5	6	6	2	13	16	11	18	14	11
OTU_281	Alveolata	Dinophyta	Syndiniales	Dino-Group-II	Dino-Group-II-Clade-20	Dino-Group-II-Clade-20_X	Dino-Group-II-Clade-20_X_sp.	0	0	0	0	0	0	0	0	0	0	0	0	3	0	0	1	2	0	2	15	17	10	4	3	0	5	2	0	0	14	11	4	5	4	2	4	7	0	2	4	0	0
OTU_282	Rhizaria	Cercozoa	Filosa-Imbricatea	Filosa-Imbricatea_X	Novel-clade-2	Novel-clade-2_X	Novel-clade-2_X_sp._strain6	2	2	8	2	13	48	4	12	36	1	0	6	1	6	58	15	14	3	2	0	0	0	0	0	1	0	0	0	0	0	0	0	6	1	2	3	1	5	0	0	0	0
OTU_283	Alveolata	Dinophyta	Syndiniales	Dino-Group-I	Dino-Group-I-Clade-5	Dino-Group-I-Clade-5_X	Dino-Group-I-Clade-5_X_sp.	0	0	0	0	0	0	0	0	0	0	0	0	1	0	0	3	1	0	3	2	2	1	1	4	2	0	7	3	22	43	41	80	12	15	26	36	81	32	22	34	54	23
OTU_285	Rhizaria	Cercozoa	Filosa-Imbricatea	Euglyphida	Paulinellidae	Paulinella	Paulinella_sp.	0	1	3	0	1	1	0	0	2	3	2	0	0	1	8	1	1	18	20	1	0	0	0	0	2	1	1	0	0	0	0	0	0	0	0	0	1	0	0	0	0	0
OTU_286	Stramenopiles	Ochrophyta	Bacillariophyta	Bacillariophyta_X	Polar-centric-Mediophyceae	Porosira	Porosira_pseudodenticulata	17	11	12	9	21	6	5	29	17	6	0	6	3	3	47	14	2	0	0	0	0	0	0	0	0	0	0	0	0	0	0	0	0	0	0	0	0	0	0	1	0	0
OTU_289	Rhizaria	Cercozoa	Filosa-Imbricatea	Filosa-Imbricatea_X	Novel-clade-2	Novel-clade-2_X	Novel-clade-2_X_sp.	0	0	0	0	0	0	0	1	0	0	0	1	1	0	1	0	1	2	3	0	0	0	0	0	0	0	0	1	0	0	0	0	0	0	0	0	0	0	0	0	0	0
OTU_290	Stramenopiles	Ochrophyta	Bacillariophyta	Bacillariophyta_X	Radial-centric-basal-Coscinodiscophyceae	Corethron	Corethron_sp.	7	11	8	4	33	13	21	78	25	11	4	0	6	14	9	65	111	7	4	0	0	0	0	0	0	0	0	0	0	1	0	0	1	0	0	0	1	0	0	0	0	0
OTU_291	Inc	Haptophyta	Prymnesiophyceae	Prymnesiales	Chrysochromulinaceae	Chrysochromulina	Chrysochromulina_sp	1	0	0	6	0	0	1	0	0	5	4	14	28	7	3	24	5	1	54	209	197	166	36	117	212	15	153	164	179	180	368	64	103	113	20	405	334	318	334	44	383	616
OTU_292	Rhizaria	Cercozoa	Filosa-Thecofilosea	Cryomonadida	Protaspa-lineage	Protaspa	Protaspa_obliqua	2	0	1	2	1	2	0	2	1	6	0	3	1	3	2	0	3	20	5	1	1	1	0	1	1	0	0	0	0	0	0	0	0	0	0	0	0	1	0	0	0	0
OTU_293	Alveolata	Dinophyta	Syndiniales	Dino-Group-II	Dino-Group-II-Clade-1	Dino-Group-II-Clade-1_X	Dino-Group-II-Clade-1_X_sp.	0	0	0	2	0	0	1	0	0	8	7	9	12	8	7	17	19	0	6	7	6	13	2	14	6	5	3	8	14	26	22	32	9	22	8	13	33	37	25	35	33	55
OTU_295	Alveolata	Dinophyta	Syndiniales	Dino-Group-II	Dino-Group-II-Clade-6	Dino-Group-II-Clade-6_X	Dino-Group-II-Clade-6_X_sp.	5	2	1	5	3	1	8	0	2	15	12	21	18	1	3	4	4	0	0	0	0	0	0	0	0	0	1	1	5	0	0	0	0	0	1	2	1	0	1	4	5	1
OTU_296	Alveolata	Dinophyta	Syndiniales	Dino-Group-II	Dino-Group-II_X	Dino-Group-II_XX	Dino-Group-II_XX_sp.	0	0	0	0	0	0	0	0	0	0	0	0	0	0	0	0	0	0	0	0	0	0	0	0	0	0	0	0	0	4	2	5	0	0	0	0	1	3	3	4	0	2
OTU_297	Stramenopiles	Stramenopiles_X	MAST	MAST-3	MAST-3F	MAST-3F_X	MAST-3F_X_sp.	1	0	0	0	1	0	0	0	7	0	1	2	1	5	4	4	0	0	0	5	3	6	3	2	4	2	1	4	9	21	23	79	29	24	20	21	20	18	9	16	12	41
OTU_298	Rhizaria	Radiolaria	Polycystinea	Spumellarida	Spumellarida-Group-I	Spumellarida-Group-I_X	Spumellarida-Group-I_X_sp.	0	0	0	0	0	0	0	0	0	0	0	0	0	0	0	0	0	0	0	0	0	0	0	0	0	0	0	0	0	5	1	1	2	0	1	2	1	0	0	0	0	0
OTU_300	Alveolata	Dinophyta	Syndiniales	Dino-Group-III	Dino-Group-III_X	Dino-Group-III_XX	Dino-Group-III_XX_sp.	1	0	0	1	0	0	1	0	1	0	1	2	5	3	0	1	0	0	0	1	3	5	4	4	28	1	24	22	24	38	31	72	17	23	9	23	37	30	51	22	38	44
OTU_302	Alveolata	Ciliophora	Spirotrichea	Choreotrichia	Tintinnidae	Tintinnopsis	Tintinnopsis_sp.	24	4	10	115	27	7	15	1	2	1	2	1	0	5	47	12	16	2	3	0	0	0	0	0	0	1	0	1	0	1	1	0	1	0	1	0	0	0	0	0	0	0
OTU_303	Alveolata	Dinophyta	Syndiniales	Dino-Group-I	Dino-Group-I-Clade-5	Dino-Group-I-Clade-5_X	Dino-Group-I-Clade-5_X_sp.	0	0	0	0	0	0	0	0	0	0	0	0	0	0	0	0	0	0	0	0	0	0	0	1	1	0	1	0	1	3	7	3	0	0	1	0	4	3	2	4	0	13
OTU_305	Alveolata	Dinophyta	Syndiniales	Dino-Group-II	Dino-Group-II-Clade-14	Dino-Group-II-Clade-14_X	Dino-Group-II-Clade-14_X_sp.	0	0	0	0	0	0	0	0	0	0	0	2	0	0	1	1	0	0	0	0	0	0	1	0	1	0	1	0	0	25	14	12	11	17	10	40	37	9	3	1	34	4
OTU_306	Archaeplastida	Chlorophyta	Chlorophyceae	Chlamydomonadales	Chlamydomonadales_X	Chlamydomonadales_XX	Chlamydomonadales_XX_sp.	2	0	13	4	7	88	7	3	7	1	0	5	0	1	94	1	0	0	0	0	0	0	0	0	0	0	0	0	0	0	0	0	0	0	0	0	0	0	0	0	0	0
OTU_307	Stramenopiles	Stramenopiles_X	MAST	MAST-8	MAST-8D	MAST-8D_X	MAST-8D_X_sp.	3	0	0	1	0	0	4	3	6	106	36	2	5	4	0	0	7	0	0	0	0	0	0	0	0	0	0	0	0	0	0	0	0	0	0	0	0	0	0	0	0	0
OTU_308	Rhizaria	Radiolaria	Acantharea	Arthracanthida-Symphyacanthida	Arthracanthida-Symphyacanthida_X	Dorataspis	Dorataspis_loricata	0	0	0	0	0	0	0	0	0	0	0	0	0	0	0	0	0	0	0	0	0	0	0	0	1	0	1	8	8	17	40	13	4	15	5	2	10	8	20	8	4	3
OTU_309	Alveolata	Dinophyta	Syndiniales	Dino-Group-II	Dino-Group-II-Clade-14	Dino-Group-II-Clade-14_X	Dino-Group-II-Clade-14_X_sp.	0	0	0	0	0	0	0	0	0	0	0	0	0	0	0	0	1	0	0	0	0	0	0	0	0	0	0	2	5	6	6	5	15	13	28	16	6	9	8	14	8	5
OTU_311	Alveolata	Dinophyta	Dinophyceae	Dinophyceae_X	Dinophyceae_XX	Blastodinium	Blastodinium_spinulosum	0	0	0	0	0	0	0	0	0	0	0	0	0	0	0	0	0	0	0	0	0	2	0	0	5	0	9	11	73	52	89	84	15	50	49	32	94	47	62	49	100	76
OTU_312	Rhizaria	Radiolaria	Polycystinea	Spumellarida	Spumellarida_X	Spumellarida_XX	Spumellarida_XX_sp.	0	0	0	0	0	0	0	0	0	0	0	0	0	0	0	0	0	0	0	0	0	0	0	0	0	0	0	0	0	0	0	0	0	0	0	0	0	1	0	0	0	9
OTU_313	Rhizaria	Radiolaria	Polycystinea	Spumellarida	Spumellarida_X	Spumellarida_XX	Spumellarida_XX_sp.	1	0	0	0	0	0	0	0	0	0	0	0	0	0	0	0	0	0	0	0	0	0	0	1	1	1	3	1	46	1	0	0	3	1	0	2	1	2	1	2	1	4
OTU_315	Rhizaria	Radiolaria	RAD-B	RAD-B_X	RAD-B-Group-II	RAD-B-Group-II_X	RAD-B-Group-II_X_sp.	0	0	0	0	0	0	0	0	0	0	0	0	0	0	0	0	0	0	0	0	0	0	0	0	0	0	0	0	6	1	4	2	0	2	1	1	3	5	3	3	4	5
OTU_316	Stramenopiles	Ochrophyta	Bacillariophyta	Bacillariophyta_X	Polar-centric-Mediophyceae	Polar-centric-Mediophyceae_X	Polar-centric-Mediophyceae_X_sp.	20	14	72	6	14	24	3	6	2	3	1	2	1	0	0	1	0	3	5	0	0	0	0	0	0	0	0	0	0	0	0	0	1	0	0	0	1	0	0	0	0	0
OTU_317	Alveolata	Dinophyta	Dinophyceae	Dinophyceae_X	Dinophyceae_XX	Dinophyceae_XXX	Dinophyceae_XXX_sp.	0	0	0	0	0	0	0	0	1	0	12	9	27	3	0	3	0	0	0	2	1	0	0	0	0	3	3	1	6	6	6	8	1	0	0	3	5	6	6	2	8	4
OTU_318	Alveolata	Dinophyta	Syndiniales	Dino-Group-II	Dino-Group-II-Clade-6	Dino-Group-II-Clade-6_X	Dino-Group-II-Clade-6_X_sp.	0	0	0	0	0	0	0	0	0	0	0	0	0	0	0	0	0	0	0	0	0	0	1	0	0	0	1	1	15	15	2	0	45	35	12	36	3	22	9	5	2	13
OTU_319	Alveolata	Dinophyta	Syndiniales	Dino-Group-II	Dino-Group-II-Clade-1	Dino-Group-II-Clade-1_X	Dino-Group-II-Clade-1_X_sp.	2	3	1	2	0	0	0	1	0	0	1	2	2	5	16	7	1	0	3	2	27	10	8	53	46	7	45	35	9	24	32	32	15	17	26	37	25	23	18	34	24	21
OTU_320	Alveolata	Ciliophora	Spirotrichea	Choreotrichia	Tintinnidae	Tintinnopsis	Tintinnopsis_tenuis	30	17	67	10	36	14	7	11	0	3	11	19	10	5	8	3	2	2	4	1	1	1	1	0	1	0	0	0	0	1	1	2	0	0	0	1	0	1	1	0	1	0
OTU_321	Stramenopiles	Stramenopiles_X	MAST	MAST-1	MAST-1B	MAST-1B_X	MAST-1B_X_sp.	28	10	3	3	1	0	0	2	2	23	4	11	6	2	1	3	4	2	3	6	4	2	0	2	4	0	2	5	2	7	4	4	12	14	13	9	4	1	5	5	3	6
OTU_322	Alveolata	Dinophyta	Syndiniales	Dino-Group-II	Dino-Group-II-Clade-7	Dino-Group-II-Clade-7_X	Dino-Group-II-Clade-7_X_sp.	0	0	0	0	0	0	0	0	0	0	0	0	0	0	0	1	0	0	2	0	2	0	0	6	1	2	7	3	8	22	30	18	19	27	12	25	30	14	24	39	19	8
OTU_323	Stramenopiles	Stramenopiles_X	MAST	MAST-1	MAST-1D	MAST-1D_X	MAST-1D_X_sp.	0	0	0	0	0	0	0	0	0	0	0	0	0	0	0	2	0	1	0	0	2	10	2	3	19	0	5	13	9	26	23	153	13	18	12	13	41	43	27	15	23	60
OTU_324	Stramenopiles	Stramenopiles_X	MAST	MAST-7	MAST-7A	MAST-7A_X	MAST-7A_X_sp.	134	121	30	43	44	6	13	16	11	10	8	7	9	7	9	7	2	1	2	1	6	7	2	11	25	2	3	7	4	4	4	12	6	7	11	24	10	2	7	10	3	6
OTU_325	Alveolata	Dinophyta	Syndiniales	Dino-Group-II	Dino-Group-II-Clade-29	Dino-Group-II-Clade-29_X	Dino-Group-II-Clade-29_X_sp.	0	0	0	0	0	0	0	0	0	0	0	4	1	0	10	2	3	2	7	19	38	38	5	40	54	6	73	57	12	37	42	11	13	23	9	7	23	44	49	19	30	57
OTU_326	Alveolata	Ciliophora	Spirotrichea	Choreotrichia	Strombidinopsidae	Parastrombidinopsis	Parastrombidinopsis_shimi	11	3	7	3	7	15	4	2	23	1	3	0	1	5	11	9	6	2	10	0	0	0	0	0	1	0	1	1	0	1	0	0	0	0	0	0	0	0	0	0	0	0
OTU_327	Stramenopiles	Stramenopiles_X	MAST	MAST-3	MAST-3I	MAST-3I_X	MAST-3I_X_sp.	0	0	0	0	0	0	0	0	0	0	0	0	1	0	0	0	0	0	2	5	4	10	4	47	73	0	17	36	23	12	16	34	11	23	11	17	10	4	34	9	6	8
OTU_329	Stramenopiles	Ochrophyta	Bacillariophyta	Bacillariophyta_X	Polar-centric-Mediophyceae	Skeletonema	Skeletonema_costatum	0	0	0	0	1	3	2	1	0	0	0	3	0	4	27	5	1	1	27	0	0	0	0	0	1	0	0	4	0	5	0	0	23	3	6	0	0	4	0	2	0	2
OTU_332	Rhizaria	Radiolaria	Polycystinea	Spumellarida	Spumellarida-Group-I	Spumellarida-Group-I_X	Spumellarida-Group-I_X_sp.	1	0	0	0	0	0	0	0	0	0	0	0	0	0	0	0	0	0	0	0	0	0	0	0	0	0	1	2	18	3	2	2	0	0	2	1	4	1	1	3	0	1
OTU_333	Alveolata	Dinophyta	Syndiniales	Dino-Group-II	Dino-Group-II-Clade-14	Dino-Group-II-Clade-14_X	Dino-Group-II-Clade-14_X_sp.	2	0	0	0	0	2	0	1	3	0	1	1	1	7	3	18	19	1	1	4	10	8	0	0	0	0	1	1	2	5	2	1	1	0	0	0	2	1	3	1	1	2
OTU_334	Alveolata	Dinophyta	Syndiniales	Dino-Group-II	Dino-Group-II-Clade-1	Dino-Group-II-Clade-1_X	Dino-Group-II-Clade-1_X_sp.	0	0	0	0	0	0	0	0	0	0	0	1	0	0	0	2	0	0	5	97	30	29	18	29	38	11	32	25	3	6	3	6	0	2	4	4	2	6	3	2	4	3
OTU_335	Stramenopiles	Ochrophyta	Bacillariophyta	Bacillariophyta_X	Raphid-pennate	Raphid-pennate_X	Raphid-pennate_X_sp.	5	8	4	5	5	8	1	3	14	4	0	3	1	4	8	7	3	0	1	0	1	1	0	0	0	0	2	3	11	49	5	2	311	44	35	23	0	61	6	7	3	36
OTU_336	Stramenopiles	Stramenopiles_X	MAST	MAST-1	MAST-1C	MAST-1C_X	MAST-1C_X_sp.	2	31	4	5	35	4	4	12	5	9	1	48	4	11	16	9	10	3	33	15	17	35	11	16	15	3	14	19	2	9	8	18	6	11	10	19	12	8	6	5	8	3
OTU_337	Rhizaria	Cercozoa	Endomyxa-Phytomyxea	Phagomyxida	Phagomyxidae	Phagomixa	Phagomixa_sp._strain1	0	0	0	0	0	0	0	0	0	0	0	0	0	0	44	1	0	0	24	0	0	0	0	0	0	0	1	0	0	0	0	0	0	0	0	0	0	0	0	0	0	0
OTU_338	Alveolata	Ciliophora	Spirotrichea	Oligotrichia	Strombidiidae	Strombidium	Strombidium_biarmatum	50	14	2	24	99	10	86	54	26	8	6	4	4	7	21	2	11	1	12	3	10	4	0	1	2	0	0	1	0	0	0	0	0	0	0	1	0	0	0	0	0	1
OTU_339	Alveolata	Dinophyta	Dinophyceae	Dinophyceae_X	Dinophyceae_XX	Protoperidinium	Protoperidinium_tricingulatum	0	3	0	0	3	2	0	0	0	1	0	14	6	6	16	21	24	37	22	0	0	0	0	3	5	4	4	8	40	3	5	1	14	19	13	7	1	5	7	8	5	7
OTU_340	Inc	Katablepharidophyta	Katablepharidaceae	Katablepharidales	Katablepharidales_X	Katablepharidales_XX	Katablepharidales_XX_sp.	0	1	1	0	1	0	1	2	0	2	0	0	1	0	1	1	2	0	0	14	13	19	0	7	19	2	4	9	13	27	17	21	14	14	18	14	24	24	28	24	28	19
OTU_341	Alveolata	Dinophyta	Syndiniales	Dino-Group-II	Dino-Group-II-Clade-10-and-11	Dino-Group-II-Clade-10-and-11_X	Dino-Group-II-Clade-10-and-11_X_sp.	0	0	0	0	0	0	0	0	0	0	0	23	2	0	29	0	5	4	5	12	5	7	2	1	0	0	0	0	0	0	0	0	0	0	0	0	0	0	0	0	0	0
OTU_342	Alveolata	Dinophyta	Syndiniales	Dino-Group-II	Dino-Group-II-Clade-1	Dino-Group-II-Clade-1_X	Dino-Group-II-Clade-1_X_sp.	14	18	0	30	19	4	10	3	3	1	5	9	4	4	39	22	14	0	0	1	0	2	1	1	0	0	1	1	4	0	0	0	0	0	0	0	0	0	1	1	1	0
OTU_343	Rhizaria	Cercozoa	Filosa-Thecofilosea	Cryomonadida	Protaspa-lineage	Protaspa-lineage_X	Protaspa-lineage_X_sp.	0	1	2	2	3	7	1	2	3	0	5	18	3	48	18	50	18	1	1	0	0	1	0	0	0	0	1	0	0	0	0	0	0	0	0	0	0	0	0	0	0	0
OTU_344	Alveolata	Dinophyta	Dinophyceae	Dinophyceae_X	Dinophyceae_XX	Warnowia	Warnowia_sp.	0	0	0	1	0	1	2	1	0	0	1	1	37	0	1	54	26	149	57	19	27	38	84	130	100	15	104	230	66	58	56	46	71	124	87	115	55	76	63	85	75	19
OTU_345	Stramenopiles	Stramenopiles_X	MAST	MAST-4	MAST-4E	MAST-4E_X	MAST-4E_X_sp.	10	25	9	6	28	5	2	11	6	1	12	27	9	23	17	6	3	2	2	2	7	11	0	7	27	0	7	13	5	4	12	9	3	10	5	6	5	1	3	2	1	1
OTU_348	Alveolata	Dinophyta	Dinophyceae	Dinophyceae_X	Dinophyceae_XX	Dinophyceae_XXX	Dinophyceae_XXX_sp.	0	0	0	0	0	0	0	0	0	0	0	0	0	0	0	0	0	0	0	0	9	8	3	166	87	0	18	4	0	16	20	5	4	12	28	9	34	16	10	17	9	2
OTU_349	Alveolata	Dinophyta	Dinophyceae	Dinophyceae_X	Dinophyceae_XX	Dinophyceae_XXX	Dinophyceae_XXX_sp.	6	3	1	1	1	6	7	4	3	4	0	0	4	8	7	10	5	21	5	2	2	4	0	0	1	1	2	3	0	0	0	0	0	0	0	0	0	0	0	0	0	0
OTU_351	Alveolata	Dinophyta	Dinophyceae	Dinophyceae_X	Pfiesteriaceae	Pfiesteriaceae_X	Pfiesteriaceae_X_sp	24	38	11	15	25	52	11	11	6	18	24	35	28	19	42	48	36	94	84	13	13	26	26	81	175	41	122	82	90	48	47	68	19	36	37	48	56	47	54	19	71	48
OTU_352	Alveolata	Apicomplexa	Apicomplexa_X	Gregarines	Gregarines_X	Gregarines_XX	Gregarines_XX_sp.	0	0	1	0	0	0	0	0	0	0	0	0	0	0	0	0	0	0	0	2	0	1	0	0	0	0	0	0	0	0	0	0	0	0	0	0	0	0	0	0	0	0
OTU_353	Opisthokonta	Fungi	Basidiomycota	Agaricomycotina	Tremellomycetes	Cryptococcus	Cryptococcus_huempii	0	0	0	0	0	0	0	0	0	0	0	1	1	0	0	1	2	1	1	4	0	0	1	3	3	0	0	1	9	21	12	6	0	0	0	3	15	12	12	6	6	1
OTU_354	Stramenopiles	Ochrophyta	Bacillariophyta	Bacillariophyta_X	Polar-centric-Mediophyceae	Skeletonema	Skeletonema_menzellii	1	0	0	1	0	0	0	3	0	0	0	3	5	15	35	27	0	1	28	0	0	0	0	0	1	1	1	0	4	70	9	7	198	69	65	28	2	44	10	2	1	54
OTU_356	Alveolata	Dinophyta	Syndiniales	Dino-Group-II	Dino-Group-II-Clade-26	Dino-Group-II-Clade-26_X	Dino-Group-II-Clade-26_X_sp._strain1	2	0	0	0	0	1	0	0	0	0	11	4	3	11	5	5	7	1	5	10	18	40	11	38	119	5	30	53	101	37	39	32	20	23	17	26	34	43	86	35	48	41
OTU_357	Rhizaria	Cercozoa	Filosa-Thecofilosea	Ventricleftida	Ventrifissuridae	Ventrifissuridae_X	Ventrifissuridae_X_sp.	8	4	8	4	15	42	20	14	26	9	0	4	3	0	24	4	2	9	7	0	0	0	0	0	0	0	1	1	0	1	0	0	6	3	0	0	0	1	0	1	0	0
OTU_358	Rhizaria	Radiolaria	Polycystinea	Spumellarida	Spumellarida-Group-I	Spumellarida-Group-I_X	Spumellarida-Group-I_X_sp.	0	0	0	0	0	0	0	0	0	0	0	0	0	0	0	0	0	0	0	0	0	0	0	0	0	0	0	0	5	2	5	4	2	5	3	2	5	2	2	2	2	1
OTU_359	Stramenopiles	Ochrophyta	Raphidophyceae	Raphidophyceae_X	Raphidophyceae_XX	Haramonas	Haramonas_dimorpha	0	2	0	0	3	0	0	0	10	1	0	0	0	1	3	0	0	0	2	0	0	0	0	0	0	0	0	0	2	2	2	1	6	4	5	2	2	2	5	11	1	2
OTU_360	Alveolata	Dinophyta	Syndiniales	Dino-Group-II	Dino-Group-II-Clade-6	Dino-Group-II-Clade-6_X	Dino-Group-II-Clade-6_X_sp.	0	0	0	0	0	0	0	0	0	0	0	0	7	0	0	7	5	4	6	0	0	0	0	0	0	1	3	6	6	2	6	5	0	1	1	1	3	8	10	6	9	11
OTU_361	Alveolata	Dinophyta	Dinophyceae	Dinophyceae_X	Dinophyceae_XX	Dinophyceae_XXX	Dinophyceae_XXX_sp.	2	4	1	2	3	0	0	1	0	2	18	19	20	1	8	0	1	2	1	2	3	3	0	6	1	0	29	1	13	10	15	15	1	4	9	6	22	5	5	9	13	8
OTU_362	Alveolata	Apicomplexa	Apicomplexa_X	Gregarines	Gregarines_X	Gregarinidae	Gregarinidae_sp.	0	0	0	0	0	0	0	0	0	0	0	0	0	0	0	0	0	0	0	1	0	0	0	0	0	0	0	0	0	0	0	0	0	0	0	0	0	0	0	0	0	0
OTU_364	Stramenopiles	Ochrophyta	Dictyochophyceae	Dictyochophyceae_X	Florenciellales	Pseudochattonella	Pseudochattonella_farcimen	3	3	0	5	3	1	2	7	13	20	9	15	10	3	5	2	11	5	30	143	166	115	27	65	66	17	216	34	1	0	2	0	0	1	0	0	2	0	1	0	1	2
OTU_365	Alveolata	Ciliophora	Spirotrichea	Choreotrichia	Strombidinopsidae	Strombidinopsis	Strombidinopsis_sp.	1	0	2	0	1	0	1	1	3	3	0	0	0	8	14	6	3	16	29	0	0	0	3	2	2	0	0	0	0	0	0	1	3	1	3	0	1	0	0	0	0	0
OTU_367	Stramenopiles	Ochrophyta	Bacillariophyta	Bacillariophyta_X	Araphid-pennate	Delphineis	Delphineis_sp.	24	21	23	7	4	8	2	1	18	9	1	1	1	1	5	4	6	5	8	0	2	1	0	0	0	1	2	1	1	0	1	0	11	3	2	2	0	4	0	2	0	2
OTU_368	Alveolata	Ciliophora	Spirotrichea	Choreotrichia	Tintinnidae	Tintinnopsis	Tintinnopsis_lohmanni	10	9	9	5	36	32	28	69	32	17	1	6	2	8	8	4	2	1	5	1	1	3	0	0	0	0	0	0	0	3	0	6	2	6	50	4	0	0	1	14	0	1
OTU_369	Alveolata	Dinophyta	Dinophyceae	Suessiales	Suessiales_X	Symbiodinium	Symbiodinium_sp.	0	0	1	0	0	0	0	0	1	0	2	1	0	8	0	0	0	3	0	0	0	0	0	0	0	0	0	0	0	0	0	0	0	0	0	0	0	0	0	0	0	0
OTU_370	Stramenopiles	Stramenopiles_X	Oomycota	Oomycota_X	Oomycota_XX	Oomycota_XXX	Oomycota_XXX_sp.	28	106	43	4	18	4	3	27	27	6	0	0	0	1	3	0	0	0	0	0	0	0	0	0	0	0	0	0	0	0	0	0	0	0	0	0	0	1	0	0	0	0
OTU_371	Rhizaria	Cercozoa	Filosa-Thecofilosea	Ventricleftida	CCW10-lineage	CCW10-lineage_X	CCW10-lineage_X_sp.	11	17	23	7	37	59	15	33	104	16	7	2	9	13	17	13	5	11	23	1	1	0	0	2	0	1	2	1	0	0	0	0	0	0	0	2	2	0	1	0	0	0
OTU_372	Opisthokonta	Choanoflagellida	Choanoflagellatea	Acanthoecida	Stephanoecidae_Group_D	Stephanoecidae_Group_D_X	Stephanoecidae_Group_D_X_sp.	3	0	12	1	2	3	5	6	29	18	8	10	12	13	10	15	5	0	2	1	1	2	0	0	0	0	0	0	1	0	2	1	2	0	0	0	0	1	1	1	0	0
OTU_373	Alveolata	Dinophyta	Syndiniales	Dino-Group-II	Dino-Group-II-Clade-32	Dino-Group-II-Clade-32_X	Dino-Group-II-Clade-32_X_sp.	0	0	0	0	0	0	0	0	0	0	5	283	22	14	41	9	5	5	0	0	0	3	0	0	1	0	0	1	0	0	0	1	0	0	1	2	0	0	0	1	1	0
OTU_374	Alveolata	Dinophyta	Syndiniales	Dino-Group-II	Dino-Group-II-Clade-1	Dino-Group-II-Clade-1_X	Dino-Group-II-Clade-1_X_sp.	0	0	0	0	0	0	0	0	0	0	0	0	0	0	0	0	0	0	0	0	0	0	5	22	12	0	0	0	0	0	2	0	0	1	0	0	0	0	1	0	0	0
OTU_375	Opisthokonta	Fungi	Fungi_X	Fungi_XX	Fungi_XXX	Fungi_XXXX	Fungi_XXXX_sp.	0	0	0	0	0	0	0	0	0	0	0	0	0	0	0	0	0	1	0	0	2	3	8	4	2	2	0	0	0	0	0	0	0	0	0	0	0	0	0	0	0	0
OTU_376	Alveolata	Ciliophora	Spirotrichea	Oligotrichia	Tontoniidae	Pseudotontonia	Pseudotontonia_sp.	1	1	0	2	3	2	1	3	1	0	2	22	5	5	10	4	3	0	8	7	2	2	0	2	2	0	2	3	7	7	3	4	4	3	4	0	4	4	4	6	1	2
OTU_377	Alveolata	Dinophyta	Syndiniales	Dino-Group-I	Dino-Group-I-Clade-4	Dino-Group-I-Clade-4_X	Dino-Group-I-Clade-4_X_sp.	1	0	0	2	0	0	0	0	0	0	0	0	14	0	0	12	3	1	4	1	6	10	8	82	26	0	16	41	8	0	0	0	0	0	0	0	0	0	0	0	0	0
OTU_378	Alveolata	Dinophyta	Syndiniales	Dino-Group-I	Dino-Group-I-Clade-5	Dino-Group-I-Clade-5_X	Dino-Group-I-Clade-5_X_sp._strain8	0	0	0	0	0	0	0	0	0	0	0	2	10	0	0	9	6	2	4	6	9	2	1	6	2	2	5	3	5	1	7	11	2	2	1	1	2	7	12	2	0	1
OTU_379	Alveolata	Dinophyta	Syndiniales	Dino-Group-II	Dino-Group-II-Clade-6	Dino-Group-II-Clade-6_X	Dino-Group-II-Clade-6_X_sp.	0	0	0	0	0	0	0	0	0	0	0	0	1	0	0	2	0	2	4	19	25	8	5	15	8	12	29	10	27	11	11	8	1	4	4	6	10	28	12	9	14	7
OTU_380	Rhizaria	Cercozoa	Endomyxa-Phytomyxea	Phagomyxida	Phagomyxidae	Phagomixa	Phagomixa_sp._strain1	0	0	0	0	0	0	0	0	0	0	0	0	0	0	1	0	0	1	0	2	1	0	14	0	0	0	0	0	1	0	0	0	0	0	0	0	0	0	0	0	0	0
OTU_381	Alveolata	Dinophyta	Syndiniales	Dino-Group-I	Dino-Group-I-Clade-2	Dino-Group-I-Clade-2_X	Dino-Group-I-Clade-2_X_sp.	0	0	0	0	0	0	0	0	0	0	0	0	0	0	1	0	0	2	0	0	2	1	2	2	3	0	1	2	7	18	9	7	0	0	0	0	13	11	7	6	10	5
OTU_382	Stramenopiles	Stramenopiles_X	Oomycota	Oomycota_X	Haliphthorales	Haliphthorales_X	Haliphthorales_X_sp.	0	0	0	0	0	0	0	0	0	0	3	3	2	10	28	8	53	2	27	0	0	0	0	0	0	0	0	0	0	0	0	0	0	0	0	0	0	0	0	0	0	0
OTU_383	Archaeplastida	Chlorophyta	Mamiellophyceae	Mamiellales	Mamiellaceae	Micromonas	Micromonas_Clade-B..4	0	0	0	0	0	0	0	0	0	0	0	0	0	0	0	1	1	0	1	2	1	0	3	8	2	9	31	4	7	18	6	6	25	6	5	6	6	8	9	4	6	6
OTU_385	Alveolata	Dinophyta	Dinophyceae	Dinophyceae_X	Dinophyceae_XX	Dinophyceae_XXX	Dinophyceae_XXX_sp.	0	0	0	0	0	0	1	3	3	3	0	0	0	2	2	1	3	6	15	0	0	1	4	7	4	0	3	9	7	5	5	1	1	4	2	12	5	6	12	5	17	4
OTU_386	Stramenopiles	Ochrophyta	Bolidophyceae	Parmales	Triparmaceae	Triparmaceae_X	Triparmaceae_X_sp.	10	1	3	12	3	2	5	3	7	38	21	9	10	8	5	2	3	0	1	0	0	0	1	0	1	1	1	3	1	0	0	1	0	0	1	2	0	0	0	1	0	0
OTU_387	Inc	Telonemia	Telonemia_X	Telonemia_XX	Telonemia-Group-2	Telonemia-Group-2_X	Telonemia-Group-2_X_sp.	0	0	0	0	0	0	0	0	0	0	0	0	0	0	0	2	0	0	1	37	99	341	7	18	53	4	19	38	3	2	4	5	5	6	2	1	3	4	8	6	3	4
OTU_388	Rhizaria	Radiolaria	Polycystinea	Spumellarida	Spumellarida_X	Spumellarida_XX	Spumellarida_XX_sp.	0	0	0	0	0	0	0	0	0	0	0	0	0	0	0	0	0	0	0	0	0	0	0	0	0	0	0	0	0	0	0	0	0	0	0	0	1	0	0	0	0	6
OTU_389	Rhizaria	Cercozoa	Filosa-Thecofilosea	Ventricleftida	Ventricleftida_X	Ventricleftida_XX	Ventricleftida_XX_sp.	7	4	3	4	18	47	16	8	15	4	3	7	2	10	16	6	10	7	1	1	0	0	0	0	0	0	0	0	0	0	0	0	0	2	0	0	0	0	0	0	0	0
OTU_390	Alveolata	Apicomplexa	Apicomplexa_X	Novel-Apicomplexa-Class-1	Novel-Apicomplexa-Class-1_X	Novel-Apicomplexa-Class-1_XX	Novel-Apicomplexa-Class-1_XX_sp.	0	0	0	0	0	0	0	0	0	0	0	0	0	0	0	0	0	0	0	0	1	0	0	0	0	0	0	0	0	0	0	0	0	0	0	0	0	0	0	0	0	0
OTU_391	Alveolata	Dinophyta	Dinophyta_X	Dinophyta_XX	Dinophyta_XXX	Dinophyta_XXXX	Dinophyta_XXXX_sp.	0	0	0	0	0	0	0	0	0	0	0	16	4	0	13	1	7	3	7	8	6	5	0	1	0	0	0	1	3	2	1	5	0	0	0	0	1	1	3	2	0	3
OTU_392	Alveolata	Ciliophora	Colpodea	Colpodea-1	Colpodea-1_X	Colpodea-1_XX	Colpodea-1_XX_sp.	1	0	0	1	2	1	1	0	0	0	1	3	0	0	0	0	0	0	0	0	0	0	0	0	0	0	0	0	0	0	0	0	0	0	0	0	0	0	0	0	0	0
OTU_393	Stramenopiles	Ochrophyta	Bacillariophyta	Bacillariophyta_X	Raphid-pennate	Psammodictyon	Psammodictyon_sp.	0	0	0	0	0	0	0	0	0	0	0	0	0	0	1	3	0	1	7	0	0	0	1	3	1	0	5	3	3	8	4	2	31	11	17	9	1	9	5	3	2	2
OTU_394	Alveolata	Ciliophora	Spirotrichea	Choreotrichia	Choreotrichia-1	Choreotrichia-1_X	Choreotrichia-1_X_sp.	4	4	2	2	43	8	1	8	45	4	1	5	3	6	11	30	16	0	0	0	0	1	0	0	1	0	1	3	1	3	0	3	4	6	2	2	1	1	1	3	0	0
OTU_395	Rhizaria	Cercozoa	Filosa-Thecofilosea	Cryomonadida	Protaspa-lineage	Protaspa-lineage_X	Protaspa-lineage_X_sp.	0	0	0	0	0	0	0	1	0	2	3	0	0	1	1	2	8	6	10	0	0	0	0	0	0	1	0	0	0	0	0	0	0	0	0	0	0	0	0	0	0	0
OTU_396	Rhizaria	Cercozoa	Filosa-Thecofilosea	Cryomonadida	Protaspa-lineage	Protaspa-lineage_X	Protaspa-lineage_X_sp.	4	1	12	0	10	77	9	8	30	1	0	0	0	2	11	0	0	0	0	0	0	0	0	0	0	0	0	0	0	0	0	0	0	0	0	0	0	0	0	0	0	0
OTU_397	Alveolata	Dinophyta	Syndiniales	Dino-Group-I	Dino-Group-I-Clade-5	Dino-Group-I-Clade-5_X	Dino-Group-I-Clade-5_X_sp.	0	0	0	0	0	0	0	0	0	0	0	0	1	0	0	0	1	2	0	0	0	0	1	0	0	0	0	1	0	5	6	3	7	7	3	7	4	9	6	6	10	3
OTU_398	Alveolata	Dinophyta	Syndiniales	Dino-Group-II	Dino-Group-II-Clade-20	Dino-Group-II-Clade-20_X	Dino-Group-II-Clade-20_X_sp.	0	0	0	0	0	0	0	0	0	0	0	0	2	0	0	1	0	0	1	0	1	1	1	0	0	0	0	1	36	51	40	31	37	32	34	21	24	49	44	58	38	33
OTU_399	Rhizaria	Cercozoa	Filosa-Thecofilosea	Ebriida	TAGIRI1-lineage	TAGIRI1-lineage_X	TAGIRI1-lineage_X_sp.	44	13	27	3	3	17	0	2	1	5	1	3	1	3	1	4	0	4	4	0	1	1	0	0	0	0	0	1	0	0	0	0	1	0	0	0	0	0	0	0	0	0
OTU_402	Alveolata	Dinophyta	Dinophyceae	Dinophyceae_X	Dinophyceae_XX	Dinophyceae_XXX	Dinophyceae_XXX_sp.	1	0	0	0	6	0	0	0	0	5	0	0	0	0	0	0	0	1	1	0	0	0	0	0	0	0	0	0	0	0	0	0	0	1	2	0	0	0	1	0	3	0
OTU_403	Alveolata	Dinophyta	Syndiniales	Dino-Group-I	Dino-Group-I-Clade-5	Dino-Group-I-Clade-5_X	Dino-Group-I-Clade-5_X_sp.	0	0	0	0	0	0	0	0	0	0	0	0	0	0	0	1	1	0	0	0	30	3	5	98	13	3	75	12	6	3	1	1	3	2	0	1	7	1	0	3	3	1
OTU_404	Rhizaria	Cercozoa	Filosa-Thecofilosea	Cryomonadida	Protaspa-lineage	Protaspa-lineage_X	Protaspa-lineage_X_sp.	14	20	39	2	19	12	0	6	1	1	0	0	1	8	0	1	0	1	4	0	1	0	0	0	0	0	0	0	0	0	0	0	0	0	0	0	0	0	0	0	0	0
OTU_405	Alveolata	Dinophyta	Syndiniales	Dino-Group-II	Dino-Group-II-Clade-7	Dino-Group-II-Clade-7_X	Dino-Group-II-Clade-7_X_sp.	1	0	0	1	0	0	1	0	1	15	11	50	17	4	4	7	8	0	0	1	3	2	1	1	1	1	0	2	2	0	1	2	0	0	1	0	2	4	6	8	5	2
OTU_406	Rhizaria	Radiolaria	RAD-B	RAD-B_X	RAD-B-Group-IV	RAD-B-Group-IV_X	RAD-B-Group-IV_X_sp.	0	0	0	0	0	0	0	0	0	0	0	0	0	0	0	0	0	0	0	0	0	0	0	0	0	0	0	1	9	4	3	1	1	0	1	1	5	10	7	4	7	3
OTU_407	Alveolata	Dinophyta	Dinophyceae	Dinophyceae_X	Dinophyceae_XX	Dinophyceae_XXX	Dinophyceae_XXX_sp.	2	10	6	0	9	3	0	1	4	1	0	26	0	10	4	17	12	17	14	1	1	0	3	2	6	5	0	0	0	1	1	0	1	3	0	1	0	0	0	0	0	0
OTU_408	Inc	Telonemia	Telonemia_X	Telonemia_XX	Telonemia-Group-2	Telonemia-Group-2_X	Telonemia-Group-2_X_sp._strain6	5	4	0	16	1	0	6	1	7	2	1	0	16	14	12	76	6	2	2	0	0	0	0	0	0	0	0	0	0	0	0	0	0	0	0	0	0	0	0	0	0	0
OTU_409	Alveolata	Dinophyta	Syndiniales	Dino-Group-II	Dino-Group-II-Clade-47	Dino-Group-II-Clade-47_X	Dino-Group-II-Clade-47_X_sp._strain1	0	0	0	0	0	0	0	0	0	0	0	28	1	0	44	0	7	7	4	0	0	0	0	0	0	0	0	0	0	0	0	0	0	0	0	0	0	0	0	0	0	0
OTU_410	Opisthokonta	Fungi	Chytridiomycota	Chytridiomycotina	Chytridiomycetes	Synchytrium	Synchytrium_cupulatum	10	144	5	7	16	0	0	9	2	0	0	0	0	0	0	0	0	0	0	0	0	0	0	0	0	0	0	0	0	0	0	0	0	0	0	0	0	0	0	0	0	0
OTU_411	Rhizaria	Radiolaria	RAD-A	RAD-A_X	RAD-A_XX	RAD-A_XXX	RAD-A_XXX_sp.	0	0	0	0	0	0	0	0	0	0	0	0	1	0	0	2	0	0	0	0	0	0	0	0	0	0	0	0	12	0	2	1	2	2	0	0	3	3	2	4	6	1
OTU_413	Alveolata	Dinophyta	Syndiniales	Dino-Group-II	Dino-Group-II-Clade-7	Dino-Group-II-Clade-7_X	Dino-Group-II-Clade-7_X_sp.	0	0	0	0	0	0	0	0	0	0	0	0	0	0	0	0	0	0	0	0	0	2	0	0	2	8	13	16	0	1	0	0	0	0	0	0	0	0	0	0	1	0
OTU_415	Inc	Cryptophyta	Cryptophyceae	Cryptophyceae_X	Cryptomonadales	Cryptomonadales_X	Cryptomonadales_X_sp.	4	0	0	11	4	0	1	0	0	2	0	6	2	18	7	2	8	1	0	0	0	0	0	0	0	1	0	0	0	0	0	2	0	0	1	0	1	1	0	0	0	0
OTU_416	Alveolata	Ciliophora	Spirotrichea	Oligotrichia	Strombidiidae	Strombidiidae_X	Strombidiidae_X_sp._strain4	3	2	0	0	2	5	0	17	57	4	3	2	3	3	2	5	10	1	12	0	0	0	0	0	0	0	0	0	0	0	0	0	0	0	0	0	0	0	0	0	0	0
OTU_417	Archaeplastida	Chlorophyta	Prasino-Clade-VII	Prasino-Clade-VII_X	Prasino-Clade-VII-A	Prasino-Clade-VII-A-4	Prasino-Clade-VII-A-4_sp.	0	0	0	0	0	1	0	0	0	3	0	2	1	0	1	1	4	1	0	1	1	7	3	18	31	1	9	21	22	13	14	8	5	7	9	3	11	21	11	20	15	4
OTU_418	Alveolata	Dinophyta	Syndiniales	Dino-Group-I	Dino-Group-I-Clade-5	Dino-Group-I-Clade-5_X	Dino-Group-I-Clade-5_X_sp.	0	0	0	0	0	0	0	0	0	0	0	0	10	0	0	9	2	2	5	2	4	4	0	1	0	0	2	2	7	45	79	94	2	44	21	6	21	26	53	42	20	27
OTU_419	Stramenopiles	Stramenopiles_X	MOCH	MOCH-4	MOCH-4_X	MOCH-4_XX	MOCH-4_XX_sp.	0	0	0	0	0	0	0	0	0	0	0	2	4	0	1	0	1	2	1	0	1	0	1	5	2	0	1	5	1	6	7	4	10	9	8	4	2	3	3	3	2	0
OTU_420	Opisthokonta	Opisthokonta_X	Opisthokonta_XX	Opisthokonta_XXX	Opisthokonta_XXXX	Opisthokonta_XXXXX	Opisthokonta_XXXXX_sp.	4	9	3	0	3	1	2	8	13	2	0	0	0	1	5	3	2	4	2	0	0	0	0	0	0	0	0	0	0	0	0	0	0	0	0	0	0	0	0	0	0	0
OTU_421	Alveolata	Apicomplexa	Apicomplexa_X	Novel-Apicomplexa-Class-1	Novel-Apicomplexa-Class-1_X	Novel-Apicomplexa-Class-1_XX	Novel-Apicomplexa-Class-1_XX_sp.	1	0	0	0	1	0	0	0	2	0	0	0	0	0	3	0	0	1	1	0	0	0	0	0	0	0	0	0	0	0	0	0	0	0	0	0	0	0	0	0	0	0
OTU_422	Inc	Telonemia	Telonemia_X	Telonemia_XX	Telonemia-Group-1	Telonemia-Group-1_X	Telonemia-Group-1_X_sp.	13	0	5	7	6	9	10	3	33	5	1	1	0	6	29	16	6	2	4	1	0	0	0	0	1	0	2	2	1	2	4	3	4	1	2	0	1	1	1	4	3	3
OTU_423	Stramenopiles	Ochrophyta	Bacillariophyta	Bacillariophyta_X	Raphid-pennate	Raphid-pennate_X	Raphid-pennate_X_sp.	29	59	22	7	12	0	0	4	7	1	0	0	0	0	0	0	0	0	0	0	0	0	0	0	0	0	0	0	0	0	0	1	0	0	0	1	0	0	0	0	0	0
OTU_425	Alveolata	Dinophyta	Syndiniales	Dino-Group-I	Dino-Group-I-Clade-2	Dino-Group-I-Clade-2_X	Dino-Group-I-Clade-2_X_sp.	0	0	0	0	0	0	0	0	0	0	0	0	0	0	0	0	0	0	0	0	0	0	0	0	0	0	1	0	3	4	11	7	15	18	11	19	8	11	21	6	9	14
OTU_426	Rhizaria	Cercozoa	Filosa-Imbricatea	Euglyphida	Paulinellidae	Paulinella	Paulinella_sp.	4	5	1	0	27	10	1	15	4	7	0	2	2	5	5	3	4	12	18	1	0	0	0	0	0	0	1	1	0	0	0	0	0	0	0	0	0	0	0	0	0	0
OTU_427	Alveolata	Dinophyta	Syndiniales	Dino-Group-II	Dino-Group-II-Clade-12	Dino-Group-II-Clade-12_X	Dino-Group-II-Clade-12_X_sp._strain1	0	0	0	1	2	3	0	3	8	5	17	9	11	9	6	7	15	0	0	3	7	12	3	13	22	1	14	11	3	7	13	9	11	5	3	6	11	14	12	13	15	14
OTU_428	Alveolata	Dinophyta	Syndiniales	Dino-Group-I	Dino-Group-I-Clade-5	Dino-Group-I-Clade-5_X	Dino-Group-I-Clade-5_X_sp.	0	0	0	0	0	0	0	0	0	0	0	0	0	0	0	0	0	0	0	0	0	0	0	0	0	0	0	0	2	23	15	54	10	8	4	2	14	42	31	6	7	21
OTU_430	Alveolata	Dinophyta	Syndiniales	Dino-Group-IV	Dino-Group-IV-Hematodinium-Group	Hematodinium	Hematodinium_sp.	0	0	0	0	0	0	0	0	0	0	2	6	0	0	5	0	1	0	2	7	6	6	0	0	0	0	0	0	4	5	2	2	0	0	2	1	1	0	0	0	2	1
OTU_431	Rhizaria	Radiolaria	RAD-A	RAD-A_X	RAD-A_XX	RAD-A_XXX	RAD-A_XXX_sp.	0	0	0	0	0	0	0	0	0	0	0	0	0	0	0	0	0	0	0	0	0	0	0	0	0	0	0	0	1	3	27	4	1	24	6	0	1	8	81	12	1	12
OTU_432	Rhizaria	Cercozoa	Filosa-Thecofilosea	Cryomonadida	Cryomonadida_X	Cryomonadida_XX	Cryomonadida_XX_sp.	5	13	13	0	54	7	3	8	2	6	6	4	6	22	11	7	6	0	0	1	0	0	0	1	1	1	0	0	0	0	0	0	4	2	0	0	0	1	0	0	0	0
OTU_433	Stramenopiles	Stramenopiles_X	MAST	MAST-10	MAST-10_X	MAST-10_XX	MAST-10_XX_sp.	3	0	0	0	3	0	0	0	0	1	1	4	3	0	8	0	0	5	2	3	3	5	1	1	2	3	4	2	2	8	4	17	6	3	6	1	5	2	7	3	5	3
OTU_434	Alveolata	Ciliophora	Spirotrichea	Choreotrichia	Choreotrichia-1	Choreotrichia-1_X	Choreotrichia-1_X_sp.	0	0	0	0	1	0	0	0	0	0	9	3	5	1	3	2	16	0	1	0	0	0	0	1	0	0	0	0	0	1	0	1	0	0	0	0	0	1	0	3	0	0
OTU_435	Alveolata	Dinophyta	Syndiniales	Dino-Group-II	Dino-Group-II-Clade-27	Dino-Group-II-Clade-27_X	Dino-Group-II-Clade-27_X_sp.	0	0	0	0	0	0	0	0	0	0	0	0	2	0	0	1	4	3	21	5	2	4	3	5	3	2	4	2	2	2	0	1	1	0	0	2	2	0	0	0	1	0
OTU_436	Alveolata	Dinophyta	Syndiniales	Dino-Group-II	Dino-Group-II-Clade-1	Dino-Group-II-Clade-1_X	Dino-Group-II-Clade-1_X_sp.	1	1	1	1	4	2	0	1	2	0	6	10	3	8	6	6	6	0	4	2	5	6	0	5	8	1	12	8	4	18	17	14	4	10	7	9	15	14	12	7	13	28
OTU_437	Alveolata	Dinophyta	Dinophyceae	Dinophyceae_X	Dinophyceae_XX	Prorocentrum	Prorocentrum_sp.	0	0	0	0	2	2	1	1	2	0	1	9	15	3	8	6	8	1	7	18	9	2	7	15	24	7	35	24	46	23	35	75	12	32	20	29	30	41	51	15	39	39
OTU_439	Rhizaria	Cercozoa	Filosa-Imbricatea	Filosa-Imbricatea_X	Novel-clade-2	Novel-clade-2_X	Novel-clade-2_X_sp._strain2	1	0	1	0	0	0	0	0	0	5	0	0	0	1	0	0	6	2	11	0	0	0	0	0	0	0	0	0	0	0	0	0	0	0	0	0	0	0	0	0	0	0
OTU_441	Alveolata	Dinophyta	Syndiniales	Dino-Group-III	Dino-Group-III_X	Dino-Group-III_XX	Dino-Group-III_XX_sp.	0	0	0	0	0	0	0	0	0	0	0	0	0	0	0	1	0	1	0	0	3	2	2	2	2	1	13	2	16	25	22	67	11	11	7	10	32	36	31	10	25	41
OTU_442	Alveolata	Dinophyta	Syndiniales	Dino-Group-II	Dino-Group-II-Clade-14	Dino-Group-II-Clade-14_X	Dino-Group-II-Clade-14_X_sp.	0	0	0	0	0	0	0	0	0	0	2	1	5	2	7	10	9	3	3	20	14	8	2	6	0	2	4	4	1	3	1	0	4	1	0	1	3	7	1	2	4	5
OTU_443	Alveolata	Dinophyta	Syndiniales	Dino-Group-I	Dino-Group-I-Clade-5	Dino-Group-I-Clade-5_X	Dino-Group-I-Clade-5_X_sp.	0	0	0	0	0	0	0	0	0	0	0	0	0	0	0	0	0	0	0	0	0	1	0	0	1	0	0	0	4	9	12	161	2	0	5	10	60	10	5	2	39	10
OTU_444	Inc	Haptophyta	Prymnesiophyceae	Prymnesiales	Prymnesiophyceae_Clade_B4	Prymnesiophyceae_Clade_B4_X	Prymnesiophyceae_Clade_B4_X_sp.	1	0	0	0	0	0	1	1	1	3	0	6	16	3	1	1	1	0	6	83	79	51	4	23	21	5	28	26	17	16	36	7	16	33	5	19	23	29	66	4	23	67
OTU_445	Stramenopiles	Stramenopiles_X	MAST	MAST-4	MAST-4C	MAST-4C_X	MAST-4C_X_sp.	0	1	0	0	1	0	0	1	0	0	2	1	3	0	1	0	0	0	3	3	7	8	0	22	41	1	21	19	10	30	28	62	14	24	29	27	12	17	18	27	18	19
OTU_446	Alveolata	Dinophyta	Syndiniales	Dino-Group-II	Dino-Group-II-Clade-20	Dino-Group-II-Clade-20_X	Dino-Group-II-Clade-20_X_sp._strain1	0	0	0	0	0	0	0	0	0	0	0	0	0	0	0	0	1	1	1	0	19	0	0	22	0	3	89	9	8	4	17	7	2	19	8	3	2	16	47	16	10	8
OTU_447	Inc	Picobiliphyta	Picobiliphyta_X	Picobiliphyta_XX	Picobiliphyta_XXX	Picobiliphyta_XXXX	Picobiliphyta_XXXX_sp._strain8	0	0	0	0	0	0	0	0	0	0	0	0	0	0	0	1	0	0	2	2	1	5	4	6	6	3	0	5	4	23	11	21	26	27	28	29	26	26	21	27	37	40
OTU_448	Alveolata	Dinophyta	Syndiniales	Dino-Group-II	Dino-Group-II-Clade-14	Dino-Group-II-Clade-14_X	Dino-Group-II-Clade-14_X_sp.	11	2	0	10	7	2	9	0	6	0	4	5	4	3	9	3	3	0	0	0	0	0	1	0	1	0	1	0	6	7	6	2	0	0	0	0	1	3	0	3	8	0
OTU_449	Alveolata	Ciliophora	Spirotrichea	Choreotrichia	Choreotrichia_X	Choreotrichia_XX	Choreotrichia_XX_sp.	0	0	0	3	0	0	5	1	1	4	1	3	2	1	1	2	0	1	0	1	2	4	0	0	1	1	0	1	0	0	0	0	0	0	0	0	0	0	0	0	0	0
OTU_450	Alveolata	Dinophyta	Syndiniales	Dino-Group-II	Dino-Group-II-Clade-13	Dino-Group-II-Clade-13_X	Dino-Group-II-Clade-13_X_sp._strain3	1	0	0	0	0	0	1	1	0	1	7	3	7	8	7	7	11	2	2	2	19	26	5	24	18	2	31	47	7	21	19	13	4	15	2	4	6	15	21	8	10	13
OTU_452	Rhizaria	Radiolaria	Polycystinea	Spumellarida	Spongodiscidae-Coccodiscidae	Spongodiscidae-Coccodiscidae_X	Spongodiscidae-Coccodiscidae_X_sp.	2	0	0	0	0	0	0	0	0	0	0	0	0	0	0	0	0	0	0	0	0	0	1	1	2	0	1	1	2	1	1	1	0	1	0	0	0	4	2	1	4	6
OTU_453	Alveolata	Dinophyta	Syndiniales	Dino-Group-II	Dino-Group-II-Clade-44	Dino-Group-II-Clade-44_X	Dino-Group-II-Clade-44_X_sp.	0	0	0	0	0	0	0	0	0	0	1	3	2	0	4	4	0	3	0	10	18	14	4	23	28	1	25	24	2	3	10	7	4	5	11	4	10	7	4	4	4	4
OTU_454	Alveolata	Ciliophora	Spirotrichea	Choreotrichia	Tintinnidae	Tintinnidae_X	Tintinnidae_X_sp.	0	0	0	0	1	0	0	1	2	1	0	0	0	0	0	0	0	0	1	5	2	2	3	0	0	0	1	0	0	0	0	0	0	1	2	0	0	0	0	1	0	0
OTU_455	Alveolata	Dinophyta	Syndiniales	Dino-Group-I	Dino-Group-I-Clade-5	Dino-Group-I-Clade-5_X	Dino-Group-I-Clade-5_X_sp.	0	0	0	0	0	0	0	0	0	0	0	0	1	0	0	0	1	0	0	0	0	0	0	1	1	0	0	0	9	10	10	10	3	10	9	3	5	9	29	64	7	9
OTU_456	Alveolata	Dinophyta	Syndiniales	Dino-Group-II	Dino-Group-II-Clade-27	Dino-Group-II-Clade-27_X	Dino-Group-II-Clade-27_X_sp.	0	0	0	0	0	0	0	0	0	0	0	0	0	0	0	0	0	0	0	5	8	9	0	0	1	2	0	0	3	3	3	6	3	6	1	2	1	5	4	3	5	4
OTU_457	Rhizaria	Radiolaria	RAD-B	RAD-B_X	RAD-B-Group-IV	Sticholonche	Sticholonche_sp.	0	0	0	0	0	0	0	0	0	0	0	0	0	0	0	0	0	0	0	0	1	1	0	0	0	1	0	0	0	0	0	0	0	0	0	0	0	0	0	0	0	0
OTU_458	Alveolata	Apicomplexa	Apicomplexa_X	Gregarines	Gregarines_X	Gregarinidae	Gregarinidae_sp.	0	0	0	0	0	1	0	0	1	1	0	0	0	0	3	1	1	1	3	0	0	0	0	0	0	0	0	0	0	0	0	0	0	0	0	0	0	0	0	0	0	0
OTU_459	Alveolata	Dinophyta	Syndiniales	Dino-Group-II	Dino-Group-II_X	Dino-Group-II_XX	Dino-Group-II_XX_sp.	0	0	0	0	0	0	0	0	0	0	0	1	1	0	0	2	3	2	0	0	13	14	0	43	24	4	64	21	8	5	6	2	3	1	1	4	5	1	6	3	1	4
OTU_460	Alveolata	Ciliophora	Spirotrichea	Choreotrichia	Stenosemellidae	Stenosemella	Stenosemella_pacifica	0	0	0	0	0	0	0	0	0	0	2	9	7	0	3	3	5	0	0	3	1	1	0	0	0	0	0	0	0	0	0	0	0	0	0	0	0	1	0	1	0	0
OTU_461	Archaeplastida	Chlorophyta	Chlorodendrophyceae	Chlorodendrales	Chlorodendraceae	Chlorodendrales_XX	Chlorodendrales_XX_sp.	0	0	0	0	0	0	0	0	0	0	0	0	0	2	4	2	1	1	9	0	0	0	0	1	1	0	1	3	3	0	2	0	0	0	1	0	0	1	1	7	0	1
OTU_462	Alveolata	Dinophyta	Syndiniales	Dino-Group-II	Dino-Group-II-Clade-4	Dino-Group-II-Clade-4_X	Dino-Group-II-Clade-4_X_sp.	1	0	0	1	0	0	0	0	0	1	6	13	7	7	24	8	13	9	12	38	42	37	43	27	30	18	28	31	56	30	14	20	26	36	25	46	33	44	26	36	26	39
OTU_463	Alveolata	Dinophyta	Syndiniales	Dino-Group-I	Dino-Group-I-Clade-2	Dino-Group-I-Clade-2_X	Dino-Group-I-Clade-2_X_sp.	0	0	0	0	0	0	0	0	0	0	0	1	13	1	0	7	6	2	3	3	4	4	3	1	4	0	1	0	4	2	0	1	3	2	0	1	2	8	3	2	1	1
OTU_464	Alveolata	Dinophyta	Dinophyceae	Dinophyceae_X	Pfiesteriaceae	Pfiesteriaceae_X	Pfiesteriaceae_X_sp.	0	0	0	0	0	0	0	0	0	0	0	0	0	0	0	0	0	0	0	0	0	0	0	0	0	0	0	0	0	3	2	1	20	9	19	12	0	1	1	0	0	0
OTU_466	Stramenopiles	Stramenopiles_X	MAST	MAST-7	MAST-7B	MAST-7B_X	MAST-7B_X_sp.	21	9	8	4	8	5	16	15	44	7	5	9	5	8	8	8	2	1	2	0	2	3	2	8	16	1	13	3	19	12	13	63	10	12	12	13	15	15	12	19	13	19
OTU_467	Alveolata	Dinophyta	Dinophyceae	Dinophyceae_X	Dinophyceae_XX	Warnowia	Warnowia_sp.	23	3	1	9	4	2	35	34	12	6	0	1	0	0	0	0	1	1	3	0	0	0	1	1	0	0	0	0	0	3	1	0	0	0	0	1	0	1	0	2	1	0
OTU_468	Alveolata	Dinophyta	Syndiniales	Dino-Group-II	Dino-Group-II-Clade-42	Dino-Group-II-Clade-42_X	Dino-Group-II-Clade-42_X_sp.	0	0	0	0	0	0	0	0	0	0	4	4	9	8	13	33	29	3	4	0	1	4	0	0	0	0	0	0	0	2	0	0	2	1	0	0	0	3	1	1	3	1
OTU_469	Alveolata	Dinophyta	Syndiniales	Dino-Group-II	Dino-Group-II-Clade-10-and-11	Dino-Group-II-Clade-10-and-11_X	Dino-Group-II-Clade-10-and-11_X_sp.	0	0	0	0	0	0	0	0	0	0	0	0	0	0	0	0	0	0	0	0	0	0	0	0	0	0	0	0	1	33	17	8	11	7	3	5	16	7	7	3	3	7
OTU_470	Stramenopiles	Ochrophyta	Bacillariophyta	Bacillariophyta_X	Polar-centric-Mediophyceae	Chaetoceros	Chaetoceros_sp.	5	6	5	2	10	29	15	17	23	6	0	1	0	0	1	0	0	1	0	0	0	0	0	0	0	0	0	0	0	0	0	0	0	0	0	0	0	0	0	0	0	0
OTU_471	Opisthokonta	Fungi	Chytridiomycota	Chytridiomycotina	Chytridiomycotina_X	Chytridiomycotina_XX	Chytridiomycotina_XX_sp.	0	0	0	0	0	0	0	0	0	0	0	0	0	0	0	0	0	1	3	1	0	3	1	0	0	0	0	0	0	0	0	0	0	0	0	0	0	0	0	0	0	0
OTU_472	Inc	Haptophyta	Prymnesiophyceae	Prymnesiales	Chrysochromulinaceae	Chrysochromulina	Chrysochromulina_sp	0	0	0	0	0	0	0	0	0	0	0	1	1	0	2	0	0	0	2	1	1	5	5	22	11	2	12	15	16	26	17	2	25	17	5	74	21	35	53	14	35	39
OTU_473	Rhizaria	Cercozoa	Filosa-Imbricatea	Thaumatomonadida	Thaumatomonadida_X	Thaumatomonadida_XX	Thaumatomonadida_XX_sp.	14	48	12	3	21	1	0	8	0	4	1	0	2	1	1	0	0	3	16	0	0	0	0	0	1	0	1	0	0	0	0	0	0	0	0	0	0	0	0	0	0	0
OTU_474	Alveolata	Dinophyta	Dinophyceae	Dinophyceae_X	Dinophyceae_XX	Fragilidium	Fragilidium_mexicanum	0	0	0	0	0	0	0	0	0	0	0	0	0	0	0	0	0	0	6	0	0	0	0	0	0	0	0	0	0	0	0	1	0	0	3	1	0	0	0	0	0	0
OTU_475	Rhizaria	Cercozoa	Filosa-Imbricatea	Euglyphida	Paulinellidae	Paulinella	Paulinella_sp._strain1	10	12	9	1	34	12	2	10	2	0	2	17	4	4	5	5	0	1	0	0	0	2	0	3	0	1	2	1	0	3	1	1	5	7	20	1	1	1	0	4	2	0
OTU_476	Rhizaria	Cercozoa	Filosa-Thecofilosea	Ventricleftida	Ventricleftida_X	Ventricleftida_XX	Ventricleftida_XX_sp.	5	1	6	2	5	18	8	8	17	1	2	4	0	5	2	5	4	0	1	0	0	0	0	0	1	0	0	0	0	0	0	0	0	0	0	0	0	0	0	0	0	0
OTU_477	Stramenopiles	Ochrophyta	Dictyochophyceae	Dictyochophyceae_X	Pedinellales	Pseudopedinella	Pseudopedinella_elastica	15	4	4	4	5	12	3	13	74	4	2	15	7	6	12	9	2	2	3	0	0	1	1	1	1	0	0	0	0	0	0	0	1	0	1	1	0	0	0	0	0	0
OTU_478	Alveolata	Dinophyta	Syndiniales	Dino-Group-I	Dino-Group-I-Clade-5	Dino-Group-I-Clade-5_X	Dino-Group-I-Clade-5_X_sp.	0	0	0	0	0	0	0	0	0	0	0	0	0	0	0	0	0	0	0	2	6	3	1	7	9	2	27	11	3	9	28	2	3	9	1	2	6	10	19	1	6	12
OTU_479	Alveolata	Dinophyta	Dinophyceae	Dinophyceae_X	Dinophyceae_XX	Protoceratium	Protoceratium_reticulatum	2	15	4	5	14	3	0	3	0	4	0	0	9	1	4	1	0	9	6	1	2	0	3	3	2	3	2	1	0	0	1	1	0	0	1	0	0	0	0	0	1	0
OTU_480	Inc	Haptophyta	Haptophyta_X	Haptophyta_XX	Haptophyta_XXX	Haptophyta_XXXX	Haptophyta_XXXX_sp.	0	0	0	0	0	1	0	0	0	0	0	1	2	0	0	7	1	0	1	12	15	12	0	3	6	0	5	5	18	17	20	45	9	12	0	11	53	17	22	5	34	21
OTU_482	Stramenopiles	Stramenopiles_X	Labyrinthulea	Labyrinthulales	Labyrinthulaceae	Labyrinthulaceae_X	Labyrinthulaceae_X_sp.	0	0	0	0	0	0	0	0	0	0	1	11	3	0	3	3	0	2	2	0	3	0	0	0	1	0	0	0	0	1	1	1	4	4	2	0	1	1	0	1	0	0
OTU_483	Alveolata	Dinophyta	Syndiniales	Dino-Group-II	Dino-Group-II-Clade-6	Dino-Group-II-Clade-6_X	Dino-Group-II-Clade-6_X_sp._strain5	0	0	0	0	0	0	0	0	0	0	0	0	0	0	0	1	0	0	0	1	0	0	0	0	0	0	4	2	6	6	4	3	8	5	5	6	1	1	3	7	1	1
OTU_484	Rhizaria	Radiolaria	Radiolaria_X	Radiolaria_XX	Radiolaria_XXX	Radiolaria_XXXX	Radiolaria_XXXX_sp.	0	0	0	0	0	0	0	0	0	0	0	0	0	0	0	0	0	0	0	0	0	0	0	0	0	0	1	3	0	0	0	0	0	0	0	0	0	0	0	0	0	0
OTU_485	Opisthokonta	Fungi	Chytridiomycota	Chytridiomycotina	Chytridiomycetes	Chytridiomycetes_X	Chytridiomycetes_X_sp.	0	9	3	0	131	5	0	7	0	0	0	0	0	0	0	0	0	0	0	0	0	0	0	0	0	0	0	0	0	0	0	0	0	0	0	0	0	0	0	0	0	0
OTU_486	Alveolata	Dinophyta	Syndiniales	Dino-Group-II	Dino-Group-II-Clade-20	Dino-Group-II-Clade-20_X	Dino-Group-II-Clade-20_X_sp.	0	0	0	0	0	0	0	0	0	0	0	0	1	0	0	0	0	0	0	0	7	3	3	13	4	4	50	21	18	7	8	0	5	3	1	2	7	6	0	0	8	3
OTU_487	Alveolata	Dinophyta	Syndiniales	Dino-Group-II	Dino-Group-II-Clade-19	Dino-Group-II-Clade-19_X	Dino-Group-II-Clade-19_X_sp.	0	0	0	0	0	0	0	0	0	0	0	0	0	0	0	0	0	0	0	0	1	0	0	0	0	5	4	3	6	2	4	5	3	6	3	4	6	3	3	10	1	2
OTU_488	Alveolata	Dinophyta	Dinophyceae	Dinophyceae_X	Dinophyceae_XX	Erythropsidinium	Erythropsidinium_agile	0	0	0	0	0	0	0	0	0	0	0	0	2	0	0	1	2	1	0	0	0	43	0	2	72	5	14	757	0	0	0	0	0	0	0	0	0	6	3	5	10	0
OTU_489	Alveolata	Dinophyta	Dinophyceae	Dinophyceae_X	Dinophyceae_XX	Pyrocystis	Pyrocystis_lunula	0	0	0	0	0	0	0	0	0	0	0	0	0	2	7	10	1	1	21	0	0	0	2	4	3	1	2	3	2	0	0	0	0	0	0	0	0	0	0	0	0	0
OTU_490	Alveolata	Dinophyta	Syndiniales	Dino-Group-II	Dino-Group-II-Clade-10-and-11	Dino-Group-II-Clade-10-and-11_X	Dino-Group-II-Clade-10-and-11_X_sp.	0	0	0	0	0	0	0	0	0	0	0	0	0	0	0	0	0	0	0	0	1	11	0	4	26	2	6	91	12	37	10	16	15	10	3	10	11	98	11	12	29	54
OTU_491	Inc	Telonemia	Telonemia_X	Telonemia_XX	Telonemia-Group-2	Telonemia-Group-2_X	Telonemia-Group-2_X_sp._strain1	0	0	0	0	0	0	0	0	2	1	0	2	3	5	15	7	1	0	2	1	1	3	1	3	11	0	3	6	7	15	14	14	8	5	6	2	4	14	11	10	8	9
OTU_492	Alveolata	Ciliophora	Spirotrichea	Oligotrichia	Tontoniidae	Pseudotontonia	Pseudotontonia_sp.	6	13	4	1	18	7	5	3	2	1	7	4	2	28	16	9	9	2	6	3	3	11	3	5	15	2	8	9	15	11	12	46	13	13	19	9	15	10	22	15	10	8
OTU_493	Alveolata	Dinophyta	Syndiniales	Dino-Group-II	Dino-Group-II-Clade-7	Dino-Group-II-Clade-7_X	Dino-Group-II-Clade-7_X_sp.	0	0	0	0	0	0	0	0	0	0	0	0	0	0	0	0	0	0	0	0	0	0	3	1	2	0	0	2	3	1	0	0	1	0	0	0	0	7	3	2	5	8
OTU_494	Alveolata	Dinophyta	Syndiniales	Dino-Group-I	Dino-Group-I-Clade-5	Dino-Group-I-Clade-5_X	Dino-Group-I-Clade-5_X_sp.	0	0	0	0	0	0	0	0	0	0	0	5	1	0	2	1	0	0	0	0	0	1	1	0	0	0	0	0	0	13	15	8	0	0	0	0	8	2	4	1	1	1
OTU_495	Alveolata	Dinophyta	Syndiniales	Dino-Group-II	Dino-Group-II_X	Dino-Group-II-Clade-52_X	Dino-Group-II-Clade-52_X_sp._strain1	3	3	0	2	2	2	3	0	1	1	13	12	16	6	7	6	4	0	3	0	1	4	2	7	9	4	5	4	7	4	3	7	4	11	7	3	1	7	5	7	3	3
OTU_496	Alveolata	Dinophyta	Dinophyceae	Dinophyceae_X	Dinophyceae_XX	Abedinium	Abedinium_dasypus	0	0	0	0	0	0	0	0	0	0	0	0	0	0	0	0	3	1	1	1	0	0	9	5	5	3	5	2	1	2	5	4	1	2	7	6	6	8	7	4	1	2
OTU_498	Alveolata	Dinophyta	Syndiniales	Dino-Group-I	Dino-Group-I-Clade-5	Dino-Group-I-Clade-5_X	Dino-Group-I-Clade-5_X_sp.	0	0	0	0	0	0	0	0	0	0	0	0	1	0	0	1	0	0	0	0	0	0	2	0	3	1	3	1	6	8	6	2	4	5	6	6	4	2	5	2	4	3
OTU_499	Alveolata	Dinophyta	Syndiniales	Dino-Group-II	Dino-Group-II-Clade-10-and-11	Dino-Group-II-Clade-10-and-11_X	Dino-Group-II-Clade-10-and-11_X_sp._strain5	0	0	0	0	0	0	0	0	0	0	0	0	1	0	0	0	0	0	0	0	0	0	1	2	2	4	10	14	2	4	1	2	0	0	0	0	0	4	0	0	3	1
OTU_500	Opisthokonta	Fungi	Ascomycota	Pezizomycotina	Pezizomycotina_X	Pezizomycotina_XX	Pezizomycotina_XX_sp.	0	0	0	0	0	0	0	0	0	0	0	0	0	0	0	0	0	0	0	0	0	0	8	6	11	1	3	1	0	0	0	0	0	0	0	0	0	0	0	0	0	0
OTU_501	Alveolata	Dinophyta	Syndiniales	Dino-Group-II	Dino-Group-II-Clade-6	Dino-Group-II-Clade-6_X	Dino-Group-II-Clade-6_X_sp.	0	0	0	0	0	0	0	0	0	0	0	0	0	0	0	0	0	0	0	0	0	0	0	0	0	0	0	0	1	7	4	3	0	0	0	0	6	2	6	3	7	0
OTU_502	Alveolata	Dinophyta	Syndiniales	Dino-Group-II	Dino-Group-II-Clade-7	Dino-Group-II-Clade-7_X	Dino-Group-II-Clade-7_X_sp.	0	0	0	0	0	0	0	0	0	0	0	0	0	0	0	0	0	0	0	0	0	6	0	0	8	0	4	31	45	29	15	24	14	6	2	11	18	27	16	9	23	35
OTU_503	Opisthokonta	Fungi	Chytridiomycota	Chytridiomycotina	Chytridiomycotina_X	Chytridiomycotina_XX	Chytridiomycotina_XX_sp.	2	0	0	2	0	0	0	0	0	0	3	2	3	1	3	2	2	19	29	2	1	0	4	4	2	2	0	1	0	0	0	0	0	0	0	0	0	0	0	0	0	0
OTU_504	Rhizaria	Radiolaria	Polycystinea	Spumellarida	Spongodiscidae-Coccodiscidae	Spongodiscidae-Coccodiscidae_X	Spongodiscidae-Coccodiscidae_X_sp.	0	0	0	0	0	0	0	0	0	0	0	0	0	0	0	0	0	0	0	0	0	0	0	0	0	0	0	0	0	1	0	0	0	0	0	0	2	3	3	2	2	3
OTU_505	Opisthokonta	Choanoflagellida	Choanoflagellatea	Acanthoecida	Stephanoecidae_Group_D	Stephanoecidae_Group_D_X	Stephanoecidae_Group_D_X_sp.	10	20	4	3	84	4	3	30	12	3	0	0	1	0	2	0	0	0	0	0	0	0	0	0	0	0	0	0	0	0	0	0	0	0	0	0	0	0	0	0	0	0
OTU_507	Alveolata	Dinophyta	Syndiniales	Dino-Group-II	Dino-Group-II-Clade-5	Dino-Group-II-Clade-5_X	Dino-Group-II-Clade-5_X_sp._strain1	15	14	8	2	9	2	1	6	0	0	4	1	7	7	5	13	4	0	6	0	15	6	3	18	17	5	34	19	9	8	10	11	11	11	10	7	10	11	17	12	5	9
OTU_509	Alveolata	Dinophyta	Syndiniales	Dino-Group-II	Dino-Group-II-Clade-10-and-11	Dino-Group-II-Clade-10-and-11_X	Dino-Group-II-Clade-10-and-11_X_sp.	0	0	0	0	0	0	0	0	0	0	0	0	0	0	0	1	0	0	0	0	0	0	0	0	0	0	0	0	10	28	15	12	12	9	1	8	14	24	19	9	18	6
OTU_510	Rhizaria	Radiolaria	Polycystinea	Nassellaria	Pterocoryothoidea	Pterocanium	Pterocanium_sp.	0	0	0	0	0	0	0	0	0	0	0	0	0	0	0	0	0	0	0	0	0	0	0	0	0	0	0	0	1	0	0	0	0	0	0	0	0	0	1	0	0	2
OTU_511	Rhizaria	Cercozoa	Filosa-Imbricatea	Marimonadida	Marimonadida_X	Pseudopirsonia	Pseudopirsonia_sp._strain1	6	11	3	0	3	6	4	7	1	4	1	2	3	1	6	1	3	11	12	0	0	0	0	0	0	0	0	0	0	0	0	0	0	0	0	0	0	0	0	0	0	0
OTU_512	Rhizaria	Cercozoa	Filosa-Imbricatea	Filosa-Imbricatea_X	Novel-clade-2	Novel-clade-2_X	Novel-clade-2_X_sp.	2	0	0	3	1	0	0	0	0	0	0	0	0	1	0	0	0	1	3	0	0	0	0	0	0	0	2	0	0	0	0	0	0	0	0	0	0	0	0	0	0	0
OTU_513	Opisthokonta	Choanoflagellida	Choanoflagellatea	Choanoflagellatea_X	Choanoflagellatea_X_Group_L	Choanoflagellatea_X_Group_L_X	Choanoflagellatea_X_Group_L_X_sp.	1	2	2	3	14	13	5	6	16	3	6	6	3	6	30	11	6	2	3	0	1	0	0	1	0	0	0	0	0	0	0	0	0	0	0	1	0	0	1	0	0	0
OTU_516	Stramenopiles	Stramenopiles_X	Labyrinthulea	Thraustochytriales	Thraustochytriaceae	Thraustochytriaceae_X	Thraustochytriaceae_X_sp.	0	0	0	0	0	0	0	0	0	1	0	2	0	0	0	0	0	0	0	0	0	0	0	0	0	0	0	0	0	0	0	0	0	0	0	0	0	0	0	0	0	0
OTU_517	Alveolata	Dinophyta	Syndiniales	Dino-Group-I	Dino-Group-I-Clade-2	Dino-Group-I-Clade-2_X	Dino-Group-I-Clade-2_X_sp.	0	0	0	0	0	0	0	0	0	0	0	0	0	0	0	0	0	0	0	0	0	0	0	0	0	0	0	0	3	4	3	5	5	2	1	4	4	14	8	10	9	2
OTU_518	Opisthokonta	Fungi	Chytridiomycota	Chytridiomycotina	Chytridiomycotina_X	Chytridiomycotina_XX	Chytridiomycotina_XX_sp.	0	0	0	0	0	0	0	0	0	1	0	1	1	2	9	0	3	4	8	1	1	3	2	0	0	1	0	3	0	0	0	0	0	0	0	0	0	0	0	0	0	0
OTU_520	Rhizaria	Cercozoa	Filosa-Thecofilosea	Cryomonadida	Protaspa-lineage	Protaspa-lineage_X	Protaspa-lineage_X_sp.	4	2	8	0	15	40	7	5	23	0	2	0	1	2	2	3	0	1	0	0	0	0	0	0	0	0	0	0	0	0	0	0	1	0	0	0	0	0	2	0	0	0
OTU_521	Alveolata	Dinophyta	Syndiniales	Dino-Group-II	Dino-Group-II-Clade-10-and-11	Dino-Group-II-Clade-10-and-11_X	Dino-Group-II-Clade-10-and-11_X_sp.	4	3	6	6	1	1	1	0	0	4	6	14	1	30	12	8	13	1	0	0	4	7	0	6	16	1	11	16	8	5	2	8	1	3	5	6	6	4	6	7	5	5
OTU_522	Stramenopiles	Stramenopiles_X	Oomycota	Oomycota_X	Oomycota_XX	Oomycota_XXX	Oomycota_XXX_sp._strain6	0	0	0	0	0	0	0	0	0	0	0	0	0	0	0	1	2	1	0	1	0	1	6	7	8	2	3	17	2	12	13	5	16	8	27	13	4	15	14	24	3	5
OTU_523	Alveolata	Ciliophora	Litostomatea	Cyclotrichia	Cyclotrichia_X	Cyclotrichia_XX	Cyclotrichia_XX_sp.	0	1	0	1	1	1	1	4	18	1	0	4	0	3	66	4	12	2	0	5	3	0	0	0	0	0	2	0	0	0	0	0	0	0	0	0	0	0	0	0	0	0
OTU_525	Alveolata	Dinophyta	Syndiniales	Dino-Group-II	Dino-Group-II-Clade-17	Dino-Group-II-Clade-17_X	Dino-Group-II-Clade-17_X_sp.	0	0	0	0	0	0	0	0	0	0	0	0	0	0	0	0	0	0	0	0	2	1	0	1	3	0	1	4	8	11	13	15	5	4	3	6	9	10	5	5	15	8
OTU_526	Stramenopiles	Ochrophyta	Chrysophyceae	Chrysophyceae_X	Chrysophyceae_Clade-H	Clade-H_X	Clade-H_X_sp.	5	22	13	0	21	5	3	8	9	6	0	8	5	11	23	4	3	3	2	1	0	3	0	1	0	1	1	1	0	0	0	0	3	2	4	0	1	0	1	0	0	0
OTU_527	Stramenopiles	Ochrophyta	Bacillariophyta	Bacillariophyta_X	Raphid-pennate	Pleurosigma	Pleurosigma_sp.	7	6	3	1	4	1	0	4	14	1	4	3	1	19	6	4	2	3	2	1	0	0	0	0	0	0	0	0	0	0	0	0	0	3	1	0	1	0	0	1	0	0
OTU_528	Alveolata	Dinophyta	Syndiniales	Dino-Group-II	Dino-Group-II-Clade-1	Dino-Group-II-Clade-1_X	Dino-Group-II-Clade-1_X_sp._strain23	0	0	0	0	0	0	0	0	0	0	0	0	19	0	1	33	12	4	21	1	1	1	3	0	1	0	0	0	6	0	0	3	1	0	0	0	0	0	1	0	0	0
OTU_529	Alveolata	Dinophyta	Dinophyceae	Dinophyceae_X	Dinophyceae_XX	Dinophyceae_XXX	Dinophyceae_XXX_sp.	1	0	0	3	1	0	1	2	2	1	0	3	0	6	4	4	4	1	21	0	5	1	3	4	3	0	1	0	0	1	1	0	0	1	0	0	0	1	0	0	0	1
OTU_530	Stramenopiles	Ochrophyta	Bacillariophyta	Bacillariophyta_X	Polar-centric-Mediophyceae	Chaetoceros	Chaetoceros_peruvianus	2	14	3	1	125	15	0	13	0	0	0	1	0	0	2	1	0	0	0	0	0	1	0	0	0	0	0	1	20	1	1	0	1	4	2	4	1	6	4	5	2	3
OTU_531	Alveolata	Dinophyta	Syndiniales	Dino-Group-II	Dino-Group-II-Clade-1	Dino-Group-II-Clade-1_X	Dino-Group-II-Clade-1_X_sp.	0	0	0	0	0	0	0	0	0	0	0	0	7	0	0	10	3	3	2	0	0	0	0	1	0	0	0	0	3	11	5	6	2	2	1	3	13	2	1	2	6	1
OTU_532	Alveolata	Dinophyta	Syndiniales	Dino-Group-II	Dino-Group-II-Clade-6	Dino-Group-II-Clade-6_X	Dino-Group-II-Clade-6_X_sp.	0	0	0	0	0	0	0	0	0	0	0	0	2	0	0	2	1	0	1	1	1	0	0	0	0	0	1	0	0	20	10	6	2	3	2	3	13	10	7	6	10	2
OTU_533	Alveolata	Dinophyta	Syndiniales	Dino-Group-II	Dino-Group-II-Clade-6	Dino-Group-II-Clade-6_X	Dino-Group-II-Clade-6_X_sp.	0	0	0	0	0	0	0	0	0	0	0	0	0	0	0	0	0	0	0	0	0	0	0	0	0	0	1	0	3	4	4	2	17	17	9	20	2	8	1	6	8	4
OTU_534	Alveolata	Dinophyta	Syndiniales	Dino-Group-I	Dino-Group-I-Clade-4	Dino-Group-I-Clade-4_X	Dino-Group-I-Clade-4_X_sp.	0	0	0	0	0	0	0	0	0	0	0	0	1	0	0	0	0	0	0	0	0	0	0	6	5	0	0	0	10	7	6	4	1	8	1	2	3	16	13	3	8	11
OTU_535	Alveolata	Dinophyta	Syndiniales	Dino-Group-II	Dino-Group-II-Clade-10-and-11	Dino-Group-II-Clade-10-and-11_X	Dino-Group-II-Clade-10-and-11_X_sp.	0	0	0	0	0	0	0	0	0	0	0	0	0	0	0	0	0	0	0	0	0	0	0	0	0	0	0	0	2	3	3	2	0	0	0	0	10	6	7	4	8	1
OTU_536	Alveolata	Dinophyta	Dinophyceae	Dinophyceae_X	Pfiesteriaceae	Stoeckeria	Stoeckeria_algicida	0	0	0	1	0	0	0	1	0	0	0	0	0	2	7	3	2	1	14	0	0	0	0	6	10	1	2	1	11	3	1	4	1	1	1	4	3	2	4	0	4	5
OTU_537	Rhizaria	Cercozoa	Filosa-Imbricatea	Thaumatomonadida	Thaumatomonadidae	Thaumatomastix	Thaumatomastix_salina	14	3	13	6	14	42	32	12	39	2	1	1	0	7	5	1	1	0	0	0	0	0	0	0	0	0	0	0	0	0	0	0	0	0	0	0	0	0	0	0	0	0
OTU_538	Alveolata	Dinophyta	Syndiniales	Dino-Group-II	Dino-Group-II-Clade-38	Dino-Group-II-Clade-38_X	Dino-Group-II-Clade-38_X_sp.	0	0	0	0	0	0	0	0	0	0	0	0	0	0	0	0	1	0	0	0	2	2	0	7	20	1	8	10	12	13	15	15	4	7	4	12	10	10	8	63	16	9
OTU_539	Alveolata	Ciliophora	Ciliophora-5	Ciliophora-5_X	Ciliophora-5_XX	Ciliophora-5_XXX	Ciliophora-5_XXX_sp.	0	0	0	0	3	2	1	0	0	3	0	0	1	0	0	1	1	2	2	0	0	0	0	0	0	0	0	0	0	0	0	0	0	0	0	0	0	0	0	0	0	0
OTU_541	Rhizaria	Radiolaria	Polycystinea	Spumellarida	Spumellarida_X	Spumellarida_XX	Spumellarida_XX_sp.	0	0	0	0	0	0	0	0	0	0	0	0	0	0	0	0	0	0	0	0	0	0	0	0	0	0	0	0	2	0	1	0	0	0	0	0	0	0	0	0	0	2
OTU_542	Stramenopiles	Ochrophyta	Bacillariophyta	Bacillariophyta_X	Polar-centric-Mediophyceae	Odontella	Odontella_mobiliensis	0	0	0	0	0	0	0	0	0	0	0	0	0	1	0	0	4	2	7	0	0	0	2	3	0	0	4	0	0	1	1	1	8	5	5	1	1	2	2	0	0	1
OTU_544	Alveolata	Dinophyta	Syndiniales	Dino-Group-II	Dino-Group-II-Clade-29	Dino-Group-II-Clade-29_X	Dino-Group-II-Clade-29_X_sp.	0	0	0	0	0	0	0	0	0	0	0	0	0	0	0	0	0	0	0	0	0	0	0	1	1	0	0	0	1	7	5	5	0	0	0	1	7	4	1	4	3	1
OTU_545	Inc	Cryptophyta	Cryptophyceae	Cryptophyceae_X	Goniomonadales	Goniomonas	Goniomonas_sp.	0	0	0	0	0	0	0	0	0	0	0	1	0	0	1	1	1	0	2	0	1	6	0	5	2	0	5	12	6	5	5	13	10	6	6	3	4	12	7	2	1	2
OTU_546	Rhizaria	Radiolaria	Polycystinea	Spumellarida	Spongodiscidae-Coccodiscidae	Spongodiscidae-Coccodiscidae_X	Spongodiscidae-Coccodiscidae_X_sp.	0	0	0	0	0	0	0	0	0	0	0	0	0	0	0	0	0	0	0	0	0	0	1	1	0	0	0	0	1	0	1	0	1	0	0	0	4	0	0	0	2	1
OTU_547	Rhizaria	Cercozoa	Cercozoa_X	Cercozoa_XX	Cercozoa_XXX	Cercozoa_XXXX	Cercozoa_XXXX_sp.	0	0	0	0	0	0	0	0	0	0	0	0	0	0	0	0	0	0	0	0	0	0	0	0	0	0	0	0	2	1	1	9	0	0	6	12	45	0	0	2	2	0
OTU_549	Alveolata	Ciliophora	Spirotrichea	Choreotrichia	Dictyocystidae	Codonellopsis	Codonellopsis_nipponica	2	5	1	3	11	5	1	3	0	0	2	2	4	10	14	8	5	1	2	0	0	0	0	0	0	0	0	0	0	0	2	3	0	1	2	0	2	4	1	1	0	2
OTU_550	Rhizaria	Radiolaria	RAD-A	RAD-A_X	RAD-A_XX	RAD-A_XXX	RAD-A_XXX_sp.	0	0	0	0	0	0	0	0	0	0	0	0	0	0	0	0	1	0	0	0	0	0	0	0	0	0	0	0	0	2	4	2	0	2	1	0	3	1	3	0	2	1
OTU_551	Alveolata	Ciliophora	Spirotrichea	Choreotrichia	Tintinnidae	Tintinnopsis	Tintinnopsis_sp.	0	0	0	0	0	0	0	0	0	0	0	1	0	0	2	0	0	2	0	0	0	0	0	0	0	0	0	0	0	10	15	6	12	19	18	11	2	1	9	1	0	0
OTU_552	Rhizaria	Radiolaria	RAD-B	RAD-B_X	RAD-B-Group-I	RAD-B-Group-I_X	RAD-B-Group-I_X_sp.	0	0	0	0	0	0	0	0	0	0	0	0	0	0	0	0	0	0	0	0	0	0	0	1	0	0	0	0	1	1	1	0	3	2	1	2	1	0	0	1	0	0
OTU_554	Alveolata	Dinophyta	Syndiniales	Dino-Group-II	Dino-Group-II-Clade-7	Dino-Group-II-Clade-7_X	Dino-Group-II-Clade-7_X_sp.	0	0	0	0	0	0	0	0	0	0	0	0	0	0	0	0	0	0	0	0	10	0	0	22	4	2	80	7	1	9	19	6	3	8	4	0	4	5	13	7	3	16
OTU_555	Alveolata	Dinophyta	Syndiniales	Dino-Group-II	Dino-Group-II-Clade-2	Dino-Group-II-Clade-2_X	Dino-Group-II-Clade-2_X_sp.	0	0	0	0	0	0	0	0	0	0	0	0	1	0	0	0	1	1	3	35	22	13	4	7	2	3	5	4	2	3	3	1	1	6	0	0	2	3	3	0	1	2
OTU_558	Rhizaria	Radiolaria	Polycystinea	Collodaria	Collophidiidae	Procyttarium	Procyttarium_prototypus	0	0	0	0	0	0	0	0	0	0	0	0	0	0	0	0	0	0	0	0	0	0	0	0	0	0	0	0	0	0	0	0	0	0	0	0	0	0	1	1	0	0
OTU_559	Alveolata	Dinophyta	Syndiniales	Dino-Group-II	Dino-Group-II-Clade-17	Dino-Group-II-Clade-17_X	Dino-Group-II-Clade-17_X_sp.	0	0	0	0	0	0	0	0	0	0	0	0	0	0	0	0	0	0	0	0	0	0	0	0	2	0	1	3	3	18	16	6	1	3	3	0	11	25	26	41	14	9
OTU_560	Stramenopiles	Ochrophyta	Bacillariophyta	Bacillariophyta_X	Raphid-pennate	Raphid-pennate_X	Raphid-pennate_X_sp.	0	0	0	0	0	0	0	0	0	0	0	0	0	0	0	0	0	0	0	0	0	0	0	0	0	0	0	0	4	0	1	2	4	7	3	1	0	8	3	6	4	1
OTU_561	Alveolata	Dinophyta	Syndiniales	Dino-Group-II	Dino-Group-II-Clade-10-and-11	Dino-Group-II-Clade-10-and-11_X	Dino-Group-II-Clade-10-and-11_X_sp.	0	0	0	0	0	0	0	0	0	0	0	0	0	0	0	0	0	0	0	0	11	7	1	14	22	4	60	11	5	3	14	12	2	6	2	0	3	14	19	10	12	12
OTU_562	Alveolata	Dinophyta	Syndiniales	Dino-Group-II	Dino-Group-II-Clade-7	Dino-Group-II-Clade-7_X	Dino-Group-II-Clade-7_X_sp.	0	0	0	0	0	0	0	0	0	0	0	0	0	0	0	0	0	0	0	0	0	0	3	10	4	2	3	2	0	0	0	0	0	0	0	0	0	0	0	0	0	0
OTU_563	Rhizaria	Radiolaria	Polycystinea	Spumellarida	Spumellarida_X	Spumellarida_XX	Spumellarida_XX_sp.	0	0	0	0	0	0	0	0	0	0	0	0	0	0	0	0	0	0	0	0	0	0	0	0	0	0	0	0	0	0	0	0	0	0	0	0	0	0	0	0	0	6
OTU_564	Alveolata	Dinophyta	Dinophyceae	Dinophyceae_X	Dinophyceae_XX	Dinophyceae_XXX	Dinophyceae_XXX_sp.	0	0	0	0	0	0	0	0	0	0	2	6	6	0	0	0	0	0	30	0	0	0	0	0	0	0	0	0	0	0	0	0	0	0	0	0	0	0	0	0	0	0
OTU_565	Alveolata	Dinophyta	Dinophyceae	Dinophyceae_X	Dinophyceae_XX	Fragilidium	Fragilidium_mexicanum	0	0	0	0	0	0	0	0	0	2	0	0	0	0	0	2	3	3	11	0	0	0	0	0	0	0	0	1	1	2	2	3	1	1	2	1	1	3	0	2	0	0
OTU_567	Alveolata	Dinophyta	Syndiniales	Dino-Group-II	Dino-Group-II-Clade-7	Dino-Group-II-Clade-7_X	Dino-Group-II-Clade-7_X_sp.	0	0	0	0	0	0	0	0	0	0	0	0	0	0	4	3	2	1	3	2	2	1	0	0	0	1	0	0	1	4	8	1	4	7	4	4	3	4	9	16	7	6
OTU_568	Stramenopiles	Stramenopiles_X	MAST	MAST-6	MAST-6_X	MAST-6_XX	MAST-6_XX_sp.	0	0	0	0	0	0	0	0	0	0	1	3	5	4	26	16	7	3	2	0	0	0	0	0	1	0	0	0	0	1	2	4	6	0	5	0	0	3	1	1	0	0
OTU_569	Alveolata	Dinophyta	Dinophyceae	Dinophyceae_X	Dinophyceae_XX	Dinophyceae_XXX	Dinophyceae_XXX_sp.	0	0	0	0	0	0	0	0	0	0	0	2	1	0	2	5	1	0	3	1	3	5	2	0	2	0	0	0	0	1	1	0	0	1	1	0	3	2	3	1	4	1
OTU_570	Alveolata	Dinophyta	Dinophyceae	Dinophyceae_X	Dinophyceae_XX	Dinophyceae_XXX	Dinophyceae_XXX_sp.	0	0	0	0	0	0	0	0	0	0	0	0	0	0	0	0	0	0	0	0	0	0	0	0	0	0	0	0	24	17	42	27	8	8	4	10	15	15	29	15	17	14
OTU_571	Rhizaria	Radiolaria	Polycystinea	Spumellarida	Pyloniidae-Spongodiscidae	Spongotrochus	Spongotrochus_glacialis	0	0	0	0	0	0	0	0	0	0	0	0	0	0	0	0	0	0	0	0	0	0	0	0	0	0	0	0	0	0	2	1	0	0	0	0	0	1	1	1	0	0
OTU_572	Rhizaria	Cercozoa	Filosa-Imbricatea	Marimonadida	Marimonadida_X	Marimonadida_XX	Marimonadida_XX_sp.	5	32	4	2	8	3	0	4	0	3	0	0	0	0	0	2	1	3	14	0	1	0	0	0	1	0	2	0	0	0	0	0	0	0	0	0	0	0	0	0	0	0
OTU_575	Stramenopiles	Ochrophyta	Bacillariophyta	Bacillariophyta_X	Radial-centric-basal-Coscinodiscophyceae	Rhizosolenia	Rhizosolenia_imbricata_var_shrubsolei	0	0	0	0	0	0	0	0	0	0	0	0	0	0	0	0	0	0	0	0	1	20	1	5	54	2	3	51	0	5	8	7	10	6	13	2	2	11	8	9	5	9
OTU_576	Stramenopiles	Ochrophyta	Bacillariophyta	Bacillariophyta_X	Raphid-pennate	Raphid-pennate_X	Raphid-pennate_X_sp.	0	0	0	0	0	0	0	0	0	0	2	2	2	4	38	8	10	2	9	0	0	1	0	0	0	0	0	0	0	1	0	0	0	0	1	0	0	1	1	0	0	0
OTU_577	Alveolata	Ciliophora	Spirotrichea	Choreotrichia	Stenosemellidae	Stenosemella	Stenosemella_ventricosa	0	1	0	0	0	0	0	0	0	0	0	0	0	0	1	0	0	0	1	0	0	0	1	1	0	0	0	0	0	26	9	8	3	11	3	2	3	4	0	1	0	4
OTU_578	Alveolata	Dinophyta	Syndiniales	Dino-Group-I	Dino-Group-I-Clade-5	Dino-Group-I-Clade-5_X	Dino-Group-I-Clade-5_X_sp.	0	0	0	0	0	0	0	0	0	0	0	0	0	0	0	0	0	0	0	0	0	6	0	1	170	0	0	13	0	21	4	3	30	10	8	116	16	28	6	4	18	65
OTU_579	Alveolata	Ciliophora	Spirotrichea	Choreotrichia	Choreotrichia_X	Choreotrichia_XX	Choreotrichia_XX_sp.	0	0	0	0	1	0	1	0	0	4	0	0	0	0	0	0	1	0	0	0	0	0	1	1	4	1	1	4	0	1	1	19	0	0	2	0	0	0	0	0	0	1
OTU_580	Alveolata	Dinophyta	Syndiniales	Dino-Group-II	Dino-Group-II-Clade-46	Dino-Group-II-Clade-46_X	Dino-Group-II-Clade-46_X_sp._strain1	0	1	0	0	0	0	0	2	0	0	4	5	2	30	12	10	12	0	0	1	1	4	0	0	0	0	1	3	0	0	0	0	0	0	0	0	0	1	0	1	0	0
OTU_581	Archaeplastida	Chlorophyta	Pyramimonadales	Pyramimonadales_X	Pyramimonadales_XX	Pterosperma	Pterosperma_cristatum	1	2	0	0	1	0	3	0	1	0	1	11	13	4	5	3	2	2	2	9	7	6	1	2	0	1	1	1	2	1	0	2	3	2	1	0	3	0	2	3	3	1
OTU_582	Rhizaria	Cercozoa	Filosa-Imbricatea	Filosa-Imbricatea_X	Novel-clade-2	Novel-clade-2_X	Novel-clade-2_X_sp.	4	0	1	4	3	2	1	0	0	0	0	0	1	3	2	0	2	1	2	0	1	0	0	0	0	0	0	0	0	1	2	0	8	11	2	1	0	1	6	0	0	1
OTU_583	Alveolata	Dinophyta	Dinophyceae	Dinophyceae_X	Dinophyceae_XX	Dinophyceae_XXX	Dinophyceae_XXX_sp.	0	0	0	0	0	0	0	0	0	0	0	0	0	0	0	0	0	0	4	0	17	0	0	22	0	1	116	5	0	5	8	14	5	3	26	8	8	1	2	19	2	0
OTU_584	Stramenopiles	Ochrophyta	Bacillariophyta	Bacillariophyta_X	Radial-centric-basal-Coscinodiscophyceae	Rhizosolenia	Rhizosolenia_similoides	2	11	3	1	42	10	0	6	0	0	0	1	0	1	2	0	0	0	0	0	0	0	0	1	1	0	1	1	11	1	0	1	3	0	1	0	0	2	1	3	3	1
OTU_585	Alveolata	Dinophyta	Syndiniales	Dino-Group-I	Dino-Group-I-Clade-4	Dino-Group-I-Clade-4_X	Dino-Group-I-Clade-4_X_sp.	0	0	0	0	0	0	0	0	0	0	0	0	0	0	0	0	0	0	0	0	0	0	0	0	0	0	0	0	4	5	13	6	8	12	15	21	22	0	17	9	10	3
OTU_586	Alveolata	Dinophyta	Syndiniales	Dino-Group-II	Dino-Group-II-Clade-13	Dino-Group-II-Clade-13_X	Dino-Group-II-Clade-13_X_sp.	0	0	0	0	0	0	0	0	0	0	2	0	3	1	1	2	2	1	0	1	3	4	1	3	7	0	10	6	2	13	29	12	4	13	10	1	7	14	16	18	7	18
OTU_588	Alveolata	Ciliophora	Litostomatea	Haptoria	Spathidiidae	Balantidion	Balantidion_pellucidum	1	1	5	0	2	6	3	8	44	6	0	1	0	1	0	0	2	0	3	0	0	0	0	0	1	2	2	4	2	0	3	1	0	2	1	2	0	0	0	0	0	0
OTU_589	Opisthokonta	Fungi	Chytridiomycota	Chytridiomycotina	Chytridiomycotina_X	Chytridiomycotina_XX	Chytridiomycotina_XX_sp.	1	0	0	0	0	0	0	0	0	1	0	0	0	0	0	1	0	2	2	2	0	0	1	1	0	0	1	0	0	0	0	0	0	0	0	0	0	0	0	0	0	0
OTU_591	Rhizaria	Cercozoa	Filosa-Imbricatea	Euglyphida	Paulinellidae	Paulinella	Paulinella_chromatophora	1	0	2	1	4	2	1	1	3	2	0	1	1	2	2	0	0	11	5	0	0	0	0	0	0	0	0	0	0	0	0	0	0	0	0	0	0	0	0	0	0	0
OTU_592	Stramenopiles	Stramenopiles_X	MAST	MAST-2	MAST-2C	MAST-2C_X	MAST-2C_X_sp.	6	0	5	10	2	1	3	3	4	34	5	12	27	23	7	14	6	1	1	0	2	1	0	3	1	0	3	2	2	1	5	4	4	4	19	5	3	3	5	10	2	1
OTU_593	Alveolata	Dinophyta	Syndiniales	Dino-Group-I	Dino-Group-I-Clade-2	Dino-Group-I-Clade-2_X	Dino-Group-I-Clade-2_X_sp.	0	0	0	0	0	0	0	0	0	0	0	0	0	0	0	0	0	0	0	0	0	0	0	0	0	0	0	0	14	22	9	16	9	0	2	4	17	20	2	12	11	51
OTU_594	Archaeplastida	Chlorophyta	Mamiellophyceae	Mamiellales	Mamiellaceae	Mamiella	Mamiella_gilva	2	2	1	3	5	3	2	9	9	0	1	5	6	3	6	13	12	0	4	6	13	12	1	2	3	0	0	6	0	1	3	6	3	7	1	11	6	1	3	1	6	2
OTU_595	Alveolata	Dinophyta	Syndiniales	Dino-Group-I	Dino-Group-I-Clade-5	Dino-Group-I-Clade-5_X	Dino-Group-I-Clade-5_X_sp.	0	0	0	0	0	0	0	0	0	0	0	0	0	0	0	0	0	0	0	0	0	0	0	0	0	0	0	0	0	5	5	8	1	0	0	0	5	1	1	0	1	0
OTU_596	Stramenopiles	Stramenopiles_X	Pirsonia_Clade	Pirsonia_Clade_X	Pirsonia_Clade_XX	Pirsonia_Clade__XXX	Pirsonia_Clade__XXX_sp.	20	18	4	11	15	11	2	9	4	6	8	16	8	6	20	14	2	53	36	1	0	0	0	0	0	0	2	0	2	2	2	1	1	1	0	0	2	2	0	2	2	1
OTU_597	Rhizaria	Cercozoa	Filosa-Imbricatea	Thaumatomonadida	Thaumatomonadidae	Reckertia	Reckertia_filosa	1	1	6	1	1	3	0	3	3	0	1	0	2	5	3	1	0	6	0	0	2	0	0	0	0	0	0	0	0	2	0	0	1	0	0	1	0	0	0	0	0	0
OTU_598	Alveolata	Dinophyta	Syndiniales	Dino-Group-I	Dino-Group-I-Clade-8	Dino-Group-I-Clade-8_X	Dino-Group-I-Clade-8_X_sp.	0	0	0	0	0	0	0	0	0	0	0	0	1	0	0	7	2	1	2	0	0	0	0	0	0	0	0	0	0	0	1	1	1	1	0	1	1	1	0	1	0	0
OTU_599	Inc	Telonemia	Telonemia_X	Telonemia_XX	Telonemia-Group-1	Telonemia-Group-1_X	Telonemia-Group-1_X_sp.	0	0	0	0	0	0	0	0	0	0	0	0	0	0	0	3	0	1	1	0	0	1	2	1	2	0	6	0	5	10	14	3	4	15	11	3	5	5	9	10	3	3
OTU_600	Stramenopiles	Ochrophyta	Bacillariophyta	Bacillariophyta_X	Polar-centric-Mediophyceae	Mediopyxis	Mediopyxis_helysia	0	0	7	0	8	46	9	0	0	0	0	0	0	0	0	0	0	0	0	0	0	0	0	0	0	0	0	0	0	0	0	0	0	0	0	0	0	0	0	0	0	0
OTU_601	Alveolata	Ciliophora	Litostomatea	Cyclotrichia	Cyclotrichia_X	Cyclotrichia_XX	Cyclotrichia_XX_sp.	0	0	0	0	0	0	0	0	0	0	0	0	0	0	0	0	1	1	1	0	0	0	0	0	1	0	0	0	0	0	0	1	0	0	0	0	0	1	0	0	0	2
OTU_602	Alveolata	Apicomplexa	Apicomplexa_X	Novel-Apicomplexa-Class-1	Novel-Apicomplexa-Class-1_X	Novel-Apicomplexa-Class-1_XX	Novel-Apicomplexa-Class-1_XX_sp.	0	0	0	0	0	0	0	0	0	6	0	0	0	0	0	0	0	0	0	0	0	0	0	0	0	0	0	0	0	0	0	0	0	0	0	0	0	0	0	0	0	0
OTU_603	Alveolata	Dinophyta	Dinophyceae	Dinophyceae_X	Dinophyceae_XX	Protoperidinium	Protoperidinium_leonis	0	0	0	0	0	0	0	0	0	0	0	0	0	0	0	0	1	1	0	0	0	0	0	0	0	1	1	0	0	0	0	0	0	0	0	0	0	0	0	0	0	0
OTU_604	Stramenopiles	Ochrophyta	Dictyochophyceae	Dictyochophyceae_X	Pedinellales	Pedinellales_X	Pedinellales_X_sp.	6	4	6	1	9	15	9	7	77	0	0	1	0	0	2	0	0	0	0	0	0	0	0	0	0	0	0	0	0	0	0	0	0	0	0	0	0	0	0	0	0	0
OTU_606	Alveolata	Dinophyta	Dinophyta_X	Dinophyta_XX	Dinophyta_XXX	Dinophyta_XXXX	Dinophyta_XXXX_sp.	0	0	0	0	0	0	0	0	0	0	0	0	0	0	1	3	2	0	5	0	0	0	0	0	0	0	0	0	0	0	0	0	0	0	0	0	0	0	0	0	1	2
OTU_607	Stramenopiles	Stramenopiles_X	MAST	MAST-11	MAST-11_X	MAST-11_XX	MAST-11_XX_sp.	0	0	0	0	0	0	0	0	0	0	0	0	0	0	0	0	0	0	0	1	4	6	1	6	31	0	11	16	2	10	14	25	4	6	8	14	8	6	7	3	5	6
OTU_608	Alveolata	Dinophyta	Syndiniales	Dino-Group-I	Dino-Group-I-Clade-5	Dino-Group-I-Clade-5_X	Dino-Group-I-Clade-5_X_sp.	0	0	0	0	0	0	0	0	0	0	0	0	0	0	0	0	0	0	1	0	1	1	0	2	3	1	8	6	1	1	1	0	0	0	1	0	1	0	0	0	0	2
OTU_609	Alveolata	Dinophyta	Dinophyceae	Dinophyceae_X	Dinophyceae_XX	Archaeperidinium	Archaeperidinium_sp.	0	0	0	0	1	0	0	0	2	1	0	0	0	0	0	0	1	5	4	0	0	1	1	1	1	0	1	0	0	0	0	0	1	0	0	0	0	0	1	0	0	0
OTU_611	Rhizaria	Cercozoa	Filosa-Thecofilosea	Ventricleftida	Ventrifissuridae	Ventrifissuridae_X	Ventrifissuridae_X_sp.	0	0	0	0	0	0	0	0	0	0	0	0	0	0	0	0	1	1	1	1	1	0	0	0	0	0	1	0	0	0	0	0	2	0	1	0	0	0	1	0	0	0
OTU_612	Rhizaria	Cercozoa	Endomyxa-Phytomyxea	Phagomyxida	Phagomyxidae	Phagomixa	Phagomixa_sp._strain1	0	0	0	0	0	0	0	0	0	0	0	0	0	1	0	0	0	2	0	0	0	0	1	0	0	0	0	0	0	0	0	0	0	0	0	0	0	0	0	0	0	0
OTU_614	Alveolata	Dinophyta	Syndiniales	Dino-Group-II	Dino-Group-II_X	Dino-Group-II_XX	Dino-Group-II_XX_sp.	0	0	0	0	0	0	0	0	0	0	0	0	1	0	0	0	0	0	0	3	6	19	0	1	6	0	0	5	2	16	1	2	11	2	0	3	2	15	3	3	10	23
OTU_616	Alveolata	Dinophyta	Syndiniales	Dino-Group-II	Dino-Group-II-Clade-17	Dino-Group-II-Clade-17_X	Dino-Group-II-Clade-17_X_sp.	7	4	2	3	3	0	0	2	1	2	10	6	5	47	8	6	8	0	0	0	0	0	0	1	0	1	1	0	3	3	2	2	0	0	2	0	1	3	0	1	1	2
OTU_617	Archaeplastida	Chlorophyta	Pyramimonadales	Pyramimonadales_X	Pyramimonadales_XX	Pyramimonas	Pyramimonas_obovata	5	1	5	3	8	27	8	0	0	0	2	15	10	10	18	4	23	1	3	1	0	1	0	2	1	0	3	1	2	7	2	1	6	0	0	0	1	5	0	0	0	0
OTU_618	Alveolata	Dinophyta	Syndiniales	Dino-Group-II	Dino-Group-II-Clade-1	Dino-Group-II-Clade-1_X	Dino-Group-II-Clade-1_X_sp.	0	0	0	0	0	0	0	0	0	0	0	0	1	0	0	0	3	1	0	1	3	5	0	0	0	0	0	0	2	2	2	3	0	2	0	2	6	5	1	1	3	3
OTU_619	Alveolata	Dinophyta	Syndiniales	Dino-Group-II	Dino-Group-II-Clade-16	Dino-Group-II-Clade-16_X	Dino-Group-II-Clade-16_X_sp.	0	0	0	0	0	0	0	0	0	0	10	0	10	9	7	13	53	4	5	1	0	0	0	0	0	0	0	0	0	0	0	0	0	0	0	0	0	0	0	0	0	1
OTU_620	Rhizaria	Cercozoa	Filosa-Imbricatea	Marimonadida	Marimonadida_X	Marimonadida_XX	Marimonadida_XX_sp.	6	0	0	0	1	0	0	1	0	0	0	0	0	0	0	0	0	2	1	0	0	0	0	0	0	1	0	0	0	0	0	0	0	0	0	0	0	0	0	0	0	0
OTU_621	Alveolata	Dinophyta	Dinophyceae	Dinophyceae_X	Dinophyceae_XX	Gonyaulax	Gonyaulax_spinifera_strain2	5	0	0	1	0	0	0	0	0	19	0	0	0	0	0	0	0	0	0	0	0	0	0	0	0	0	0	0	0	0	0	0	0	0	0	0	0	0	0	0	0	0
OTU_622	Opisthokonta	Choanoflagellida	Choanoflagellatea	Acanthoecida	Stephanoecidae_Group_D	Stephanoecidae_Group_D_X	Stephanoecidae_Group_D_X_sp.	5	4	12	1	1	3	0	1	6	3	7	10	2	4	2	1	0	0	0	1	1	1	0	1	1	0	1	0	0	3	1	5	0	3	3	2	1	2	7	2	0	3
OTU_623	Alveolata	Apicomplexa	Apicomplexa_X	Gregarines	Gregarines_X	Gregarines_XX	Gregarines_XX_sp.	0	0	0	0	0	0	0	0	0	0	0	0	0	0	0	1	0	4	0	0	0	0	0	0	0	0	0	0	0	0	0	0	0	0	0	0	0	0	0	0	0	0
OTU_624	Alveolata	Dinophyta	Dinophyceae	Dinophyceae_X	Dinophyceae_XX	Dinophyceae_XXX	Dinophyceae_XXX_sp.	0	0	0	0	0	0	0	0	0	0	0	0	0	1	0	0	4	2	13	3	3	4	1	3	1	0	8	0	1	8	4	3	1	12	39	12	2	0	1	17	0	3
OTU_625	Stramenopiles	Ochrophyta	Bacillariophyta	Bacillariophyta_X	Polar-centric-Mediophyceae	Chaetoceros	Chaetoceros_socialis	3	2	6	0	1	1	0	0	0	2	0	3	0	0	0	0	0	9	9	0	0	0	0	0	0	0	0	0	0	0	0	0	0	0	0	0	0	0	0	0	0	0
OTU_626	Alveolata	Dinophyta	Syndiniales	Dino-Group-II	Dino-Group-II-Clade-6	Dino-Group-II-Clade-6_X	Dino-Group-II-Clade-6_X_sp.	1	1	0	0	4	2	1	2	5	0	2	1	2	1	2	7	5	2	2	0	0	1	0	2	0	0	0	0	1	0	0	2	0	0	0	0	2	3	0	0	0	1
OTU_627	Opisthokonta	Fungi	Ascomycota	Pezizomycotina	Pezizomycetes	Gyromitra	Gyromitra_californica	0	0	3	4	1	2	0	0	0	0	1	0	4	0	0	0	1	0	0	0	0	0	0	0	0	0	0	0	0	0	0	0	0	0	0	0	0	0	0	0	0	0
OTU_628	Rhizaria	Radiolaria	RAD-B	RAD-B_X	RAD-B-Group-IV	RAD-B-Group-IV_X	RAD-B-Group-IV_X_sp.	0	0	0	0	0	0	0	0	0	0	0	0	0	0	0	0	0	0	0	0	0	0	0	0	0	0	0	0	0	0	0	0	0	0	0	0	0	0	0	0	0	0
OTU_630	Alveolata	Dinophyta	Syndiniales	Dino-Group-III	Dino-Group-III_X	Dino-Group-III_XX	Dino-Group-III_XX_sp.	0	0	0	0	0	0	0	0	0	0	0	0	0	0	0	1	0	1	0	2	0	1	0	3	3	0	10	3	6	8	8	8	15	8	5	6	18	9	9	6	11	4
OTU_631	Alveolata	Dinophyta	Syndiniales	Dino-Group-I	Dino-Group-I-Clade-5	Dino-Group-I-Clade-5_X	Dino-Group-I-Clade-5_X_sp.	0	0	0	0	0	0	0	0	0	0	0	0	0	0	0	3	0	0	0	0	3	3	3	22	7	0	4	2	2	5	7	8	1	8	3	1	9	9	10	4	12	9
OTU_632	Rhizaria	Cercozoa	Filosa-Thecofilosea	Filosa-Thecofilosea_X	Mataza-lineage	Mataza-lineage_X	Mataza-lineage_X_sp.	16	1	5	5	15	33	23	10	13	3	1	0	3	1	5	1	0	0	0	0	0	0	0	0	0	0	0	0	0	0	0	0	0	0	0	0	0	0	0	1	0	0
OTU_633	Alveolata	Dinophyta	Syndiniales	Dino-Group-II	Dino-Group-II-Clade-10-and-11	Dino-Group-II-Clade-10-and-11_X	Dino-Group-II-Clade-10-and-11_X_sp._strain7	0	0	0	0	0	0	0	0	0	0	0	0	0	0	0	0	0	0	0	0	0	0	0	0	0	0	0	0	0	4	15	5	2	8	5	0	1	21	41	24	8	5
OTU_635	Alveolata	Perkinsea	Perkinsida	Perkinsida_X	Perkinsida_XX	Perkinsus	Perkinsus_sp._strain1	0	0	0	0	0	0	0	0	0	0	0	0	0	0	0	0	1	1	2	0	0	0	0	0	0	5	1	6	0	0	0	0	0	0	0	0	0	0	0	0	0	0
OTU_637	Stramenopiles	Ochrophyta	Bacillariophyta	Bacillariophyta_X	Polar-centric-Mediophyceae	Polar-centric-Mediophyceae_X	Polar-centric-Mediophyceae_X_sp.	35	61	82	12	11	14	7	22	13	4	5	4	4	10	0	0	1	0	2	0	0	0	0	1	1	1	0	0	0	0	1	1	2	6	3	2	0	9	5	6	7	5
OTU_638	Alveolata	Dinophyta	Syndiniales	Dino-Group-II	Dino-Group-II-Clade-10-and-11	Dino-Group-II-Clade-10-and-11_X	Dino-Group-II-Clade-10-and-11_X_sp.	0	0	0	0	0	0	0	0	0	0	0	5	0	0	1	1	1	0	2	2	4	3	0	3	2	2	0	0	1	0	0	0	0	0	0	1	0	0	0	0	1	0
OTU_639	Opisthokonta	Choanoflagellida	Choanoflagellatea	Acanthoecida	Stephanoecidae_Group_H	Stephanoecidae_Group_H_X	Stephanoecidae_Group_H_X_sp.	13	9	46	7	3	10	1	1	2	8	7	15	17	1	2	3	0	1	0	0	0	0	0	1	0	0	0	1	3	0	0	8	3	1	3	2	1	2	1	2	1	1
OTU_640	Rhizaria	Cercozoa	Filosa-Thecofilosea	Filosa-Thecofilosea_X	Mataza-lineage	Mataza-lineage_X	Mataza-lineage_X_sp.	5	4	10	0	8	6	1	1	5	6	0	0	4	0	0	0	0	1	15	0	0	0	0	0	0	0	0	0	0	0	0	0	0	0	0	0	0	0	0	0	0	0
OTU_641	Alveolata	Ciliophora	Spirotrichea	Choreotrichia	Tintinnidae	Tintinnidium	Tintinnidium_sp.	0	0	0	0	6	21	4	0	0	1	0	0	0	0	4	2	0	0	0	0	0	0	0	0	0	0	0	0	0	0	0	0	0	0	0	0	0	0	0	0	0	0
OTU_642	Rhizaria	Cercozoa	Filosa-Imbricatea	Marimonadida	Marimonadida_X	Marimonadida_XX	Marimonadida_XX_sp.	5	1	4	1	7	1	4	1	14	3	1	1	1	13	3	2	6	7	4	0	3	0	0	0	0	0	0	0	0	0	0	0	0	0	0	0	1	0	0	0	0	0
OTU_643	Stramenopiles	Stramenopiles_X	Labyrinthulea	Labyrinthulales	Labyrinthulaceae	Labyrinthulaceae_X	Labyrinthulaceae_X_sp.	0	0	0	0	0	0	0	0	0	0	0	0	0	0	0	0	0	0	0	0	0	5	0	5	8	0	4	2	2	1	2	16	1	1	4	9	6	1	0	1	2	0
OTU_644	Alveolata	Dinophyta	Syndiniales	Dino-Group-II	Dino-Group-II-Clade-37	Dino-Group-II-Clade-37_X	Dino-Group-II-Clade-37_X_sp.	0	0	0	0	0	0	0	0	0	0	0	0	0	0	0	0	0	0	0	0	0	0	0	0	0	0	0	0	1	0	0	2	0	1	3	0	0	2	3	8	0	8
OTU_645	Rhizaria	Cercozoa	Cercozoa_X	Cercozoa_XX	Cercozoa_XXX	Cercozoa_XXXX	Cercozoa_XXXX_sp.	4	36	26	2	86	58	4	42	15	4	0	1	0	1	2	0	2	1	2	0	0	0	1	1	0	2	9	2	0	0	0	0	2	3	6	0	1	0	0	0	0	2
OTU_646	Rhizaria	Cercozoa	Filosa-Thecofilosea	Filosa-Thecofilosea_X	Filosa-Thecofilosea_XX	Filosa-Thecofilosea_XXX	Filosa-Thecofilosea_XXX_sp._strain7	3	2	3	0	3	33	9	2	4	1	0	0	1	2	0	2	0	1	0	0	0	0	0	0	0	0	0	1	0	0	0	0	0	0	0	0	0	0	0	0	0	0
OTU_647	Alveolata	Dinophyta	Syndiniales	Dino-Group-I	Dino-Group-I-Clade-5	Dino-Group-I-Clade-5_X	Dino-Group-I-Clade-5_X_sp.	0	0	0	0	0	0	0	0	0	0	0	0	5	0	0	1	1	2	6	34	7	6	5	3	2	4	0	0	2	7	10	6	9	21	4	13	14	20	11	4	11	11
OTU_648	Stramenopiles	Stramenopiles_X	MAST	MAST-8	MAST-8A	MAST-8A_X	MAST-8A_X_sp.	62	12	4	6	6	1	2	1	5	0	0	2	3	1	0	1	0	0	1	0	1	2	1	3	6	0	1	0	0	1	1	2	2	1	3	1	2	2	0	4	0	1
OTU_650	Alveolata	Dinophyta	Dinophyceae	Dinophyceae_X	Dinophyceae_XX	Cochlodinium	Cochlodinium_geminatum	0	0	0	0	0	0	0	0	0	1	0	0	0	0	1	0	0	1	2	3	1	4	0	0	6	3	2	15	0	0	0	0	0	0	0	2	0	0	0	0	0	0
OTU_652	Stramenopiles	Stramenopiles_X	Labyrinthulea	Labyrinthulales	Labyrinthulaceae	Labyrinthulaceae_X	Labyrinthulaceae_X_sp.	0	0	0	0	0	0	0	0	0	0	0	0	0	0	0	1	1	1	3	1	3	0	0	1	2	1	1	0	0	5	3	2	1	0	1	0	2	7	1	1	1	5
OTU_653	Rhizaria	Radiolaria	Radiolaria_X	Radiolaria_XX	Radiolaria_XXX	Radiolaria_XXXX	Radiolaria_XXXX_sp.	0	0	0	0	0	0	0	0	0	0	0	0	0	0	0	0	0	0	0	0	0	0	0	0	0	0	0	0	3	0	0	0	0	0	0	0	0	0	1	0	0	0
OTU_654	Alveolata	Dinophyta	Syndiniales	Dino-Group-II	Dino-Group-II-Clade-20	Dino-Group-II-Clade-20_X	Dino-Group-II-Clade-20_X_sp.	0	0	0	0	0	0	0	0	0	0	0	0	0	0	0	0	0	0	0	0	0	0	0	0	0	0	0	0	1	15	11	4	0	3	2	2	4	0	1	3	1	0
OTU_656	Rhizaria	Radiolaria	RAD-A	RAD-A_X	RAD-A_XX	RAD-A_XXX	RAD-A_XXX_sp.	0	0	0	0	0	0	0	0	0	0	0	0	0	0	0	0	0	0	0	0	0	0	0	0	0	0	0	0	6	1	0	0	0	0	0	0	0	5	3	2	3	1
OTU_657	Rhizaria	Cercozoa	Filosa-Imbricatea	Filosa-Imbricatea_X	Novel-clade-2	Novel-clade-2_X	Novel-clade-2_X_sp._strain2	1	2	1	5	2	1	2	0	1	6	0	1	2	2	2	1	0	0	0	0	0	0	0	0	0	0	0	0	0	3	1	1	1	1	0	1	0	0	1	0	0	0
OTU_658	Alveolata	Dinophyta	Syndiniales	Dino-Group-II	Dino-Group-II-Clade-10-and-11	Dino-Group-II-Clade-10-and-11_X	Dino-Group-II-Clade-10-and-11_X_sp.	0	0	0	0	0	0	0	0	0	0	0	0	0	0	0	0	0	0	0	2	1	0	2	10	7	1	3	1	1	0	0	0	1	2	1	4	0	0	0	0	0	0
OTU_660	Rhizaria	Cercozoa	Filosa-Thecofilosea	Ventricleftida	Ventrifissuridae	Ventrifissuridae_X	Ventrifissuridae_X_sp.	1	3	2	1	0	0	0	0	0	0	1	0	1	4	6	0	5	2	10	0	0	0	0	1	0	1	0	0	1	1	0	0	1	1	1	4	1	0	0	0	1	0
OTU_661	Alveolata	Dinophyta	Syndiniales	Dino-Group-I	Dino-Group-I-Clade-3	Dino-Group-I-Clade-3_X	Dino-Group-I-Clade-3_X_sp.	0	0	0	0	0	0	0	0	0	0	0	0	0	0	0	0	0	0	0	0	0	0	0	0	0	1	0	0	6	7	1	5	0	0	1	6	15	5	7	5	21	2
OTU_662	Alveolata	Dinophyta	Syndiniales	Dino-Group-II	Dino-Group-II-Clade-1	Dino-Group-II-Clade-1_X	Dino-Group-II-Clade-1_X_sp.	0	0	0	0	0	0	0	0	0	0	0	4	0	2	0	0	1	0	2	2	10	11	0	7	14	0	6	8	17	14	6	14	8	4	4	24	17	19	21	10	21	22
OTU_664	Alveolata	Ciliophora	Spirotrichea	Oligotrichia	Strombidiidae	Strombidium	Strombidium_sp.	0	0	0	1	3	0	0	1	0	0	6	0	0	44	2	2	7	0	0	0	0	0	0	0	0	0	0	0	0	0	0	0	0	0	0	0	0	0	0	0	0	0
OTU_666	Stramenopiles	Ochrophyta	Bacillariophyta	Bacillariophyta_X	Raphid-pennate	Nitzschia	Nitzschia_sp.	0	0	0	0	0	0	0	0	0	0	0	0	0	0	0	0	0	0	0	0	0	0	0	0	0	0	0	0	12	3	0	3	0	0	1	2	5	6	6	10	6	7
OTU_667	Alveolata	Dinophyta	Dinophyceae	Dinophyceae_X	Dinophyceae_XX	Polykrikos	Polykrikos_kofoidii	0	0	0	0	0	0	0	0	0	0	0	16	0	5	24	3	7	10	11	1	1	0	0	0	0	0	1	0	0	0	0	0	0	0	0	0	0	0	0	0	0	0
OTU_669	Alveolata	Dinophyta	Syndiniales	Dino-Group-II	Dino-Group-II-Clade-26	Dino-Group-II-Clade-26_X	Dino-Group-II-Clade-26_X_sp.	0	0	0	0	0	0	0	0	0	0	0	0	0	0	0	1	0	0	1	0	3	2	1	6	2	0	10	8	0	2	2	0	0	0	0	0	0	0	0	0	0	0
OTU_671	Alveolata	Ciliophora	Spirotrichea	Choreotrichia	Strobilidiidae	Strobilidium	Strobilidium_caudatum	0	0	2	0	0	1	0	1	8	0	1	3	0	1	28	3	1	0	0	0	0	0	0	0	0	0	0	0	0	0	0	0	0	0	0	0	0	0	0	0	0	0
OTU_672	Alveolata	Dinophyta	Syndiniales	Dino-Group-IV	Dino-Group-IV-Hematodinium-Group	Hematodinium	Hematodinium_sp.	0	0	0	0	0	0	0	0	0	0	0	4	0	3	9	0	1	0	0	2	4	5	0	0	0	0	0	0	0	2	3	1	0	0	0	0	1	0	0	0	0	2
OTU_673	Alveolata	Dinophyta	Dinophyceae	Dinophyceae_X	Dinophyceae_XX	Kofoidinium	Kofoidinium_pavillardii	0	0	0	0	0	0	0	0	0	0	0	0	0	2	0	0	0	0	1	0	3	1	1	6	4	3	24	14	0	7	2	2	0	1	0	3	6	9	6	4	16	8
OTU_674	Alveolata	Dinophyta	Syndiniales	Dino-Group-II	Dino-Group-II-Clade-20	Dino-Group-II-Clade-20_X	Dino-Group-II-Clade-20_X_sp.	0	0	0	0	0	0	0	0	0	0	0	0	0	0	0	2	3	1	24	1	0	2	1	12	8	2	1	0	3	1	0	0	0	0	0	0	0	0	1	0	0	0
OTU_675	Alveolata	Ciliophora	Prostomatea	Prostomatea-1	Prostomatea-1_X	Prostomatea-1_XX	Prostomatea-1_XX_sp.	9	12	44	4	4	8	1	4	11	0	0	1	0	4	8	7	0	9	0	0	0	0	0	0	0	0	0	0	0	0	0	0	0	0	0	0	0	0	0	0	0	0
OTU_676	Alveolata	Dinophyta	Syndiniales	Dino-Group-II	Dino-Group-II-Clade-23	Dino-Group-II-Clade-23_X	Dino-Group-II-Clade-23_X_sp.	0	0	0	1	0	0	0	0	0	7	2	13	21	4	4	7	2	1	0	0	1	1	0	2	1	0	7	10	2	1	2	2	1	4	0	1	1	3	1	6	1	1
OTU_677	Alveolata	Dinophyta	Dinophyceae	Dinophyceae_X	Dinophyceae_XX	Dinophyceae_XXX	Dinophyceae_XXX_sp.	0	0	0	0	0	0	0	0	0	0	1	0	0	2	1	2	0	0	1	0	0	0	1	0	0	2	8	7	0	0	0	0	0	0	0	0	0	1	0	0	0	0
OTU_678	Stramenopiles	Ochrophyta	Bacillariophyta	Bacillariophyta_X	Polar-centric-Mediophyceae	Chaetoceros	Chaetoceros_neogracile	0	0	0	0	0	0	0	0	0	0	0	0	0	0	0	0	0	0	1	0	0	0	0	0	1	0	0	0	0	11	1	1	57	15	23	5	0	14	1	0	0	27
OTU_679	Stramenopiles	Ochrophyta	Bacillariophyta	Bacillariophyta_X	Araphid-pennate	Asterionellopsis	Asterionellopsis_glacialis	6	5	16	1	12	5	2	5	1	1	0	0	0	0	0	0	0	0	0	0	0	0	0	0	0	0	0	2	0	11	5	0	29	18	4	8	0	12	2	1	0	5
OTU_680	Stramenopiles	Ochrophyta	Bolidophyceae	Parmales	Triparmaceae	Triparmaceae_X	Triparmaceae_X_sp.	10	5	1	4	6	1	4	9	13	0	3	1	1	3	16	2	2	2	1	0	0	0	0	0	0	1	0	0	0	0	0	0	0	0	0	0	0	0	0	0	0	0
OTU_681	Rhizaria	Radiolaria	Polycystinea	Collodaria	Collophidiidae	Collophidium	Collophidium_serpentinum	0	0	0	0	0	0	0	0	0	0	0	0	0	0	0	0	0	0	0	0	0	0	0	0	0	0	0	0	0	1	0	0	0	0	0	0	0	0	1	0	1	0
OTU_682	Alveolata	Dinophyta	Syndiniales	Dino-Group-II	Dino-Group-II-Clade-6	Dino-Group-II-Clade-6_X	Dino-Group-II-Clade-6_X_sp.	0	0	0	0	0	0	0	0	0	0	0	0	1	0	0	6	1	1	2	0	0	0	0	8	9	0	0	0	5	2	2	1	0	0	0	0	0	1	2	3	1	5
OTU_683	Alveolata	Dinophyta	Dinophyceae	Dinophyceae_X	Dinophyceae_XX	Alexandrium	Alexandrium_fraterculus	0	0	0	0	0	0	0	0	0	0	0	0	0	0	2	2	0	1	0	2	1	0	0	0	1	4	6	4	0	0	0	0	0	0	3	1	0	0	0	2	0	0
OTU_684	Rhizaria	Cercozoa	Phaeodarea	Phaeogromida	Challengeriidae	Protocystis	Protocystis_xiphodon	0	0	0	0	0	0	0	0	0	0	0	0	0	0	0	0	0	0	0	0	0	0	1	1	0	0	0	0	0	0	0	0	0	0	1	0	0	0	0	0	0	0
OTU_685	Stramenopiles	Stramenopiles_X	MOCH	MOCH-3	MOCH-3_X	MOCH-3_XX	MOCH-3_XX_sp.	1	0	2	2	1	1	1	0	1	7	8	22	5	2	5	2	0	1	1	2	0	3	6	15	16	0	12	5	1	6	6	4	0	1	3	0	1	1	2	8	0	1
OTU_686	Rhizaria	Cercozoa	Filosa-Imbricatea	Filosa-Imbricatea_X	Novel-clade-2	Novel-clade-2_X	Novel-clade-2_X_sp._strain2	0	0	0	0	0	0	0	0	0	0	0	0	0	0	0	0	0	1	1	0	0	0	0	1	0	0	0	0	1	0	0	0	0	0	0	1	0	0	0	0	0	0
OTU_688	Inc	Picobiliphyta	Picobiliphyta_X	Picobiliphyta_XX	Picobiliphyta_XXX	Picobiliphyta_XXXX	Picobiliphyta_XXXX_sp.	10	6	3	14	5	0	4	0	0	0	0	3	1	0	2	0	0	0	0	0	0	0	0	0	0	0	0	0	0	0	0	0	0	0	0	0	0	0	0	0	0	0
OTU_689	Alveolata	Dinophyta	Syndiniales	Dino-Group-II	Dino-Group-II-Clade-22	Dino-Group-II-Clade-22_X	Dino-Group-II-Clade-22_X_sp.	0	0	0	0	0	0	0	0	0	0	0	0	0	0	0	0	0	0	0	0	0	0	0	0	1	0	1	1	12	6	5	4	3	3	4	6	13	6	13	5	14	2
OTU_690	Rhizaria	Radiolaria	Polycystinea	Nassellaria	Nassellaria_X	Nassellaria_XX	Nassellaria_XX_sp.	0	0	0	0	0	0	0	0	0	0	0	0	0	0	0	0	0	0	0	0	0	0	0	0	0	0	0	0	0	0	0	0	0	0	0	0	0	0	2	0	0	1
OTU_691	Rhizaria	Cercozoa	Filosa-Thecofilosea	Cryomonadida	Cryothecomonas-lineage	Cryothecomonas-lineage_X	Cryothecomonas-lineage_X_sp.	2	1	3	1	4	3	2	1	6	3	1	2	1	4	3	3	4	3	5	0	0	0	0	2	0	2	1	1	2	3	1	3	1	1	4	0	0	1	0	2	0	1
OTU_692	Alveolata	Dinophyta	Syndiniales	Dino-Group-II	Dino-Group-II-Clade-1	Dino-Group-II-Clade-1_X	Dino-Group-II-Clade-1_X_sp.	0	0	0	0	0	0	0	0	0	4	7	5	9	10	6	5	12	0	1	2	0	0	1	1	0	0	1	0	1	3	0	1	0	0	1	0	0	0	1	1	0	1
OTU_693	Alveolata	Dinophyta	Dinophyceae	Dinophyceae_X	Dinophyceae_XX	Dinophyceae_XXX	Dinophyceae_XXX_sp.	0	0	0	0	0	0	0	0	0	0	0	0	0	0	0	0	0	0	0	0	0	0	0	0	3	0	2	3	2	0	0	0	0	0	0	0	0	0	0	0	0	0
OTU_694	Stramenopiles	Stramenopiles_X	Stramenopiles_XX	Stramenopiles_XXX	Stramenopiles_XXXX	Stramenopiles_XXXXX	Stramenopiles_XXXXX_sp.	0	0	0	0	0	0	0	0	0	0	0	0	0	0	0	0	0	0	0	0	0	0	0	0	0	0	0	0	1	11	10	16	7	2	4	6	13	5	6	13	2	17
OTU_695	Stramenopiles	Stramenopiles_X	MAST	MAST-4	MAST-4B	MAST-4B_X	MAST-4B_X_sp.	2	5	1	1	7	1	0	0	0	0	2	4	3	2	1	5	3	0	5	0	7	7	2	8	19	0	7	8	2	1	1	2	1	2	0	1	2	1	2	0	1	0
OTU_697	Alveolata	Dinophyta	Syndiniales	Dino-Group-II	Dino-Group-II-Clade-3	Dino-Group-II-Clade-3_X	Dino-Group-II-Clade-3_X_sp.	0	0	0	0	0	2	3	0	0	1	0	9	1	3	67	6	1	1	2	0	1	1	0	0	0	0	1	2	1	0	0	0	0	0	0	1	0	0	0	3	0	1
OTU_698	Alveolata	Dinophyta	Syndiniales	Dino-Group-II	Dino-Group-II-Clade-1	Dino-Group-II-Clade-1_X	Dino-Group-II-Clade-1_X_sp.	0	0	0	0	0	0	0	0	0	0	0	0	0	0	0	0	0	0	0	0	0	0	1	3	5	2	3	5	0	0	3	0	0	0	0	1	1	0	0	0	0	0
OTU_699	Rhizaria	Radiolaria	Polycystinea	Spumellarida	Spumellarida-Group-I	Spumellarida-Group-I_X	Spumellarida-Group-I_X_sp.	0	0	0	0	0	0	0	0	0	0	0	0	0	0	0	0	0	0	0	0	0	0	0	0	0	0	0	0	0	0	0	0	0	0	0	0	0	0	0	1	2	0
OTU_700	Rhizaria	Radiolaria	Polycystinea	Spumellarida	Spumellarida_X	Spumellarida_XX	Spumellarida_XX_sp.	0	0	0	0	0	0	0	0	0	0	0	0	0	0	0	0	0	0	0	0	0	0	0	0	0	0	0	0	0	0	0	0	0	0	0	0	0	0	0	0	1	3
OTU_701	Alveolata	Ciliophora	Ciliophora-10	Ciliophora-10_X	Ciliophora-10_XX	Ciliophora-10_XXX	Ciliophora-10_XXX_sp.	0	0	0	0	0	1	0	0	2	0	0	0	0	0	0	0	0	0	3	0	0	0	6	2	5	1	1	1	0	0	0	0	0	0	0	0	0	0	0	0	0	0
OTU_702	Alveolata	Dinophyta	Syndiniales	Dino-Group-II	Dino-Group-II-Clade-6	Dino-Group-II-Clade-6_X	Dino-Group-II-Clade-6_X_sp.	0	0	0	0	0	0	0	0	0	0	0	0	0	0	0	0	0	0	0	0	0	0	0	0	0	0	0	0	4	32	0	1	21	0	0	2	2	34	0	0	2	71
OTU_703	Opisthokonta	Opisthokonta_X	Opisthokonta_XX	Opisthokonta_XXX	Opisthokonta_XXXX	Opisthokonta_XXXXX	Opisthokonta_XXXXX_sp.	0	0	0	0	0	0	0	0	0	0	0	0	0	0	0	0	0	0	0	0	0	1	4	1	37	0	0	9	25	8	20	5	1	2	1	6	20	15	85	11	40	12
OTU_705	Rhizaria	Cercozoa	Filosa-Thecofilosea	Filosa-Thecofilosea_X	Filosa-Thecofilosea_XX	Filosa-Thecofilosea_XXX	Filosa-Thecofilosea_XXX_sp.	3	1	2	0	3	1	0	0	2	0	0	3	2	0	8	0	2	5	2	0	1	0	1	1	1	1	3	2	0	1	0	1	1	0	0	0	1	0	0	1	0	4
OTU_707	Alveolata	Dinophyta	Dinophyceae	Dinophyceae_X	Dinophyceae_XX	Dinophyceae_XXX	Dinophyceae_XXX_sp.	0	0	0	0	0	0	0	0	0	0	0	0	0	0	0	0	0	0	0	0	0	0	1	1	4	0	0	0	1	4	5	2	0	0	0	0	3	6	4	6	4	7
OTU_708	Alveolata	Dinophyta	Dinophyceae	Dinophyceae_X	Dinophyceae_XX	Oblea	Oblea_acanthocysta	0	0	0	0	0	0	0	0	0	0	0	0	0	1	2	0	2	0	1	0	0	0	0	0	0	0	0	0	0	0	0	0	0	0	0	0	0	0	0	0	0	0
OTU_709	Alveolata	Dinophyta	Syndiniales	Dino-Group-I	Dino-Group-I-Clade-5	Dino-Group-I-Clade-5_X	Dino-Group-I-Clade-5_X_sp.	0	0	0	0	0	0	0	0	0	0	0	0	0	0	0	0	0	0	0	0	0	3	2	3	13	0	1	2	0	0	0	0	0	0	0	0	0	0	0	0	0	0
OTU_710	Alveolata	Dinophyta	Syndiniales	Dino-Group-I	Dino-Group-I-Clade-4	Euduboscquella	Euduboscquella_cachoni	0	0	0	0	0	0	0	0	0	0	0	0	0	0	0	0	2	2	79	31	2	1	1	0	0	3	1	0	0	8	2	5	3	0	16	3	5	9	0	1	2	35
OTU_711	Rhizaria	Cercozoa	Filosa-Imbricatea	Filosa-Imbricatea_X	Novel-clade-2	Novel-clade-2_X	Novel-clade-2_X_sp._strain6	0	0	1	0	0	0	0	1	0	0	1	1	0	3	1	0	0	1	0	0	0	0	0	0	0	0	0	0	0	0	0	0	0	0	0	0	0	0	0	0	0	0
OTU_712	Alveolata	Dinophyta	Syndiniales	Dino-Group-I	Dino-Group-I-Clade-5	Dino-Group-I-Clade-5_X	Dino-Group-I-Clade-5_X_sp.	0	0	0	0	0	0	0	0	0	0	0	0	0	0	0	0	0	0	0	0	0	0	0	0	0	0	0	0	0	7	1	11	3	2	2	8	16	26	7	4	13	9
OTU_713	Rhizaria	Cercozoa	Cercozoa_X	Cercozoa_XX	Cercozoa_XXX	Cercozoa_XXXX	Cercozoa_XXXX_sp.	12	4	5	5	10	13	12	12	10	2	0	1	0	1	0	0	0	0	1	0	0	0	0	0	0	0	0	0	0	0	0	0	0	0	0	0	0	0	0	0	0	0
OTU_714	Alveolata	Dinophyta	Syndiniales	Dino-Group-II	Dino-Group-II-Clade-22	Dino-Group-II-Clade-22_X	Dino-Group-II-Clade-22_X_sp.	0	0	0	0	0	0	0	0	0	0	0	0	1	0	1	1	0	0	1	0	4	6	1	23	14	6	15	17	35	46	34	69	18	24	9	39	67	44	57	16	68	79
OTU_715	Alveolata	Ciliophora	Spirotrichea	Hypotrichia	Hypotrichia_X	Hypotrichia_XX	Hypotrichia_XX_sp.	6	0	0	2	6	2	0	0	8	7	0	0	0	0	0	1	0	1	1	0	0	0	0	0	0	0	0	0	0	0	0	0	0	0	0	0	0	0	0	0	0	0
OTU_716	Stramenopiles	Ochrophyta	Bacillariophyta	Bacillariophyta_X	Raphid-pennate	Diadesmis	Diadesmis_gallica	0	0	0	0	0	0	0	0	0	0	0	0	0	0	0	0	0	0	0	0	0	0	0	0	0	0	0	0	0	0	0	0	1	0	1	0	0	0	0	0	0	0
OTU_717	Alveolata	Dinophyta	Syndiniales	Dino-Group-II	Dino-Group-II-Clade-1	Dino-Group-II-Clade-1_X	Dino-Group-II-Clade-1_X_sp.	0	0	0	0	0	0	0	0	0	0	0	4	2	0	7	2	2	1	1	0	0	2	1	3	1	0	0	0	1	4	7	9	0	8	1	2	6	8	6	1	1	5
OTU_718	Alveolata	Dinophyta	Dinophyceae	Dinophyceae_X	Dinophyceae_XX	Dinophyceae_XXX	Dinophyceae_XXX_sp.	2	1	1	3	1	1	0	2	8	3	0	0	3	7	8	8	6	5	6	0	0	0	1	0	0	2	3	2	0	0	0	0	0	0	0	0	0	0	0	0	0	0
OTU_720	Inc	Haptophyta	Prymnesiophyceae	Prymnesiales	Prymnesiophyceae_Clade_B4	Prymnesiophyceae_Clade_B4_X	Prymnesiophyceae_Clade_B4_X_sp.	0	0	0	0	0	0	0	0	0	0	1	2	0	0	0	0	1	0	1	58	41	45	0	7	4	2	5	2	1	0	0	2	1	1	1	0	1	2	2	0	0	2
OTU_721	Alveolata	Dinophyta	Syndiniales	Dino-Group-II	Dino-Group-II-Clade-10-and-11	Dino-Group-II-Clade-10-and-11_X	Dino-Group-II-Clade-10-and-11_X_sp.	0	0	0	0	0	0	0	0	0	0	32	11	34	112	20	47	34	0	0	0	40	35	7	296	224	6	174	94	88	14	36	27	7	26	6	1	12	29	62	12	13	15
OTU_722	Rhizaria	Cercozoa	Cercozoa_X	Cercozoa_XX	Cercozoa_XXX	Cercozoa_XXXX	Cercozoa_XXXX_sp.	2	2	19	1	23	63	5	3	0	0	0	0	0	0	6	0	0	3	1	0	0	0	0	0	0	0	0	0	0	0	0	0	0	0	0	0	0	0	0	0	0	0
OTU_723	Alveolata	Dinophyta	Dinophyceae	Dinophyceae_X	Dinophyceae_XX	Dinophyceae_XXX	Dinophyceae_XXX_sp.	0	0	0	1	0	0	0	0	0	2	2	3	5	3	1	4	0	0	0	0	0	1	1	1	3	0	0	0	3	3	2	1	2	1	2	2	2	6	5	2	2	2
OTU_724	Alveolata	Dinophyta	Syndiniales	Dino-Group-II	Dino-Group-II-Clade-5	Dino-Group-II-Clade-5_X	Dino-Group-II-Clade-5_X_sp.	0	0	0	0	0	0	0	0	0	0	0	0	0	0	0	0	0	0	0	1	0	0	0	1	3	0	2	2	5	9	5	5	2	4	4	2	8	2	3	5	5	2
OTU_725	Alveolata	Dinophyta	Syndiniales	Dino-Group-II	Dino-Group-II-Clade-7	Dino-Group-II-Clade-7_X	Dino-Group-II-Clade-7_X_sp.	0	0	0	0	0	0	0	0	0	0	0	0	0	0	0	0	0	0	0	0	0	0	0	0	0	0	0	0	2	2	11	6	1	2	2	0	0	2	6	1	2	2
OTU_726	Stramenopiles	Stramenopiles_X	Oomycota	Oomycota_X	Haliphthorales	Haliphthorales_X	Haliphthorales_X_sp.	15	2	2	7	1	0	0	1	0	6	0	2	2	1	2	1	0	10	19	0	0	0	1	0	0	3	0	0	0	0	0	0	0	0	0	0	0	0	0	0	0	0
OTU_727	Alveolata	Ciliophora	Spirotrichea	Choreotrichia	Strobilidiidae	Strobilidiidae_X	Strobilidiidae_X_sp.	1	5	1	11	39	2	7	4	6	0	1	2	4	0	2	1	0	0	0	0	0	0	0	0	0	0	0	0	0	0	0	0	1	0	1	0	0	0	0	0	0	0
OTU_728	Alveolata	Dinophyta	Syndiniales	Dino-Group-II	Dino-Group-II-Clade-7	Dino-Group-II-Clade-7_X	Dino-Group-II-Clade-7_X_sp.	0	0	0	0	0	0	0	0	0	0	0	0	0	0	0	0	0	0	0	0	0	0	0	0	0	0	0	0	0	2	2	3	0	1	0	1	4	5	2	1	4	1
OTU_729	Rhizaria	Cercozoa	Filosa-Thecofilosea	Ventricleftida	Ventrifissuridae	Ventrifissuridae_X	Ventrifissuridae_X_sp.	0	0	0	0	0	0	0	0	0	1	0	1	0	0	3	0	1	0	1	0	2	1	0	0	0	0	1	0	0	0	0	0	0	0	0	0	0	0	0	0	0	0
OTU_730	Rhizaria	Radiolaria	Acantharea	Acantharea-Group-II	Acantharea-Group-II_X	Acantharea-Group-II_XX	Acantharea-Group-II_XX_sp.	0	0	0	0	0	0	0	0	0	0	0	0	0	0	0	0	0	0	0	0	0	0	0	0	0	0	0	0	0	0	0	0	0	1	0	0	1	3	2	1	4	0
OTU_732	Rhizaria	Radiolaria	Acantharea	Acantharea_X	Acantharea_XX	Acanthocolla	Acanthocolla_cruciata	0	0	0	0	0	0	0	0	0	0	0	0	0	0	0	0	0	0	0	0	0	0	1	0	1	0	0	5	6	1	6	2	2	2	3	1	0	6	7	2	3	3
OTU_733	Stramenopiles	Ochrophyta	Bacillariophyta	Bacillariophyta_X	Polar-centric-Mediophyceae	Chaetoceros	Chaetoceros_sp.	0	0	0	0	0	0	0	0	0	0	0	0	0	0	0	0	2	0	3	0	0	0	1	0	0	2	0	0	1	1	8	0	7	30	11	6	0	0	14	0	0	0
OTU_734	Alveolata	Dinophyta	Dinophyceae	Dinophyceae_X	Dinophyceae_XX	Prorocentrum	Prorocentrum_sp.	0	0	0	0	0	0	0	0	0	0	0	0	0	0	0	0	2	3	0	0	0	0	0	0	0	0	0	0	0	0	0	0	0	0	0	0	0	0	0	0	0	0
OTU_735	Alveolata	Dinophyta	Syndiniales	Dino-Group-II	Dino-Group-II-Clade-3	Dino-Group-II-Clade-3_X	Dino-Group-II-Clade-3_X_sp.	0	1	1	0	2	0	0	1	0	0	5	1	2	4	4	6	9	3	4	5	5	6	7	11	24	2	13	10	19	18	17	15	7	22	4	23	38	21	29	32	30	26
OTU_736	Rhizaria	Cercozoa	Filosa-Thecofilosea	Cryomonadida	Cryothecomonas-lineage	Cryothecomonas-lineage_X	Cryothecomonas-lineage_X_sp.	0	0	1	0	0	0	0	0	0	0	0	2	1	2	2	2	4	2	2	0	0	0	0	0	0	0	0	0	0	1	1	0	0	0	0	0	0	0	0	0	0	0
OTU_737	Alveolata	Dinophyta	Syndiniales	Dino-Group-II	Dino-Group-II-Clade-1	Dino-Group-II-Clade-1_X	Dino-Group-II-Clade-1_X_sp.	0	0	0	0	0	0	0	0	0	0	0	0	0	0	0	0	0	0	0	1	1	7	2	18	24	2	24	9	6	4	11	3	4	3	1	4	0	3	5	4	3	6
OTU_738	Opisthokonta	Fungi	Ascomycota	Pezizomycotina	Sordariomycetes	Verticillium	Verticillium_insectorum	0	0	0	0	0	0	0	0	0	0	0	0	0	0	0	0	0	0	1	0	0	0	0	1	0	0	0	0	1	4	3	8	3	3	2	1	4	9	2	7	2	2
OTU_740	Alveolata	Dinophyta	Syndiniales	Dino-Group-II	Dino-Group-II-Clade-10-and-11	Dino-Group-II-Clade-10-and-11_X	Dino-Group-II-Clade-10-and-11_X_sp.	5	3	1	3	2	1	0	3	2	0	1	2	1	13	13	13	12	0	0	0	0	0	0	0	0	0	0	0	0	0	0	0	0	0	0	0	0	0	0	0	0	0
OTU_741	Stramenopiles	Ochrophyta	Bacillariophyta	Bacillariophyta_X	Radial-centric-basal-Coscinodiscophyceae	Actinoptychus	Actinoptychus_sp.	4	4	2	2	7	4	3	9	20	3	6	1	3	9	4	17	30	2	1	0	0	0	0	0	0	0	0	0	0	0	0	1	1	1	0	1	0	0	0	0	1	0
OTU_742	Opisthokonta	Fungi	Chytridiomycota	Chytridiomycotina	Chytridiomycetes	Chytridiomycetes_X	Chytridiomycetes_X_sp.	7	3	244	2	2	11	0	0	0	0	0	0	0	0	0	0	0	0	0	0	0	0	0	0	0	0	0	0	0	0	0	0	0	0	0	0	0	0	0	0	0	0
OTU_743	Alveolata	Dinophyta	Syndiniales	Dino-Group-II	Dino-Group-II-Clade-7	Dino-Group-II-Clade-7_X	Dino-Group-II-Clade-7_X_sp.	0	0	0	0	0	0	0	0	0	0	0	0	0	0	0	0	0	0	0	0	0	0	0	0	0	0	0	1	2	7	11	9	0	1	2	1	5	0	5	0	2	3
OTU_744	Rhizaria	Cercozoa	Endomyxa	Reticulosida	Filoretidae	Filoreta	Filoreta_sp.	2	0	0	2	1	1	0	0	0	0	0	0	0	0	0	1	0	2	1	0	0	0	0	0	0	0	0	1	0	1	0	0	0	0	0	0	0	0	0	0	0	0
OTU_745	Alveolata	Dinophyta	Syndiniales	Dino-Group-I	Dino-Group-I-Clade-5	Dino-Group-I-Clade-5_X	Dino-Group-I-Clade-5_X_sp.	0	0	0	0	0	0	0	0	0	0	0	0	0	0	0	0	0	0	0	0	0	0	0	0	0	0	0	0	0	9	2	2	2	2	0	1	7	1	0	1	1	1
OTU_746	Alveolata	Ciliophora	Spirotrichea	Choreotrichia	Lynnellidae	Lynnella	Lynnella_semiglobulosa	0	0	0	0	0	0	0	0	1	0	0	0	0	2	0	1	0	0	5	2	1	0	1	1	3	0	0	0	3	10	2	9	1	0	6	3	7	5	4	4	5	11
OTU_747	Rhizaria	Radiolaria	Acantharea	Arthracanthida-Symphyacanthida	Arthracanthida-Symphyacanthida_X	Phractopelta	Phractopelta_sarmentosa	0	0	0	0	0	0	0	0	0	0	0	0	0	0	0	0	0	0	0	0	0	2	0	0	5	1	1	40	27	10	17	12	1	6	6	0	5	2	9	3	3	2
OTU_748	Alveolata	Dinophyta	Syndiniales	Dino-Group-II	Dino-Group-II-Clade-16	Dino-Group-II-Clade-16_X	Dino-Group-II-Clade-16_X_sp.	0	0	0	0	0	0	0	0	0	0	0	0	0	0	0	1	0	1	2	0	0	2	0	8	6	0	4	2	0	3	2	3	0	2	0	0	1	2	1	0	3	1
OTU_749	Alveolata	Dinophyta	Dinophyceae	Dinophyceae_X	Dinophyceae_XX	Gymnodinium	Gymnodinium_sp.	0	0	0	0	0	0	0	0	0	0	0	0	1	0	0	2	1	0	1	2	4	5	0	1	4	0	9	3	3	9	12	3	1	5	4	7	13	7	16	8	13	3
OTU_752	Opisthokonta	Fungi	Chytridiomycota	Chytridiomycotina	Chytridiomycetes	Chytridiomycetes_X	Chytridiomycetes_X_sp.	0	0	0	0	0	0	0	0	0	0	0	0	0	0	0	0	1	0	0	1	0	0	0	0	0	2	1	5	0	0	0	0	0	0	0	0	0	0	0	0	0	0
OTU_753	Alveolata	Dinophyta	Syndiniales	Dino-Group-II	Dino-Group-II_X	Dino-Group-II_XX	Dino-Group-II_XX_sp.	0	0	0	0	0	0	0	0	0	0	0	0	0	0	0	0	0	0	0	0	5	1	0	11	4	1	11	4	0	9	18	5	1	20	4	3	10	17	27	10	6	9
OTU_754	Alveolata	Dinophyta	Dinophyceae	Dinophyceae_X	Dinophyceae_XX	Dinophyceae_XXX	Dinophyceae_XXX_sp.	0	0	0	0	0	0	0	0	0	0	0	1	2	0	0	0	0	2	1	1	0	0	7	5	1	4	1	1	0	2	4	1	1	6	9	3	2	4	4	1	4	1
OTU_755	Alveolata	Dinophyta	Dinophyceae	Dinophyceae_X	Dinophyceae_XX	Dinophyceae_XXX	Dinophyceae_XXX_sp.	0	0	1	0	0	0	0	0	1	0	0	0	0	0	0	0	0	0	0	0	0	0	0	0	0	6	6	10	0	1	0	1	0	0	0	1	0	0	0	1	0	0
OTU_757	Inc	Cryptophyta	Cryptophyceae	Cryptophyceae_X	Goniomonadales	Goniomonas	Goniomonas_sp.	4	3	0	2	2	8	7	3	26	1	1	1	0	0	5	3	2	0	0	0	0	0	0	0	0	1	0	0	0	0	0	0	0	0	0	0	0	1	0	1	0	0
OTU_758	Opisthokonta	Fungi	Chytridiomycota	Chytridiomycotina	Chytridiomycetes	Rhyzophidiales_X	Rhyzophidiales_X_sp.	0	0	0	0	0	0	0	0	0	0	0	4	0	0	4	0	0	1	3	4	1	1	0	0	0	0	0	1	0	0	1	0	4	11	1	0	0	1	3	4	2	2
OTU_759	Alveolata	Dinophyta	Syndiniales	Dino-Group-I	Dino-Group-I-Clade-5	Dino-Group-I-Clade-5_X	Dino-Group-I-Clade-5_X_sp.	0	0	0	0	0	0	0	0	0	0	0	0	0	0	0	0	0	0	0	0	1	0	0	0	1	1	2	1	3	8	2	0	7	5	4	7	5	6	1	1	2	0
OTU_760	Rhizaria	Cercozoa	Cercozoa_X	Cercozoa_XX	Cercozoa_XXX	Cercozoa_XXXX	Cercozoa_XXXX_sp.	7	38	4	4	13	0	4	6	2	1	0	0	0	2	3	4	6	10	1	0	0	0	0	0	0	0	0	0	0	0	0	0	1	0	0	0	0	0	0	0	0	0
OTU_761	Alveolata	Dinophyta	Dinophyceae	Dinophyceae_X	Dinophyceae_XX	Protoperidinium	Protoperidinium_leonis	0	0	0	0	0	0	0	0	0	0	0	0	0	0	0	0	0	2	2	0	0	0	0	0	0	0	0	0	0	0	0	0	0	0	0	0	0	0	0	0	0	0
OTU_763	Stramenopiles	Ochrophyta	Dictyochophyceae	Dictyochophyceae_X	Pedinellales	Pedinellales_X	Pedinellales_X_sp.	0	0	0	0	0	0	0	0	0	0	0	0	0	0	0	0	0	0	0	0	0	1	0	2	6	0	7	17	4	4	8	29	3	2	3	6	4	13	10	8	11	8
OTU_765	Stramenopiles	Stramenopiles_X	MAST	MAST-3	MAST-3C	MAST-3C_X	MAST-3C_X_sp.	0	0	0	0	0	0	0	0	0	0	0	2	1	0	10	3	0	2	1	0	1	1	0	1	2	0	4	2	1	0	1	1	1	1	1	1	0	3	2	0	0	0
OTU_766	Stramenopiles	Stramenopiles_X	MOCH	MOCH-5	MOCH-5_X	MOCH-5_XX	MOCH-5_XX_sp.	0	0	0	0	0	0	0	0	0	0	0	0	0	0	0	0	0	0	0	0	1	9	1	8	10	0	7	72	1	4	15	6	5	11	4	5	3	1	16	6	7	3
OTU_767	Alveolata	Dinophyta	Dinophyceae	Dinophyceae_X	Dinophyceae_XX	Dinophyceae_XXX	Dinophyceae_XXX_sp.	0	0	0	0	0	0	0	0	0	0	0	0	0	0	0	0	0	0	0	0	1	2	0	2	4	0	2	5	11	3	3	2	2	3	7	12	8	7	1	2	10	7
OTU_769	Rhizaria	Cercozoa	Filosa-Thecofilosea	Cryomonadida	Protaspa-lineage	Protaspa-lineage_X	Protaspa-lineage_X_sp.	0	0	0	0	0	0	0	0	2	1	1	0	2	0	1	2	1	3	3	2	0	3	1	1	0	0	0	0	0	1	0	0	1	0	1	0	0	0	0	0	0	0
OTU_770	Alveolata	Dinophyta	Dinophyceae	Dinophyceae_X	Dinophyceae_XX	Warnowia	Warnowia_sp.	0	0	0	0	0	0	0	0	0	0	0	0	0	0	0	0	0	0	0	0	0	23	0	0	23	2	4	399	0	0	0	2	0	0	5	0	0	0	0	12	1	0
OTU_771	Alveolata	Dinophyta	Dinophyceae	Dinophyceae_X	Dinophyceae_XX	Polykrikos	Polykrikos_schwartzii	0	0	0	0	0	0	0	2	0	0	0	0	0	0	1	1	0	0	4	0	0	0	0	0	0	0	0	0	0	0	1	0	7	11	12	7	0	0	0	0	0	0
OTU_773	Alveolata	Dinophyta	Syndiniales	Dino-Group-II	Dino-Group-II-Clade-2	Dino-Group-II-Clade-2_X	Dino-Group-II-Clade-2_X_sp.	0	0	0	0	0	0	0	0	0	0	0	0	0	0	0	0	0	0	0	0	1	0	0	1	0	1	3	0	1	10	11	3	2	11	1	1	5	2	13	2	6	14
OTU_774	Opisthokonta	Choanoflagellida	Choanoflagellatea	Choanoflagellatea_X	Choanoflagellatea_X_Group_L	Choanoflagellatea_X_Group_L_X	Choanoflagellatea_X_Group_L_X_sp.	6	2	2	0	3	9	0	0	6	0	4	5	2	1	1	2	0	0	1	0	0	0	0	0	0	0	0	0	0	0	0	0	0	1	0	0	0	0	0	0	0	0
OTU_775	Alveolata	Dinophyta	Dinophyceae	Dinophyceae_X	Dinophyceae_XX	Dinophyceae_XXX	Dinophyceae_XXX_sp.	0	0	0	0	1	5	0	4	1	6	0	0	0	0	2	1	2	6	4	0	0	0	2	3	1	0	0	1	0	0	0	0	0	1	0	0	0	0	1	0	0	0
OTU_776	Stramenopiles	Ochrophyta	Bacillariophyta	Bacillariophyta_X	Polar-centric-Mediophyceae	Chaetoceros	Chaetoceros_sp.	0	0	0	0	0	0	0	0	0	0	0	0	0	0	0	0	1	2	0	0	0	0	0	0	0	0	0	1	0	0	1	0	0	5	3	1	0	0	2	1	0	0
OTU_777	Rhizaria	Radiolaria	Polycystinea	Spumellarida	Spumellarida_X	Spumellarida_XX	Spumellarida_XX_sp.	0	0	0	0	0	0	0	0	0	0	0	0	0	0	0	0	0	0	0	0	0	0	0	0	0	0	0	0	1	1	3	0	0	0	0	0	1	1	3	1	0	0
OTU_778	Alveolata	Dinophyta	Syndiniales	Dino-Group-II	Dino-Group-II-Clade-1	Dino-Group-II-Clade-1_X	Dino-Group-II-Clade-1_X_sp.	1	0	0	1	1	0	0	1	0	0	0	6	2	1	5	2	6	0	3	0	3	3	0	0	0	1	0	0	0	0	0	0	0	0	0	1	0	0	1	0	1	0
OTU_779	Rhizaria	Cercozoa	Filosa-Thecofilosea	Ventricleftida	CCW10-lineage	CCW10-lineage_X	CCW10-lineage_X_sp.	0	0	0	0	0	0	0	0	0	0	1	0	0	0	1	0	0	1	4	1	0	0	0	0	0	0	1	0	0	0	0	0	0	0	0	0	0	0	0	0	0	0
OTU_780	Alveolata	Dinophyta	Syndiniales	Dino-Group-II	Dino-Group-II-Clade-3	Dino-Group-II-Clade-3_X	Dino-Group-II-Clade-3_X_sp.	0	0	0	0	0	0	0	0	0	0	0	2	0	0	4	2	0	0	1	1	1	2	0	2	2	0	0	1	0	5	9	2	7	2	4	3	5	2	1	1	4	1
OTU_781	Rhizaria	Cercozoa	Filosa-Thecofilosea	Ventricleftida	Ventricleftida_X	Ventricleftida_XX	Ventricleftida_XX_sp.	3	0	7	1	4	34	7	8	25	1	5	0	0	8	8	1	3	1	2	0	0	0	0	0	0	0	0	0	0	0	0	0	0	0	0	0	1	0	0	0	0	0
OTU_782	Rhizaria	Radiolaria	Polycystinea	Nassellaria	Pterocoryothoidea	Pterocorys	Pterocorys_zancleus	0	0	0	0	0	0	0	0	0	0	0	0	0	0	0	0	0	0	0	0	0	0	0	0	0	0	0	0	1	0	0	0	0	0	0	0	0	0	0	0	0	0
OTU_783	Alveolata	Dinophyta	Syndiniales	Dino-Group-II	Dino-Group-II-Clade-10-and-11	Dino-Group-II-Clade-10-and-11_X	Dino-Group-II-Clade-10-and-11_X_sp.	0	0	0	0	0	0	0	0	0	0	0	0	0	0	0	0	0	0	0	0	0	0	0	0	0	0	0	0	0	8	7	0	0	0	0	0	6	0	0	0	0	0
OTU_784	Alveolata	Dinophyta	Syndiniales	Dino-Group-II	Dino-Group-II-Clade-17	Dino-Group-II-Clade-17_X	Dino-Group-II-Clade-17_X_sp.	0	0	0	0	0	0	0	0	0	0	4	0	0	24	4	7	13	0	2	0	3	0	0	5	1	0	10	4	2	2	2	4	1	2	0	3	6	0	2	0	2	2
OTU_785	Stramenopiles	Ochrophyta	Chrysophyceae	Chrysophyceae_X	Chrysophyceae_Clade-F	Paraphysomonas	Paraphysomonas_sp.	32	20	19	14	11	15	19	12	53	7	0	3	3	1	4	2	2	6	5	1	0	0	1	2	1	1	0	2	2	4	4	4	8	8	10	9	5	1	1	2	3	1
OTU_786	Alveolata	Dinophyta	Syndiniales	Dino-Group-II	Dino-Group-II-Clade-10-and-11	Dino-Group-II-Clade-10-and-11_X	Dino-Group-II-Clade-10-and-11_X_sp.	0	0	0	0	0	0	0	0	0	0	0	0	0	0	0	1	0	0	1	0	0	0	4	7	6	0	2	2	0	3	4	2	2	1	2	2	3	1	1	3	5	1
OTU_787	Alveolata	Dinophyta	Syndiniales	Dino-Group-II	Dino-Group-II-Clade-20	Dino-Group-II-Clade-20_X	Dino-Group-II-Clade-20_X_sp.	0	0	0	0	0	0	0	0	0	0	0	0	0	0	0	0	0	0	0	0	8	3	3	15	16	1	18	7	2	0	1	2	0	0	0	0	1	1	1	0	0	1
OTU_788	Alveolata	Dinophyta	Syndiniales	Dino-Group-I	Dino-Group-I-Clade-5	Dino-Group-I-Clade-5_X	Dino-Group-I-Clade-5_X_sp.	0	0	0	0	0	0	0	0	0	0	0	0	1	0	0	0	1	0	1	0	0	1	0	2	3	0	0	0	1	2	6	13	4	4	2	9	10	31	14	8	16	6
OTU_789	Rhizaria	Cercozoa	Filosa-Imbricatea	Filosa-Imbricatea_X	Novel-clade-2	Novel-clade-2_X	Novel-clade-2_X_sp._strain10	0	0	5	0	0	19	0	0	4	0	0	0	1	1	7	3	2	0	0	0	0	0	0	0	0	1	0	0	0	2	0	0	0	0	0	0	0	0	0	0	0	0
OTU_790	Stramenopiles	Ochrophyta	Bacillariophyta	Bacillariophyta_X	Polar-centric-Mediophyceae	Polar-centric-Mediophyceae_X	Polar-centric-Mediophyceae_X_sp.	0	0	0	0	0	0	0	0	0	0	0	0	2	0	2	2	0	1	4	1	0	0	0	0	0	0	0	0	2	5	2	2	6	37	27	1	0	4	11	10	1	6
OTU_791	Opisthokonta	Opisthokonta_X	Opisthokonta_XX	Opisthokonta_XXX	Opisthokonta_XXXX	Opisthokonta_XXXXX	Opisthokonta_XXXXX_sp.	0	0	0	0	0	0	0	0	0	0	0	0	0	0	0	0	0	0	0	0	0	0	0	0	2	0	0	19	7	7	19	9	1	1	0	4	22	17	33	2	27	8
OTU_792	Alveolata	Dinophyta	Syndiniales	Dino-Group-I	Dino-Group-I-Clade-5	Dino-Group-I-Clade-5_X	Dino-Group-I-Clade-5_X_sp.	0	0	0	0	0	0	0	0	0	0	0	0	0	0	0	0	0	0	0	0	0	0	0	0	0	0	0	0	1	4	4	1	0	0	0	1	1	1	1	2	1	2
OTU_793	Alveolata	Dinophyta	Syndiniales	Dino-Group-II	Dino-Group-II-Clade-3	Dino-Group-II-Clade-3_X	Dino-Group-II-Clade-3_X_sp._strain2	0	0	0	0	0	0	0	0	0	0	0	2	1	0	0	0	4	2	1	0	0	8	3	2	17	0	10	11	15	16	14	15	4	15	4	26	23	16	18	11	29	12
OTU_795	Stramenopiles	Ochrophyta	Bacillariophyta	Bacillariophyta_X	Araphid-pennate	Araphid-pennate_X	Araphid-pennate_X_sp.	0	0	0	0	0	0	0	0	0	0	0	0	0	0	0	0	0	0	0	0	0	0	0	2	1	1	2	4	46	5	0	1	0	4	4	1	1	10	6	3	4	1
OTU_796	Alveolata	Dinophyta	Syndiniales	Dino-Group-II	Dino-Group-II-Clade-22	Dino-Group-II-Clade-22_X	Dino-Group-II-Clade-22_X_sp.	0	0	0	0	0	0	0	0	0	0	0	0	0	0	0	0	0	0	0	0	0	0	0	0	0	0	0	0	8	11	17	15	4	6	2	4	24	11	11	4	12	11
OTU_797	Stramenopiles	Ochrophyta	Chrysophyceae	Chrysophyceae_X	Chrysophyceae_Clade-G	Clade-G_X	Clade-G_X_sp.	0	0	0	0	0	0	0	0	0	0	0	0	0	0	0	0	0	0	1	0	4	3	0	16	36	1	8	13	6	16	16	28	15	14	11	22	19	9	18	9	14	25
OTU_798	Alveolata	Dinophyta	Syndiniales	Dino-Group-II	Dino-Group-II-Clade-5	Dino-Group-II-Clade-5_X	Dino-Group-II-Clade-5_X_sp._strain3	0	0	0	0	0	0	0	0	0	0	0	2	5	0	0	4	2	3	3	1	2	1	0	0	1	0	0	0	2	2	0	0	0	0	0	0	0	1	0	0	0	0
OTU_799	Stramenopiles	Stramenopiles_X	Stramenopiles_X-Group-7	Stramenopiles_X-Group-7_X	Stramenopiles_X-Group-7_XX	Stramenopiles_X-Group-7_XXX	Stramenopiles_X-Group-7_XXX_sp.	0	9	42	1	1	2	0	1	0	0	0	0	0	0	0	0	0	0	3	0	0	0	0	0	0	0	0	0	0	0	0	0	0	0	0	0	0	0	0	0	0	0
OTU_800	Rhizaria	Cercozoa	Filosa-Thecofilosea	Ebriida	TAGIRI1-lineage	TAGIRI1-lineage_X	TAGIRI1-lineage_X_sp.	0	1	0	0	3	4	0	1	0	0	1	0	1	0	0	0	0	4	4	0	0	0	0	0	0	0	0	0	0	0	0	0	0	0	0	0	0	0	0	0	0	0
OTU_802	Stramenopiles	Ochrophyta	Bacillariophyta	Bacillariophyta_X	Polar-centric-Mediophyceae	Thalassiosira	Thalassiosira_guillardii	0	0	0	0	0	0	1	0	0	1	0	1	1	0	4	1	0	0	5	0	2	1	0	0	0	0	0	0	0	1	0	0	4	3	3	3	0	0	0	0	0	0
OTU_803	Rhizaria	Cercozoa	Filosa-Thecofilosea	Ventricleftida	Ventrifissuridae	Ventrifissuridae_X	Ventrifissuridae_X_sp.	0	0	0	0	0	0	0	0	0	0	0	1	0	0	4	0	0	3	1	0	0	0	0	0	0	0	1	0	22	0	2	0	1	2	2	0	0	0	0	2	0	0
OTU_805	Rhizaria	Cercozoa	Filosa-Thecofilosea	Ebriida	Botuliformidae	Botuliformidae_X	Botuliformidae_X_sp.	9	15	4	0	15	1	0	5	1	0	1	0	0	0	0	1	0	1	0	0	0	0	0	0	0	0	0	0	0	0	0	0	0	0	0	0	0	0	0	0	0	0
OTU_806	Alveolata	Ciliophora	Oligohymenophorea	Scuticociliatia	Scuticociliatia_X	Scuticociliatia_XX	Scuticociliatia_XX_sp.	9	0	0	5	0	0	0	0	0	0	0	0	0	0	0	0	0	0	0	0	0	0	0	0	0	2	2	6	0	1	0	0	0	0	0	0	1	0	0	1	0	0
OTU_807	Alveolata	Ciliophora	Oligohymenophorea	Scuticociliatia	Scuticociliatia_X	Scuticociliatia_XX	Scuticociliatia_XX_sp.	0	0	0	0	0	0	0	0	0	0	0	2	0	0	5	0	1	2	3	0	0	0	0	0	0	0	0	0	0	2	1	2	1	0	0	2	1	0	0	0	2	0
OTU_808	Inc	Haptophyta	Haptophyta_Clade_HAP5	Haptophyta_Clade_HAP5_X	Haptophyta_Clade_HAP5_XX	Haptophyta_Clade_HAP5_XXX	Haptophyta_Clade_HAP5_XXX_sp.	0	0	0	0	0	0	0	0	0	0	0	2	4	0	0	1	0	0	0	18	23	45	3	4	7	2	6	7	4	2	4	1	1	3	1	3	1	3	8	1	1	2
OTU_809	Alveolata	Ciliophora	Spirotrichea	Choreotrichia	Tintinnidae	Tintinnidium	Tintinnidium_sp.	0	0	2	0	0	0	1	1	4	2	1	6	1	2	8	0	8	1	2	0	0	0	0	1	0	1	1	2	0	0	0	0	0	3	1	0	1	0	1	0	1	0
OTU_810	Alveolata	Dinophyta	Syndiniales	Dino-Group-II	Dino-Group-II-Clade-10-and-11	Dino-Group-II-Clade-10-and-11_X	Dino-Group-II-Clade-10-and-11_X_sp.	0	0	0	0	0	0	0	0	0	0	0	0	0	0	0	0	0	0	0	0	0	0	1	0	0	0	0	0	0	0	0	0	0	0	0	0	0	0	0	0	0	0
OTU_811	Opisthokonta	Fungi	Cryptomycota	Cryptomycotina	Cryptomycotina_X	Cryptomycotina_XX	Cryptomycotina_XX_sp.	0	0	0	0	0	0	0	0	0	0	0	0	0	0	0	0	0	0	0	0	0	0	0	0	0	0	0	0	0	0	16	0	5	56	7	7	0	0	14	1	0	0
OTU_812	Alveolata	Dinophyta	Syndiniales	Dino-Group-I	Dino-Group-I-Clade-7	Dino-Group-I-Clade-7_X	Dino-Group-I-Clade-7_X_sp.	0	0	0	0	0	0	0	0	0	0	0	0	0	0	0	0	0	0	0	0	0	0	0	0	0	0	1	0	9	0	0	0	0	0	0	0	0	1	1	2	1	3
OTU_813	Alveolata	Ciliophora	Colpodea	Colpodea-1	Colpodea-1_X	Colpodea-1_XX	Colpodea-1_XX_sp.	0	0	0	0	0	0	0	0	0	0	0	0	0	0	0	0	0	0	0	0	1	1	0	2	7	2	6	0	3	11	7	10	2	6	4	5	5	2	7	12	9	5
OTU_815	Inc	Haptophyta	Prymnesiophyceae	Prymnesiales	Prymnesiaceae	Dicrateria	Dicrateria_sp	0	0	0	0	0	0	0	0	0	1	0	0	4	1	0	1	0	0	0	0	0	0	0	0	1	0	0	0	3	2	3	1	1	4	1	0	8	5	0	1	2	0
OTU_816	Rhizaria	Cercozoa	Filosa-Thecofilosea	Ebriida	TAGIRI1-lineage	TAGIRI1-lineage_X	TAGIRI1-lineage_X_sp.	0	1	0	0	0	0	1	0	0	0	0	0	0	0	0	1	0	0	0	0	0	0	0	0	0	0	1	0	0	0	0	1	0	1	5	0	0	0	1	1	0	0
OTU_817	Stramenopiles	Stramenopiles_X	Stramenopiles_XX	Stramenopiles_XXX	Stramenopiles_XXXX	Stramenopiles_XXXXX	Stramenopiles_XXXXX_sp.	0	0	0	0	0	0	0	0	0	0	0	0	0	0	0	2	0	1	0	0	0	1	0	5	5	0	1	1	6	0	1	0	4	2	5	6	0	1	1	0	1	0
OTU_818	Alveolata	Dinophyta	Syndiniales	Dino-Group-I	Dino-Group-I-Clade-3	Dino-Group-I-Clade-3_X	Dino-Group-I-Clade-3_X_sp._strain1	0	0	0	0	0	0	0	0	0	0	0	0	0	0	0	1	0	1	0	0	0	0	2	0	0	1	1	4	0	0	0	0	0	1	1	1	0	1	1	1	0	0
OTU_819	Alveolata	Dinophyta	Syndiniales	Syndiniales_X	Syndiniales_XX	Syndiniales_XXX	Syndiniales_XXX_sp.	0	0	0	0	0	0	0	0	0	0	0	0	0	0	0	0	0	0	0	0	0	0	0	0	0	0	0	0	1	5	5	3	0	0	0	1	5	4	1	3	3	0
OTU_820	Rhizaria	Cercozoa	Filosa-Thecofilosea	Cryomonadida	Protaspa-lineage	Protaspa-lineage_X	Protaspa-lineage_X_sp.	7	42	4	4	10	4	0	7	2	0	0	0	0	1	1	1	1	1	0	0	0	0	0	0	0	0	0	0	0	0	0	0	0	0	0	0	0	0	0	0	1	0
OTU_822	Alveolata	Dinophyta	Syndiniales	Dino-Group-I	Dino-Group-I-Clade-3	Dino-Group-I-Clade-3_X	Dino-Group-I-Clade-3_X_sp.	0	0	0	0	0	0	0	0	0	0	0	0	0	0	0	0	0	0	1	0	0	0	0	3	6	0	2	1	2	6	11	4	0	2	1	2	4	5	4	6	6	5
OTU_823	Stramenopiles	Stramenopiles_X	Pirsonia_Clade	Pirsonia_Clade_X	Pirsonia_Clade_XX	Pirsonia_Clade__XXX	Pirsonia_Clade__XXX_sp.	3	1	5	0	8	17	5	0	3	2	1	1	2	3	2	2	0	2	2	0	0	0	0	0	0	0	1	0	0	0	0	0	0	1	0	0	0	0	0	0	0	0
OTU_824	Stramenopiles	Stramenopiles_X	MOCH	MOCH-2	MOCH-2_X	MOCH-2_XX	MOCH-2_XX_sp.	4	4	4	2	3	2	1	1	0	6	10	23	5	14	4	4	8	0	0	9	7	3	1	3	1	1	2	0	0	0	0	2	0	1	0	0	1	0	1	1	1	0
OTU_825	Alveolata	Ciliophora	Spirotrichea	Choreotrichia	Strobilidiidae	Strobilidiidae_X	Strobilidiidae_X_sp.	4	19	3	3	30	1	3	2	8	1	0	0	0	0	3	0	1	1	1	0	0	0	0	0	0	0	0	0	0	0	0	0	0	0	0	0	0	0	0	0	0	0
OTU_826	Alveolata	Dinophyta	Syndiniales	Dino-Group-I	Dino-Group-I-Clade-3	Dino-Group-I-Clade-3_X	Dino-Group-I-Clade-3_X_sp.	0	0	0	0	0	0	0	0	0	0	0	0	1	0	0	0	1	0	0	0	1	0	0	1	0	0	2	3	16	3	4	6	1	7	3	1	0	7	11	12	13	6
OTU_830	Alveolata	Dinophyta	Syndiniales	Dino-Group-II	Dino-Group-II-Clade-5	Dino-Group-II-Clade-5_X	Dino-Group-II-Clade-5_X_sp.	0	0	0	0	0	0	0	0	0	0	1	1	3	1	2	6	5	1	1	1	4	7	1	9	20	1	23	17	1	10	11	8	12	8	5	9	8	12	10	5	6	11
OTU_831	Rhizaria	Radiolaria	Polycystinea	Spumellarida	Spumellarida_X	Spumellarida_XX	Spumellarida_XX_sp.	0	0	0	0	0	0	0	0	0	0	0	0	0	0	0	0	0	0	0	0	0	0	0	0	0	0	0	0	9	0	0	0	0	0	0	0	2	0	0	0	0	0
OTU_832	Alveolata	Dinophyta	Syndiniales	Dino-Group-II	Dino-Group-II-Clade-7	Dino-Group-II-Clade-7_X	Dino-Group-II-Clade-7_X_sp.	0	0	0	0	0	0	0	0	0	0	0	5	0	0	0	0	0	0	0	0	1	2	1	4	0	1	3	2	0	6	8	6	2	1	0	2	4	4	3	1	3	3
OTU_833	Alveolata	Dinophyta	Syndiniales	Dino-Group-II	Dino-Group-II-Clade-12	Dino-Group-II-Clade-12_X	Dino-Group-II-Clade-12_X_sp.	0	0	0	0	0	0	0	0	0	0	1	2	0	2	0	1	1	1	15	15	4	14	2	1	2	0	1	5	3	0	0	0	0	0	1	0	0	2	2	0	0	0
OTU_835	Inc	Centroheliozoa	Centroheliozoa_X	Centroheliozoa_XX	Centroheliozoa_XXX	Centroheliozoa_XXXX	Centroheliozoa_XXXX_sp.	0	4	6	4	0	0	1	0	0	11	1	1	3	0	0	0	0	0	0	2	0	1	0	0	0	0	0	2	0	1	0	1	1	3	2	2	0	0	0	0	1	0
OTU_836	Rhizaria	Radiolaria	RAD-A	RAD-A_X	RAD-A_XX	RAD-A_XXX	RAD-A_XXX_sp.	0	0	0	0	0	0	0	0	0	0	0	0	0	0	0	1	0	0	0	0	0	0	0	0	0	0	0	0	1	0	4	2	1	1	1	0	3	1	7	1	3	0
OTU_837	Inc	Apusomonadidae	Apusomonadidae_Group-1	Apusomonadidae_Group-1_X	Apusomonadidae_Group-1_XX	Apusomonadidae_Group-1_XXX	Apusomonadidae_Group-1_XXX_sp.	0	0	0	0	1	1	0	0	4	0	0	0	0	0	0	0	1	2	4	0	0	0	0	0	0	0	1	1	0	0	0	0	0	0	0	0	0	0	0	0	0	0
OTU_838	Inc	Telonemia	Telonemia_X	Telonemia_XX	Telonemia-Group-2	Telonemia-Group-2_X	Telonemia-Group-2_X_sp._strain3	0	0	0	0	0	0	0	0	0	0	2	0	0	0	0	0	0	0	0	6	3	4	0	2	1	1	0	1	1	4	2	0	1	0	0	1	0	0	1	3	1	1
OTU_841	Alveolata	Dinophyta	Syndiniales	Dino-Group-IV	Dino-Group-IV-Syndinium-Group	Syndinium	Syndinium_turbo	0	0	0	0	0	0	0	0	0	0	0	0	1	0	0	0	0	0	0	1	0	1	2	1	4	1	7	4	4	8	11	4	5	4	6	5	10	15	12	10	14	5
OTU_842	Stramenopiles	Stramenopiles_X	MAST	MAST-6	MAST-6_X	MAST-6_XX	MAST-6_XX_sp.	2	0	2	0	5	12	2	0	0	0	0	1	1	1	0	0	0	0	4	0	0	0	2	0	1	0	1	1	0	0	0	0	1	0	0	0	0	1	0	1	0	0
OTU_843	Alveolata	Dinophyta	Syndiniales	Dino-Group-II	Dino-Group-II-Clade-10-and-11	Dino-Group-II-Clade-10-and-11_X	Dino-Group-II-Clade-10-and-11_X_sp.	0	0	0	0	0	0	0	0	0	0	0	0	2	0	0	0	0	0	0	0	0	0	0	3	1	0	0	0	0	2	3	0	0	0	0	0	0	1	2	2	3	3
OTU_844	Alveolata	Ciliophora	Spirotrichea	Oligotrichia	Strombidiidae	Strombidium	Strombidium_sp.	43	60	21	12	53	66	47	37	150	25	28	22	28	21	34	26	45	16	104	1	7	5	5	5	12	7	10	8	3	12	7	17	8	8	13	9	16	17	14	17	16	14
OTU_845	Rhizaria	Radiolaria	Acantharea	Acantharea_X	Acantharea_XX	Acantharea_XXX	Acantharea_XXX_sp.	0	0	0	0	0	0	0	0	0	0	0	0	0	0	0	0	0	0	0	0	0	0	0	0	0	0	0	0	0	2	11	0	0	9	4	1	1	3	4	2	0	0
OTU_846	Stramenopiles	Ochrophyta	Bacillariophyta	Bacillariophyta_X	Radial-centric-basal-Coscinodiscophyceae	Hyalodiscus	Hyalodiscus_sp.	0	2	1	1	0	0	0	0	2	2	1	0	0	0	0	1	2	2	5	0	2	1	0	0	0	0	0	0	0	0	0	0	0	0	0	1	0	0	0	0	0	1
OTU_847	Alveolata	Ciliophora	Spirotrichea	Choreotrichia	Strobilidiidae	Strobilidiidae_X	Strobilidiidae_X_sp.	0	0	0	0	0	0	0	0	0	0	0	9	0	0	15	0	1	3	4	0	0	0	0	0	0	0	0	0	0	0	0	0	0	0	0	0	0	0	0	0	0	0
OTU_848	Rhizaria	Cercozoa	Filosa-Imbricatea	Thaumatomonadida	Peregriniidae	Peregrinia	Peregrinia_sp.	1	2	1	0	8	6	3	2	4	0	0	0	1	1	0	1	0	1	0	0	0	0	0	0	0	0	0	0	0	0	0	0	0	2	0	0	0	1	0	0	0	0
OTU_849	Alveolata	Dinophyta	Syndiniales	Dino-Group-II	Dino-Group-II_X	Dino-Group-II_XX	Dino-Group-II_XX_sp.	0	0	0	0	0	0	0	0	0	0	0	0	0	0	0	0	0	0	0	0	0	0	0	0	0	0	0	0	0	3	0	0	1	0	0	1	0	2	9	8	9	1
OTU_851	Alveolata	Dinophyta	Syndiniales	Dino-Group-II	Dino-Group-II-Clade-16	Dino-Group-II-Clade-16_X	Dino-Group-II-Clade-16_X_sp.	0	0	0	0	0	0	0	0	0	0	0	0	1	0	0	2	1	0	0	0	0	3	1	4	5	1	1	0	5	2	4	1	1	2	0	1	3	0	10	1	7	1
OTU_853	Rhizaria	Cercozoa	Filosa-Imbricatea	Filosa-Imbricatea_X	Novel-clade-2	Novel-clade-2_X	Novel-clade-2_X_sp.	0	0	0	0	0	0	0	0	0	0	0	0	0	0	0	1	0	2	1	0	0	0	0	0	0	1	0	0	0	0	1	0	0	2	0	0	0	1	1	0	0	1
OTU_854	Alveolata	Dinophyta	Syndiniales	Dino-Group-II	Dino-Group-II-Clade-10-and-11	Dino-Group-II-Clade-10-and-11_X	Dino-Group-II-Clade-10-and-11_X_sp.	0	0	0	0	0	0	0	0	0	0	0	0	0	0	0	0	0	0	0	0	0	0	0	3	0	0	0	0	2	3	4	5	1	2	1	5	13	8	3	2	13	1
OTU_855	Rhizaria	Cercozoa	Filosa-Imbricatea	Marimonadida	Marimonadida_X	Marimonadida_XX	Marimonadida_XX_sp.	4	0	4	1	6	14	6	3	9	0	0	0	0	1	2	0	2	0	2	0	0	0	0	0	0	0	0	0	0	0	0	0	0	0	0	0	0	0	0	0	0	0
OTU_856	Inc	Picobiliphyta	Picobiliphyta_X	Picobiliphyta_XX	Picobiliphyta_XXX	Picobiliphyta_XXXX	Picobiliphyta_XXXX_sp._strain1	1	2	0	0	22	0	0	4	0	2	0	3	0	3	1	1	1	0	0	0	1	0	0	0	0	0	1	0	1	2	1	2	1	1	1	0	2	2	2	2	2	2
OTU_857	Rhizaria	Radiolaria	RAD-B	RAD-B_X	RAD-B-Group-IV	Sticholonche	Sticholonche_sp.	2	0	0	5	0	0	0	0	0	0	0	0	0	0	0	0	0	0	0	0	0	0	0	0	0	2	2	0	0	0	0	0	0	0	0	0	0	0	0	0	0	0
OTU_858	Alveolata	Dinophyta	Syndiniales	Dino-Group-II	Dino-Group-II-Clade-10-and-11	Dino-Group-II-Clade-10-and-11_X	Dino-Group-II-Clade-10-and-11_X_sp.	0	0	0	0	0	0	0	0	0	0	0	0	0	0	0	0	0	0	0	0	0	0	0	0	0	0	0	0	0	2	2	0	4	6	2	1	1	1	0	0	4	2
OTU_859	Opisthokonta	Choanoflagellida	Choanoflagellatea	Acanthoecida	Acanthoecidae_Group_G	Acanthoecidae_Group_G_X	Acanthoecidae_Group_G_X_sp.	0	0	0	0	0	0	0	0	0	0	3	0	3	10	5	14	13	3	2	0	0	0	0	0	0	0	0	0	0	0	0	0	0	0	0	0	0	0	0	0	0	0
OTU_860	Stramenopiles	Ochrophyta	Chrysomerophyceae	Chrysomerophyceae_X	Chrysomerophyceae_XX	Chrysowaernella	Chrysowaernella_hieroglyphica	0	0	0	0	0	0	0	0	0	0	0	0	0	0	0	0	0	0	0	0	0	0	0	0	0	0	0	0	0	7	1	4	4	7	10	2	2	2	0	2	2	2
OTU_861	Stramenopiles	Ochrophyta	Bacillariophyta	Bacillariophyta_X	Polar-centric-Mediophyceae	Chaetoceros	Chaetoceros_sp.	1	1	0	0	3	0	1	0	0	1	0	0	1	0	0	0	1	1	7	0	0	0	0	0	1	0	4	1	61	0	3	2	9	16	5	3	1	14	12	3	4	2
OTU_862	Alveolata	Dinophyta	Syndiniales	Dino-Group-I	Dino-Group-I-Clade-2	Dino-Group-I-Clade-2_X	Dino-Group-I-Clade-2_X_sp.	0	1	0	0	0	0	0	1	1	0	1	0	1	0	0	0	1	0	0	0	0	1	1	2	0	0	0	0	5	1	2	0	0	1	0	0	1	1	3	2	4	3
OTU_863	Alveolata	Dinophyta	Dinophyceae	Dinophyceae_X	Dinophyceae_XX	Blastodinium	Blastodinium_sp._strain1	0	0	0	0	0	0	0	1	0	0	0	0	1	1	0	1	2	0	1	1	0	0	0	2	1	2	0	2	12	14	15	6	4	3	5	5	10	10	7	5	9	7
OTU_864	Opisthokonta	Choanoflagellida	Choanoflagellatea	Craspedida	Monosigidae_Group_A	Monosiga	Monosiga_brevicollis	0	0	0	0	0	0	0	0	0	0	0	0	0	0	0	0	0	0	0	0	0	0	0	0	0	0	0	0	0	8	3	5	2	0	0	1	6	1	0	0	2	1
OTU_865	Stramenopiles	Ochrophyta	Bacillariophyta	Bacillariophyta_X	Radial-centric-basal-Coscinodiscophyceae	Proboscia	Proboscia_indica	0	16	0	0	57	4	2	16	0	0	0	0	0	0	0	0	0	0	0	0	0	0	0	0	1	1	0	2	2	1	1	0	0	0	0	0	0	1	1	2	0	0
OTU_866	Stramenopiles	Ochrophyta	Bacillariophyta	Bacillariophyta_X	Polar-centric-Mediophyceae	Polar-centric-Mediophyceae_X	Polar-centric-Mediophyceae_X_sp.	0	0	0	0	0	0	0	1	0	0	1	0	0	0	0	0	0	1	3	0	0	0	0	0	0	0	0	0	2	0	2	0	6	4	3	2	0	1	0	0	0	0
OTU_867	Rhizaria	Cercozoa	Filosa-Granofilosea	Filosa-Granofilosea_X	Massiteriidae	Massiteriidae_X	Massiteriidae_X_sp.	0	0	0	0	0	0	0	0	0	0	0	0	0	0	0	0	0	1	0	1	0	0	2	0	2	1	1	4	3	2	1	0	0	2	0	0	0	0	0	0	0	0
OTU_868	Alveolata	Dinophyta	Syndiniales	Dino-Group-II	Dino-Group-II-Clade-44	Dino-Group-II-Clade-44_X	Dino-Group-II-Clade-44_X_sp.	0	0	0	0	0	0	0	0	0	0	0	0	0	0	0	0	0	0	0	0	1	2	0	1	1	2	1	8	2	10	12	9	3	5	0	1	5	8	8	3	3	8
OTU_869	Stramenopiles	Ochrophyta	Bolidophyceae	Parmales	Triparmaceae	Triparmaceae_X	Triparmaceae_X_sp.	0	0	0	0	0	0	1	2	4	1	1	0	3	1	3	0	0	9	2	0	2	0	0	0	0	0	0	0	0	0	0	0	0	0	0	0	0	0	0	0	0	0
OTU_870	Alveolata	Dinophyta	Dinophyceae	Dinophyceae_X	Dinophyceae_XX	Dinophyceae_XXX	Dinophyceae_XXX_sp.	0	0	0	1	0	0	0	0	4	0	0	5	0	0	2	0	0	0	0	1	4	12	2	15	17	0	8	19	1	2	1	0	1	1	3	2	2	2	0	13	2	2
OTU_871	Alveolata	Dinophyta	Syndiniales	Dino-Group-II	Dino-Group-II-Clade-1	Dino-Group-II-Clade-1_X	Dino-Group-II-Clade-1_X_sp.	0	0	0	0	0	0	0	0	0	0	0	5	1	0	2	3	1	0	3	3	3	7	1	4	1	0	4	3	5	9	5	8	4	3	12	8	6	6	9	22	8	5
OTU_872	Alveolata	Apicomplexa	Apicomplexa_X	Colpodellidae	Colpodellidae_X	Colpodellidae_XX	Colpodellidae_XX_sp.	0	0	0	0	0	0	0	0	0	0	0	0	0	0	0	0	0	0	0	0	0	0	0	0	0	0	0	0	1	3	3	7	3	2	1	6	7	4	1	2	0	2
OTU_873	Alveolata	Dinophyta	Dinophyceae	Dinophyceae_X	Dinophyceae_XX	Dinophyceae_XXX	Dinophyceae_XXX_sp.	0	0	0	0	0	0	0	0	0	0	0	0	0	0	0	0	0	0	0	0	0	0	0	0	0	0	0	0	3	0	0	0	0	0	0	0	0	5	1	17	5	0
OTU_874	Stramenopiles	Ochrophyta	Bacillariophyta	Bacillariophyta_X	Raphid-pennate	Pleurosigma	Pleurosigma_intermedium	1	0	0	0	0	0	0	1	1	1	0	1	0	2	1	0	0	4	1	0	0	0	0	0	0	0	1	0	0	2	2	0	4	2	3	1	2	0	1	1	0	1
OTU_875	Alveolata	Dinophyta	Syndiniales	Dino-Group-II	Dino-Group-II-Clade-10-and-11	Dino-Group-II-Clade-10-and-11_X	Dino-Group-II-Clade-10-and-11_X_sp.	0	0	0	0	0	0	0	0	0	0	0	0	3	0	0	3	1	1	1	0	0	0	0	2	2	0	0	0	2	3	0	1	2	1	1	3	0	2	4	0	3	0
OTU_876	Inc	Haptophyta	Prymnesiophyceae	Prymnesiales	Prymnesiaceae	Prymnesium	Prymnesium_sp	0	0	0	0	0	0	0	0	0	0	0	0	1	1	0	0	0	0	0	44	48	10	2	1	1	2	2	1	1	1	0	0	0	0	1	1	1	2	3	0	1	2
OTU_877	Alveolata	Ciliophora	Spirotrichea	Choreotrichia	Strobilidiidae	Pelagostrobilidium	Pelagostrobilidium_minutum	1	2	7	5	3	1	0	0	0	6	5	4	3	2	0	0	3	0	0	0	1	0	0	0	0	0	0	0	1	1	0	1	0	0	0	0	0	2	0	0	0	0
OTU_879	Alveolata	Dinophyta	Syndiniales	Dino-Group-II	Dino-Group-II-Clade-26	Dino-Group-II-Clade-26_X	Dino-Group-II-Clade-26_X_sp.	0	0	0	0	0	0	0	0	0	0	0	0	0	0	0	0	0	0	0	0	0	0	0	0	1	1	0	0	1	3	3	1	1	1	3	1	0	0	1	0	0	0
OTU_880	Alveolata	Ciliophora	Spirotrichea	Oligotrichia	Strombidiidae	Laboea	Laboea_strobila	1	2	2	0	0	0	0	0	0	0	1	0	1	0	0	0	0	0	0	2	2	1	3	0	8	4	2	8	4	1	2	36	0	2	4	3	4	2	8	3	2	8
OTU_881	Alveolata	Dinophyta	Syndiniales	Dino-Group-II	Dino-Group-II-Clade-21	Dino-Group-II-Clade-21_X	Dino-Group-II-Clade-21_X_sp.	0	0	0	0	0	0	0	0	0	0	0	0	0	0	0	0	0	0	0	0	0	0	0	0	0	0	0	0	9	12	4	2	0	0	0	0	8	2	3	1	8	6
OTU_882	Rhizaria	Cercozoa	Filosa-Thecofilosea	Filosa-Thecofilosea_X	Mataza-lineage	Mataza-lineage_X	Mataza-lineage_X_sp._strain11	11	16	4	3	15	5	10	5	11	0	0	0	1	1	1	2	1	2	1	1	0	0	1	0	0	0	0	1	0	1	0	0	4	1	3	3	0	0	0	1	1	0
OTU_883	Alveolata	Dinophyta	Syndiniales	Dino-Group-II	Dino-Group-II-Clade-10-and-11	Dino-Group-II-Clade-10-and-11_X	Dino-Group-II-Clade-10-and-11_X_sp.	0	0	0	0	0	0	0	0	0	0	0	0	4	0	0	1	1	0	1	0	1	0	1	8	2	0	1	0	2	2	2	0	1	1	1	0	0	3	2	1	1	1
OTU_884	Alveolata	Dinophyta	Syndiniales	Dino-Group-II	Dino-Group-II-Clade-1	Dino-Group-II-Clade-1_X	Dino-Group-II-Clade-1_X_sp.	0	0	0	0	0	0	0	0	0	0	0	0	0	0	0	0	1	0	0	0	0	0	0	0	1	0	0	0	1	7	5	0	1	0	0	0	2	0	0	0	0	0
OTU_885	Rhizaria	Cercozoa	Filosa-Imbricatea	Thaumatomonadida	Thaumatomonadidae	Thaumatomastix	Thaumatomastix_sp.	0	0	0	0	0	0	0	0	0	0	0	0	0	0	0	0	0	0	0	0	0	0	0	0	0	0	0	0	0	0	0	0	0	0	0	0	0	0	0	0	0	0
OTU_886	Stramenopiles	Ochrophyta	Bolidophyceae	Parmales	Triparmaceae	Triparmaceae_X	Triparmaceae_X_sp.	6	2	1	2	0	1	1	0	2	16	2	2	3	2	0	0	0	0	0	0	0	2	0	0	1	0	0	0	3	0	0	1	0	2	1	2	1	0	2	0	0	1
OTU_887	Alveolata	Ciliophora	Spirotrichea	Oligotrichia	Strombidiidae	Strombidium	Strombidium_sp.	0	0	0	0	0	0	0	1	1	0	0	0	0	0	0	0	1	0	0	0	0	0	0	0	0	0	0	0	0	0	1	4	1	4	47	1	0	0	2	1	0	0
OTU_888	Stramenopiles	Ochrophyta	Chrysophyceae	Chrysophyceae_X	Chrysophyceae_Clade-H	Clade-H_X	Clade-H_X_sp.	0	0	0	0	0	0	0	0	0	0	0	0	0	0	0	0	0	0	8	19	14	14	3	13	15	3	3	17	13	7	2	15	7	5	10	10	8	6	6	6	3	6
OTU_889	Stramenopiles	Stramenopiles_X	MAST	MAST-6	MAST-6_X	MAST-6_XX	MAST-6_XX_sp.	0	0	0	0	0	0	0	0	0	0	0	0	0	3	3	5	0	5	0	0	0	0	0	0	0	0	0	0	0	0	0	0	0	0	0	0	0	0	0	0	0	0
OTU_890	Stramenopiles	Ochrophyta	Chrysophyceae	Chrysophyceae_X	Chrysophyceae_Clade-F	Clade-F_X	Clade-F_X_sp.	8	5	22	2	7	2	0	1	0	0	1	1	0	0	0	0	0	0	0	0	0	0	0	0	0	0	0	0	0	0	0	0	0	0	0	0	0	0	0	0	0	0
OTU_891	Alveolata	Perkinsea	Perkinsida	Perkinsida_X	Perkinsida_XX	Perkinsida_XXX	Perkinsida_XXX_sp.	0	0	0	0	0	0	0	0	0	0	0	0	0	0	0	0	0	0	0	0	0	0	0	0	0	0	0	0	0	0	0	0	0	0	0	0	0	0	0	0	0	0
OTU_892	Stramenopiles	Ochrophyta	Bacillariophyta	Bacillariophyta_X	Raphid-pennate	Raphid-pennate_X	Raphid-pennate_X_sp.	0	0	0	0	0	0	0	0	0	0	0	0	0	0	0	0	0	0	0	2	1	0	1	1	2	0	0	1	17	7	2	8	6	2	5	4	2	8	4	6	5	2
OTU_893	Alveolata	Dinophyta	Syndiniales	Dino-Group-II	Dino-Group-II-Clade-1	Dino-Group-II-Clade-1_X	Dino-Group-II-Clade-1_X_sp._strain16	0	0	0	0	0	0	0	0	0	0	0	0	0	0	0	0	1	0	0	0	2	2	0	6	5	0	4	6	9	13	13	6	7	19	11	19	17	16	15	16	22	19
OTU_894	Alveolata	Dinophyta	Dinophyceae	Dinophyceae_X	Dinophyceae_XX	Thecadinium	Thecadinium_dragescoi	14	9	21	2	3	4	0	0	0	0	0	0	0	0	0	0	0	0	0	0	0	0	0	0	0	0	0	0	0	0	0	0	0	0	0	0	0	0	0	0	0	0
OTU_895	Alveolata	Dinophyta	Syndiniales	Dino-Group-I	Dino-Group-I-Clade-5	Dino-Group-I-Clade-5_X	Dino-Group-I-Clade-5_X_sp.	0	0	0	0	0	0	0	0	0	0	0	0	0	0	0	1	0	0	0	0	0	1	0	2	0	0	2	1	0	4	4	2	0	0	0	0	4	3	8	3	4	4
OTU_896	Alveolata	Ciliophora	Phyllopharyngea	Cyrtophoria	Chlamydodontidae	Chlamydodon	Chlamydodon_sp._strain2	0	0	0	0	0	0	0	0	0	0	0	0	0	0	0	0	2	0	0	0	0	0	0	0	0	0	0	0	0	1	0	0	0	0	0	0	0	0	0	0	0	0
OTU_897	Inc	Katablepharidophyta	Katablepharidaceae	Katablepharidales	Katablepharidales_X	Katablepharidales_XX	Katablepharidales_XX_sp._strain2	2	14	5	4	7	8	1	7	7	2	0	1	0	0	2	0	1	1	1	1	1	0	0	0	1	0	0	0	0	0	0	0	0	0	0	0	0	0	0	0	0	0
OTU_899	Alveolata	Dinophyta	Syndiniales	Dino-Group-II	Dino-Group-II-Clade-27	Dino-Group-II-Clade-27_X	Dino-Group-II-Clade-27_X_sp.	0	0	0	0	0	0	0	0	0	0	0	0	1	0	0	2	0	1	1	1	0	0	0	0	2	2	1	2	2	4	1	0	1	1	2	1	2	2	2	0	2	0
OTU_900	Alveolata	Dinophyta	Dinophyceae	Dinophyceae_X	Dinophyceae_XX	Dinophyceae_XXX	Dinophyceae_XXX_sp.	0	0	0	0	0	0	0	0	0	0	0	0	1	0	0	1	0	0	0	0	0	0	0	0	0	0	0	0	2	1	0	0	0	1	0	0	2	2	4	3	3	0
OTU_901	Alveolata	Ciliophora	Colpodea	Colpodea-1	Colpodea-1_X	Colpodea-1_XX	Colpodea-1_XX_sp.	0	0	0	0	0	0	0	0	0	0	0	0	1	0	0	0	1	0	0	0	0	0	2	2	0	0	0	2	0	5	0	2	6	2	3	4	3	2	1	0	0	1
OTU_902	Rhizaria	Radiolaria	Polycystinea	Spumellarida	Spumellarida_X	Spumellarida_XX	Spumellarida_XX_sp.	0	0	0	0	0	0	0	0	0	0	0	0	0	0	0	0	0	0	0	0	0	0	0	0	0	0	0	0	1	0	1	0	0	0	0	0	0	0	0	0	0	0
OTU_903	Alveolata	Dinophyta	Syndiniales	Dino-Group-I	Dino-Group-I-Clade-7	Dino-Group-I-Clade-7_X	Dino-Group-I-Clade-7_X_sp.	0	0	0	0	0	0	0	0	0	0	0	0	0	0	0	0	0	0	0	0	0	0	0	0	0	0	0	0	15	1	140	38	0	9	1	3	25	3	6	4	20	4
OTU_904	Rhizaria	Cercozoa	Filosa-Thecofilosea	Filosa-Thecofilosea_X	Mataza-lineage	Mataza-lineage_X	Mataza-lineage_X_sp.	0	0	6	0	10	30	4	0	2	0	0	0	0	1	2	0	0	0	0	0	0	0	0	0	0	0	0	0	0	0	0	1	1	0	1	0	0	0	0	0	0	0
OTU_906	Rhizaria	Cercozoa	Filosa-Imbricatea	Euglyphida	Euglyphida_X	Euglyphida_XX	Euglyphida_XX_sp.	3	3	5	2	1	1	0	1	1	1	0	0	0	0	2	0	0	3	4	0	0	0	0	0	0	1	1	1	0	0	0	0	0	0	0	0	0	0	0	0	0	0
OTU_908	Inc	Hilomonadea	Planomonadida	Planomonadidae	Planomonadidae_Group-1	Ancyromonas	Ancyromonas_micra	0	0	0	0	0	0	0	0	0	0	0	0	0	0	0	0	0	0	0	0	0	0	0	0	0	0	0	0	0	6	14	6	2	7	5	3	8	3	8	4	3	4
OTU_909	Alveolata	Dinophyta	Syndiniales	Dino-Group-II	Dino-Group-II-Clade-3	Dino-Group-II-Clade-3_X	Dino-Group-II-Clade-3_X_sp.	0	0	0	0	0	0	0	0	0	0	0	0	1	0	0	3	3	3	2	0	0	0	1	4	2	0	0	0	1	2	1	0	0	1	0	0	2	0	0	0	0	0
OTU_911	Alveolata	Ciliophora	Spirotrichea	Choreotrichia	Xystonellidae	Favella	Favella_taraikaensis	0	0	0	0	0	0	0	0	0	0	0	0	0	1	1	0	1	1	3	2	0	0	3	1	3	1	0	0	0	2	1	2	0	1	0	0	1	0	4	2	0	1
OTU_912	Alveolata	Dinophyta	Syndiniales	Dino-Group-II	Dino-Group-II-Clade-1	Dino-Group-II-Clade-1_X	Dino-Group-II-Clade-1_X_sp._strain28	0	0	0	0	0	0	0	0	0	0	0	0	4	0	0	3	1	0	5	0	0	1	0	0	0	0	0	0	0	5	6	1	0	2	0	1	4	1	0	0	1	0
OTU_913	Inc	Katablepharidophyta	Katablepharidaceae	Katablepharidales	Katablepharidales_X	Kathablepharis	Katablepharis_remigera	0	2	0	0	0	0	0	0	0	0	0	7	0	0	7	0	0	0	2	0	1	0	0	0	0	0	0	0	0	0	0	0	0	0	0	0	0	0	0	0	0	0
OTU_914	Alveolata	Dinophyta	Syndiniales	Dino-Group-II	Dino-Group-II-Clade-40	Dino-Group-II-Clade-40_X	Dino-Group-II-Clade-40_X_sp.	0	0	0	0	0	0	0	0	0	0	0	0	0	0	0	0	0	0	0	0	0	0	0	0	0	0	0	0	1	2	0	0	0	0	0	0	3	1	1	2	2	5
OTU_915	Alveolata	Dinophyta	Dinophyceae	Dinophysiales	Amphisoleniaceae	Amphisoleniaceae_X	Amphisoleniaceae_X_sp._strain1	0	0	0	0	0	0	0	0	0	0	0	0	0	0	0	0	1	0	0	1	0	3	0	0	8	1	3	40	35	0	0	2	1	0	0	1	3	1	0	1	0	1
OTU_916	Stramenopiles	Stramenopiles_X	MOCH	MOCH-2	MOCH-2_X	MOCH-2_XX	MOCH-2_XX_sp.	0	0	0	0	0	0	0	0	0	0	0	0	0	0	0	0	0	0	0	0	0	2	0	0	0	0	1	2	10	20	11	68	4	13	4	9	30	20	20	8	17	32
OTU_917	Alveolata	Dinophyta	Syndiniales	Dino-Group-I	Dino-Group-I-Clade-8	Dino-Group-I-Clade-8_X	Dino-Group-I-Clade-8_X_sp.	0	0	0	0	0	0	0	0	0	0	0	0	0	0	0	0	0	0	0	0	0	0	3	2	0	0	0	0	4	1	2	0	0	0	0	0	1	1	0	2	0	0
OTU_918	Rhizaria	Radiolaria	Radiolaria_X	Radiolaria_XX	Radiolaria_XXX	Radiolaria_XXXX	Radiolaria_XXXX_sp.	0	0	0	0	0	0	0	0	0	0	0	0	0	0	0	0	0	0	0	0	0	0	0	0	0	0	0	0	2	1	1	0	0	0	0	0	0	3	5	1	3	1
OTU_919	Rhizaria	Cercozoa	Filosa-Imbricatea	Marimonadida	Marimonadida_X	Marimonadida_XX	Marimonadida_XX_sp.	40	4	3	4	0	0	0	0	0	0	0	0	0	1	0	0	0	0	0	0	1	1	0	0	0	0	0	0	0	0	0	0	0	0	0	0	0	0	0	0	0	0
OTU_920	Alveolata	Dinophyta	Syndiniales	Dino-Group-II	Dino-Group-II-Clade-14	Dino-Group-II-Clade-14_X	Dino-Group-II-Clade-14_X_sp.	1	0	0	0	0	2	3	0	2	0	1	0	1	1	0	3	1	0	0	1	0	1	0	3	0	0	0	2	0	1	1	0	0	0	0	0	1	3	0	1	2	1
OTU_921	Rhizaria	Cercozoa	Filosa-Imbricatea	Filosa-Imbricatea_X	Novel-clade-2	Novel-clade-2_X	Novel-clade-2_X_sp.	8	1	1	0	3	1	0	2	0	0	1	1	2	0	0	1	1	2	4	0	0	0	0	0	0	0	0	0	0	0	0	0	0	0	0	0	0	0	0	0	0	0
OTU_922	Alveolata	Dinophyta	Dinophyceae	Dinophyceae_X	Dinophyceae_XX	Gonyaulax	Gonyaulax_verior	0	0	0	0	0	0	0	0	0	0	0	0	0	0	0	0	0	0	0	0	0	0	0	0	0	0	0	0	0	3	2	0	2	5	4	5	0	0	0	0	0	0
OTU_923	Alveolata	Dinophyta	Syndiniales	Dino-Group-II	Dino-Group-II-Clade-5	Dino-Group-II-Clade-5_X	Dino-Group-II-Clade-5_X_sp.	3	3	0	2	4	4	7	3	4	1	2	0	0	1	0	0	0	0	0	0	0	0	0	2	1	0	0	0	0	0	0	0	0	1	1	0	0	0	1	2	2	0
OTU_925	Inc	Haptophyta	Prymnesiophyceae	Prymnesiales	Prymnesiaceae	Prymnesiaceae_X	Prymnesiaceae_X_sp.	0	0	0	0	0	0	0	0	0	0	0	0	0	0	0	0	0	0	0	1	0	1	0	1	6	0	1	3	0	4	10	2	2	4	0	2	17	10	14	2	5	19
OTU_926	Inc	Haptophyta	Prymnesiophyceae	Prymnesiales	Chrysochromulinaceae	Chrysochromulina	Chrysochromulina_sp	0	0	0	0	0	0	0	0	0	0	0	0	1	1	1	0	1	0	12	5	4	4	1	6	8	1	9	6	4	21	10	3	13	17	8	123	21	12	32	10	32	34
OTU_927	Alveolata	Dinophyta	Dinophyceae	Dinophyceae_X	Dinophyceae_XX	Blastodinium	Blastodinium_contortum	0	0	0	0	0	0	0	0	0	0	0	0	0	0	0	0	0	0	0	0	0	0	0	0	0	0	1	0	4	10	12	6	4	8	9	6	12	3	6	6	3	2
OTU_928	Alveolata	Ciliophora	Phyllopharyngea	Phyllopharyngea_X	Phyllopharyngea_XX	Phyllopharyngea_XXX	Phyllopharyngea_XXX_sp.	1	16	4	2	2	1	0	1	5	0	0	0	0	0	1	0	0	0	0	0	0	0	0	0	0	0	0	1	0	0	0	0	0	1	0	0	0	0	0	0	0	0
OTU_929	Rhizaria	Cercozoa	Filosa-Imbricatea	Marimonadida	Marimonadida_X	Marimonadida_XX	Marimonadida_XX_sp.	1	0	2	2	6	17	9	3	9	1	0	0	1	0	3	1	1	1	1	0	0	0	0	0	1	0	0	0	0	1	1	0	1	0	0	0	0	0	0	0	0	0
OTU_930	Opisthokonta	Choanoflagellida	Choanoflagellatea	Acanthoecida	Stephanoecidae_Group_H	Stephanoeca_Group_H	Stephanoeca_cauliculata	0	0	0	0	0	0	0	0	0	0	0	1	0	0	0	0	0	1	1	0	3	1	0	3	1	0	3	2	1	5	2	12	1	1	1	3	0	0	2	2	1	4
OTU_931	Stramenopiles	Stramenopiles_X	MAST	MAST-7	MAST-7E	MAST-7E_X	MAST-7E_X_sp.	0	0	0	0	0	0	0	0	0	0	0	0	0	0	0	0	0	0	2	0	1	0	0	0	1	0	1	1	2	5	4	10	7	12	2	17	5	3	6	8	5	3
OTU_932	Rhizaria	Cercozoa	Filosa-Thecofilosea	Ventricleftida	Ventrifissuridae	Ventrifissuridae_X	Ventrifissuridae_X_sp.	0	0	0	0	0	0	0	0	0	0	1	0	1	2	1	0	5	2	4	0	0	1	0	0	0	0	0	0	0	1	0	0	2	0	1	0	0	1	3	0	1	0
OTU_933	Rhizaria	Radiolaria	RAD-B	RAD-B_X	RAD-B-Group-IV	RAD-B-Group-IV_X	RAD-B-Group-IV_X_sp.	0	0	0	0	0	0	0	0	0	0	0	0	0	3	1	0	0	2	3	0	0	0	0	0	0	0	0	0	0	0	0	0	0	0	0	0	0	0	0	0	0	0
OTU_934	Stramenopiles	Stramenopiles_X	MAST	MAST-25	MAST-25_X	MAST-25_XX	MAST-25_XX_sp.	0	0	0	0	0	0	0	0	0	0	0	1	0	0	0	0	0	0	0	0	0	0	0	3	1	0	0	3	3	5	0	12	2	0	1	1	4	3	3	2	2	2
OTU_935	Rhizaria	Radiolaria	Polycystinea	Spumellarida	Pyloniidae-Spongodiscidae	Stylodictya	Stylodictya_validispina	0	0	0	0	0	0	0	0	0	0	0	0	0	0	0	0	0	0	0	0	0	0	0	0	0	0	0	1	0	0	0	0	0	0	0	0	0	0	1	0	0	1
OTU_936	Rhizaria	Radiolaria	Polycystinea	Spumellarida	Spumellarida_X	Spumellarida_XX	Spumellarida_XX_sp.	0	0	0	0	0	0	0	0	0	0	0	0	0	0	0	0	0	0	0	0	0	0	0	0	0	0	0	0	10	0	0	0	0	0	0	0	0	0	0	0	0	2
OTU_938	Rhizaria	Cercozoa	Filosa-Thecofilosea	Cryomonadida	Protaspa-lineage	Protaspa	Protaspa_obliqua	3	5	31	2	4	7	1	3	0	2	2	1	2	2	2	1	2	3	0	0	0	0	0	0	0	0	0	0	0	0	0	0	0	0	1	0	0	0	0	0	2	1
OTU_939	Stramenopiles	Ochrophyta	Bacillariophyta	Bacillariophyta_X	Raphid-pennate	Pseudo-nitzschia	Pseudo-nitzschia_sp.	0	0	0	0	0	0	0	0	0	0	0	0	0	0	0	0	0	0	0	0	0	0	0	0	0	0	0	0	15	0	0	0	0	0	0	0	0	2	1	2	2	3
OTU_941	Rhizaria	Radiolaria	Acantharea	Acantharea-Group-I	Acantharea-Group-I_X	Acantharea-Group-I_XX	Acantharea-Group-I_XX_sp.	0	0	0	0	0	0	0	0	0	0	0	0	0	0	0	0	0	0	0	0	0	0	0	0	0	0	0	0	4	0	0	0	0	0	0	0	0	0	1	1	0	1
OTU_942	Stramenopiles	Ochrophyta	Bacillariophyta	Bacillariophyta_X	Polar-centric-Mediophyceae	Polar-centric-Mediophyceae_X	Polar-centric-Mediophyceae_X_sp.	0	0	0	0	0	0	0	0	0	0	0	0	0	0	0	0	0	0	0	0	0	0	0	0	0	0	0	0	1	2	2	3	4	17	8	1	3	0	8	0	0	0
OTU_943	Rhizaria	Radiolaria	Polycystinea	Spumellarida	Pyloniidae-Spongodiscidae	Pyloniidae-Spongodiscidae_X	Pyloniidae-Spongodiscidae_X_sp.	0	0	0	0	0	0	0	0	0	0	0	0	0	0	0	0	0	0	0	0	0	0	0	0	0	0	0	0	0	0	0	0	0	3	0	1	1	0	0	5	0	0
OTU_944	Inc	Haptophyta	Prymnesiophyceae	Prymnesiophyceae_X	Prymnesiophyceae_XX	Prymnesiophyceae_XXX	Prymnesiophyceae_XXX_sp.	0	0	0	0	0	0	0	0	0	0	0	0	0	0	0	0	0	0	1	1	0	1	0	2	3	0	2	3	9	14	16	2	13	14	0	22	14	31	34	3	19	53
OTU_945	Alveolata	Dinophyta	Syndiniales	Dino-Group-II	Dino-Group-II_X	Dino-Group-II_XX	Dino-Group-II_XX_sp.	0	0	0	0	0	0	0	0	0	0	0	0	0	0	0	0	0	0	0	0	0	0	0	0	0	0	0	0	3	6	9	13	2	4	3	5	7	17	8	5	12	9
OTU_947	Stramenopiles	Ochrophyta	Bacillariophyta	Bacillariophyta_X	Raphid-pennate	Raphid-pennate_X	Raphid-pennate_X_sp.	0	0	0	0	0	2	0	0	0	0	3	0	0	1	1	3	4	3	6	0	0	1	0	0	0	0	0	0	0	0	0	0	0	1	0	0	0	0	0	0	0	0
OTU_948	Alveolata	Dinophyta	Syndiniales	Dino-Group-II	Dino-Group-II-Clade-25	Dino-Group-II-Clade-25_X	Dino-Group-II-Clade-25_X_sp.	0	0	0	0	0	0	0	0	0	0	0	2	7	4	8	3	11	1	1	0	1	0	0	0	0	0	0	0	0	0	0	1	0	0	0	0	0	0	0	1	0	0
OTU_949	Alveolata	Dinophyta	Syndiniales	Dino-Group-I	Dino-Group-I-Clade-4	Euduboscquella	Euduboscquella_crenulata	0	0	0	0	0	0	0	0	0	0	0	2	0	0	2	0	0	0	0	0	1	2	0	0	0	0	0	0	0	1	0	0	1	0	0	0	0	3	0	1	0	0
OTU_950	Alveolata	Dinophyta	Dinophyceae	Dinophyceae_X	Dinophyceae_XX	Dinophyceae_XXX	Dinophyceae_XXX_sp.	0	0	0	0	0	0	0	0	0	0	0	1	0	1	0	0	0	0	0	2	8	1	6	20	6	4	6	1	19	3	10	8	3	8	5	11	8	1	4	6	2	8
OTU_951	Alveolata	Dinophyta	Syndiniales	Dino-Group-I	Dino-Group-I_X	Dino-Group-I_XX	Dino-Group-I_XX_sp.	0	0	0	0	0	0	0	0	0	0	0	0	0	0	0	0	0	0	0	0	0	0	1	1	0	0	0	0	1	2	0	1	2	0	3	0	1	2	0	0	2	2
OTU_952	Alveolata	Dinophyta	Syndiniales	Dino-Group-IV	Dino-Group-IV-Hematodinium-Group	Hematodinium	Hematodinium_sp.	2	3	1	7	0	1	0	0	0	0	2	0	5	0	0	0	0	0	0	0	0	0	0	0	0	0	0	0	1	0	0	0	0	0	0	0	1	0	0	0	0	0
OTU_953	Rhizaria	Cercozoa	Filosa-Thecofilosea	Ventricleftida	Verrucomonadidae	Verrucomonas	Verrucomonas_sp.	1	3	1	0	2	0	1	0	1	0	0	0	1	0	0	9	1	0	1	0	0	0	0	0	0	0	0	0	0	0	0	0	0	0	0	0	0	0	0	0	0	0
OTU_954	Stramenopiles	Stramenopiles_X	MAST	MAST-12	MAST-12B	MAST-12B_X	MAST-12B_X_sp.	0	0	0	0	0	0	0	0	0	0	0	0	0	0	0	0	0	6	7	4	8	1	0	7	1	0	0	0	0	0	2	0	0	1	1	1	0	0	2	2	1	0
OTU_955	Stramenopiles	Stramenopiles_X	MAST	MAST-3	MAST-3A	MAST-3A_X	MAST-3A_X_sp.	0	0	0	0	0	0	0	0	0	0	0	0	0	0	0	0	0	0	0	0	3	0	1	7	6	0	2	10	6	3	3	24	2	7	10	3	4	7	9	7	3	6
OTU_956	Rhizaria	Radiolaria	Polycystinea	Nassellaria	Acanthodesmoidea	Ceratospyris	Ceratospyris_sp.	0	0	0	0	0	0	0	0	0	0	0	0	0	0	0	0	0	0	0	0	0	0	0	0	0	0	0	0	0	0	0	0	0	0	0	0	0	0	2	0	0	0
OTU_958	Alveolata	Perkinsea	Perkinsida	Perkinsida_X	Perkinsida_XX	Perkinsus	Perkinsus_sp._strain1	7	0	0	2	0	0	0	0	0	4	0	2	2	3	0	3	0	13	0	2	4	3	3	3	3	1	1	2	0	0	0	0	0	0	0	0	0	0	0	0	0	0
OTU_959	Rhizaria	Cercozoa	Filosa-Thecofilosea	Ventricleftida	Ventrifissuridae	Ventrifissuridae_X	Ventrifissuridae_X_sp.	0	0	0	0	0	0	0	0	0	0	0	0	0	0	1	2	0	1	1	2	0	1	0	0	0	0	0	0	1	0	0	0	0	0	0	0	0	0	0	0	1	0
OTU_960	Inc	Centroheliozoa	Centroheliozoa_X	Pterocystida	Pterocystida_X	Pterocystida_XX	Pterocystida_XX_sp.	0	0	0	0	0	0	0	0	0	0	0	0	0	0	1	0	0	0	1	1	0	2	0	1	0	0	0	2	1	1	7	19	6	7	17	14	1	4	14	26	7	5
OTU_963	Rhizaria	Radiolaria	RAD-A	RAD-A_X	RAD-A_XX	RAD-A_XXX	RAD-A_XXX_sp.	0	0	0	0	0	0	0	0	0	0	0	0	0	0	0	0	0	0	0	0	0	0	0	0	0	0	0	0	0	0	0	0	0	0	0	0	0	0	0	0	0	0
OTU_964	Alveolata	Dinophyta	Syndiniales	Dino-Group-II	Dino-Group-II_X	Dino-Group-II_XX	Dino-Group-II_XX_sp.	0	0	0	0	0	0	0	0	0	0	0	0	0	0	0	0	0	0	0	1	1	0	0	1	1	0	0	1	2	7	2	4	1	2	2	4	9	3	1	0	3	1
OTU_966	Alveolata	Dinophyta	Syndiniales	Dino-Group-II	Dino-Group-II-Clade-1	Dino-Group-II-Clade-1_X	Dino-Group-II-Clade-1_X_sp.	0	0	0	0	0	0	0	0	0	0	0	0	0	0	0	1	0	0	1	0	0	5	0	1	12	1	0	5	9	1	4	1	0	1	3	0	0	0	1	3	4	3
OTU_968	Alveolata	Dinophyta	Dinophyceae	Dinophyceae_X	Dinophyceae_XX	Dinophyceae_XXX	Dinophyceae_XXX_sp.	0	0	0	0	0	0	0	0	0	0	0	0	0	0	0	0	0	0	0	0	0	0	0	0	0	0	0	0	0	5	8	6	1	4	0	3	9	2	7	6	4	3
OTU_969	Rhizaria	Cercozoa	Filosa-Thecofilosea	Ebriida	TAGIRI1-lineage	TAGIRI1-lineage_X	TAGIRI1-lineage_X_sp.	1	2	5	1	4	5	5	1	9	1	0	0	1	3	1	4	1	1	4	0	0	0	0	0	0	0	0	0	0	0	0	0	0	0	0	0	0	0	0	0	0	0
OTU_970	Inc	Haptophyta	Haptophyta_Clade_HAP2	Haptophyta_Clade_HAP2_X	Haptophyta_Clade_HAP2_XX	Haptophyta_Clade_HAP2_XXX	Haptophyta_Clade_HAP2_XXX_sp.	0	0	0	0	0	0	0	0	0	0	0	0	0	0	0	0	0	0	0	0	0	0	0	0	0	0	1	1	11	10	7	14	2	6	0	1	19	12	16	2	14	19
OTU_971	Alveolata	Dinophyta	Syndiniales	Dino-Group-I	Dino-Group-I-Clade-4	Dino-Group-I-Clade-4_X	Dino-Group-I-Clade-4_X_sp.	0	0	0	0	0	0	0	0	0	0	0	0	0	0	0	0	0	0	0	0	0	0	0	0	0	0	0	0	0	2	4	3	1	0	0	0	1	2	2	3	1	3
OTU_972	Archaeplastida	Chlorophyta	Nephroselmidophyceae	Nephroselmidales	Nephroselmidales_X	Nephroselmis	Nephroselmis_pyriformis	3	5	1	4	26	5	2	11	3	2	0	11	1	1	0	0	1	0	1	0	0	0	0	0	0	0	0	0	0	0	2	0	0	0	0	0	1	0	1	0	0	0
OTU_973	Alveolata	Ciliophora	Litostomatea	Cyclotrichia	Cyclotrichia_X	Cyclotrichia_XX	Cyclotrichia_XX_sp._strain10	0	2	1	0	2	14	3	0	4	0	0	0	1	3	3	14	0	0	0	0	0	0	0	0	0	0	0	0	0	0	0	0	0	0	0	0	0	0	0	0	0	0
OTU_974	Stramenopiles	Stramenopiles_X	Stramenopiles_XX	Stramenopiles_XXX	Stramenopiles_XXXX	Stramenopiles_XXXXX	Stramenopiles_XXXXX_sp.	0	0	0	0	0	0	0	0	0	0	0	1	0	0	0	0	0	0	0	1	0	2	1	4	3	0	4	0	2	1	2	5	3	8	1	6	2	2	2	6	1	0
OTU_975	Inc	Haptophyta	Haptophyta_Clade_HAP3	Haptophyta_Clade_HAP3_X	Haptophyta_Clade_HAP3_XX	Haptophyta_Clade_HAP3_XXX	Haptophyta_Clade_HAP3_XXX_sp.	0	2	1	0	1	0	1	0	0	0	0	0	0	0	0	0	0	0	0	0	2	0	0	7	2	1	33	5	7	8	10	13	7	5	1	9	20	27	22	3	19	23
OTU_976	Stramenopiles	Ochrophyta	Dictyochophyceae	Dictyochophyceae_X	Florenciellales	Florenciellales_X	Florenciellales_X_sp.	0	0	0	0	0	0	0	0	0	1	1	0	0	0	0	0	0	0	0	1	0	3	0	0	2	0	0	2	4	5	7	18	3	2	2	1	5	7	6	1	7	17
OTU_977	Alveolata	Dinophyta	Syndiniales	Dino-Group-I	Dino-Group-I-Clade-1	Dino-Group-I-Clade-1_X	Dino-Group-I-Clade-1_X_sp.	0	0	0	0	0	0	0	0	0	0	0	0	0	0	0	0	0	0	0	0	0	0	0	0	0	0	0	0	0	11	14	7	8	5	3	1	5	13	8	3	6	13
OTU_979	Alveolata	Ciliophora	Litostomatea	Cyclotrichia	Cyclotrichia_X	Cyclotrichia_XX	Cyclotrichia_XX_sp.	0	2	0	0	0	3	0	7	4	0	0	1	0	2	11	3	0	0	0	0	0	0	0	0	0	0	0	0	0	0	0	0	0	0	0	0	0	0	0	0	0	0
OTU_981	Alveolata	Dinophyta	Syndiniales	Dino-Group-II	Dino-Group-II-Clade-20	Dino-Group-II-Clade-20_X	Dino-Group-II-Clade-20_X_sp.	0	0	0	0	0	0	0	0	0	0	0	0	0	0	0	0	0	0	0	0	0	0	0	0	0	0	0	0	4	0	1	1	3	0	1	2	0	4	3	4	0	2
OTU_982	Stramenopiles	Ochrophyta	Bacillariophyta	Bacillariophyta_X	Radial-centric-basal-Coscinodiscophyceae	Guinardia	Guinardia_striata	14	0	3	0	9	4	1	0	0	0	0	0	0	0	0	0	0	0	0	0	0	0	0	0	0	0	0	1	8	0	0	0	1	2	1	2	0	1	1	6	0	1
OTU_984	Stramenopiles	Ochrophyta	Bacillariophyta	Bacillariophyta_X	Polar-centric-Mediophyceae	Polar-centric-Mediophyceae_X	Polar-centric-Mediophyceae_X_sp.	0	0	0	0	0	0	0	0	1	0	0	0	0	0	1	0	0	0	0	0	0	0	0	1	0	0	2	1	1	0	0	0	0	0	0	0	0	0	1	1	0	0
OTU_985	Rhizaria	Cercozoa	Filosa-Imbricatea	Marimonadida	Marimonadida_X	Marimonadida_XX	Marimonadida_XX_sp.	1	0	5	0	2	22	0	1	11	2	0	0	0	0	1	0	0	0	0	0	0	0	0	0	0	0	0	0	0	0	0	0	0	0	0	0	0	0	0	0	0	0
OTU_986	Alveolata	Dinophyta	Syndiniales	Dino-Group-II	Dino-Group-II-Clade-3	Dino-Group-II-Clade-3_X	Dino-Group-II-Clade-3_X_sp.	0	0	0	0	0	0	0	0	0	0	0	0	0	0	0	0	0	0	0	0	0	0	0	0	0	0	0	0	1	1	2	0	2	0	2	4	3	3	2	3	1	0
OTU_987	Alveolata	Dinophyta	Syndiniales	Dino-Group-II	Dino-Group-II-Clade-10-and-11	Dino-Group-II-Clade-10-and-11_X	Dino-Group-II-Clade-10-and-11_X_sp.	0	0	0	0	0	0	0	0	0	0	0	0	0	0	0	0	0	0	0	0	0	0	0	0	0	0	0	0	0	7	1	2	0	0	0	0	4	2	2	2	3	0
OTU_988	Alveolata	Dinophyta	Syndiniales	Dino-Group-II	Dino-Group-II-Clade-6	Dino-Group-II-Clade-6_X	Dino-Group-II-Clade-6_X_sp._strain2	0	0	0	0	0	0	0	0	0	0	0	0	9	0	0	10	0	0	2	0	0	4	2	2	7	0	0	0	17	2	1	0	2	4	3	4	0	1	3	2	1	6
OTU_989	Rhizaria	Cercozoa	Filosa-Thecofilosea	Ebriida	TAGIRI1-lineage	TAGIRI1-lineage_X	TAGIRI1-lineage_X_sp.	0	0	0	0	0	0	0	0	0	0	0	0	0	0	0	0	0	0	0	0	0	0	4	0	1	3	0	0	0	0	2	0	0	0	0	1	0	2	0	1	0	1
OTU_991	Rhizaria	Radiolaria	RAD-A	RAD-A_X	RAD-A_XX	RAD-A_XXX	RAD-A_XXX_sp.	0	0	0	0	0	0	0	0	0	0	0	0	0	0	0	0	0	0	0	0	0	0	0	0	0	0	0	0	0	0	1	0	0	0	0	0	0	0	1	2	0	0
OTU_992	Stramenopiles	Ochrophyta	Chrysophyceae	Chrysophyceae_X	Chrysophyceae_Clade-F	Paraphysomonas	Paraphysomonas_vestita	0	0	0	0	0	0	0	0	0	1	0	0	0	0	0	0	0	1	1	3	0	0	46	0	0	3	1	0	0	0	0	0	0	0	0	0	0	0	0	0	0	0
OTU_995	Archaeplastida	Chlorophyta	Pyramimonadales	Pyramimonadales_X	Pyramimonadales_XX	Pyramimonas	Pyramimonas_disomata	0	0	0	0	0	0	0	0	0	0	2	0	0	2	0	0	10	0	2	0	0	0	0	0	0	0	0	0	0	2	0	0	4	2	2	1	0	2	0	0	0	2
OTU_996	Alveolata	Dinophyta	Syndiniales	Dino-Group-I	Dino-Group-I-Clade-4	Dino-Group-I-Clade-4_X	Dino-Group-I-Clade-4_X_sp.	0	0	0	0	0	0	0	0	0	0	0	0	0	0	0	0	0	0	0	0	3	1	2	32	27	1	26	29	5	2	1	3	3	0	1	0	1	4	1	2	1	1
OTU_997	Rhizaria	Cercozoa	Filosa-Thecofilosea	Cryomonadida	Protaspa-lineage	Protaspa-lineage_X	Protaspa-lineage_X_sp.	0	0	0	0	0	0	0	0	0	0	0	0	0	0	0	0	0	0	1	0	0	0	0	0	0	0	0	0	0	0	0	7	2	1	79	5	1	0	0	5	0	2
OTU_998	Alveolata	Dinophyta	Dinophyceae	Dinophyceae_X	Dinophyceae_XX	Gyrodinium	Gyrodinium_uncatenum	0	0	0	0	0	0	0	0	1	0	0	0	0	2	2	4	0	0	3	0	0	0	0	0	0	0	0	0	0	0	0	19	0	3	2	21	9	0	1	1	5	0
OTU_1000	Alveolata	Dinophyta	Syndiniales	Dino-Group-II	Dino-Group-II_X	Dino-Group-II_XX	Dino-Group-II_XX_sp.	0	0	0	0	0	0	0	0	0	0	0	2	0	0	1	0	1	0	0	2	20	1	4	8	0	1	7	0	1	2	2	0	2	0	0	0	1	1	0	0	1	2
OTU_1001	Rhizaria	Cercozoa	Filosa-Imbricatea	Marimonadida	Marimonadida_X	Marimonadida_XX	Marimonadida_XX_sp.	0	1	0	0	2	6	2	1	6	0	0	0	0	1	2	2	4	0	0	0	0	0	0	0	0	0	0	0	0	0	0	0	0	0	0	0	0	0	0	0	0	0
OTU_1003	Alveolata	Dinophyta	Syndiniales	Dino-Group-II	Dino-Group-II-Clade-3	Dino-Group-II-Clade-3_X	Dino-Group-II-Clade-3_X_sp.	0	0	0	0	0	0	0	0	0	0	0	0	0	0	0	0	0	0	0	0	4	3	0	13	1	0	25	6	10	3	3	0	2	0	1	4	1	6	4	2	4	2
OTU_1004	Stramenopiles	Ochrophyta	Chrysophyceae	Chrysophyceae_X	Chrysophyceae_XX	Chrysophyceae_XXX	Chrysophyceae_XXX_sp.	7	4	4	5	7	3	1	1	0	13	1	0	1	2	2	0	0	0	0	1	0	0	0	0	0	0	0	0	0	0	0	0	0	0	0	0	0	0	0	0	0	0
OTU_1005	Alveolata	Dinophyta	Syndiniales	Dino-Group-II	Dino-Group-II-Clade-6	Dino-Group-II-Clade-6_X	Dino-Group-II-Clade-6_X_sp.	0	0	0	0	0	0	0	0	0	0	0	0	1	0	0	2	2	0	0	0	0	0	0	0	0	0	1	0	22	2	5	1	1	4	1	3	6	13	6	9	10	3
OTU_1006	Inc	Cryptophyta	Cryptophyceae	Cryptophyceae_X	Cryptomonadales	Rhodomonas	Rhodomonas_sp.	16	3	0	1	2	0	0	1	1	0	3	1	0	4	1	0	1	0	0	0	0	0	0	0	0	1	0	0	0	0	0	0	0	0	0	0	0	0	0	0	1	1
OTU_1007	Rhizaria	Cercozoa	Filosa-Thecofilosea	Ebriida	TAGIRI1-lineage	TAGIRI1-lineage_X	TAGIRI1-lineage_X_sp.	0	0	0	0	0	0	0	1	0	2	0	2	0	5	22	1	2	1	2	0	1	0	0	0	0	0	0	0	0	0	0	0	0	1	0	0	0	0	0	0	0	0
OTU_1009	Alveolata	Dinophyta	Syndiniales	Dino-Group-II	Dino-Group-II-Clade-14	Dino-Group-II-Clade-14_X	Dino-Group-II-Clade-14_X_sp._strain7	4	0	0	0	6	2	2	8	7	2	0	0	0	3	0	2	0	0	1	2	2	1	0	2	2	0	4	3	2	2	3	2	0	2	0	5	3	3	1	1	0	0
OTU_1010	Inc	Telonemia	Telonemia_X	Telonemia_XX	Telonemia-Group-2	Telonemia-Group-2_X	Telonemia-Group-2_X_sp.	0	0	0	0	0	0	0	0	0	0	0	0	0	0	0	0	0	0	0	0	1	1	1	1	5	0	1	2	5	4	3	12	3	0	2	4	1	2	6	4	3	5
OTU_1011	Rhizaria	Cercozoa	Filosa-Imbricatea	Filosa-Imbricatea_X	Novel-clade-2	Novel-clade-2_X	Novel-clade-2_X_sp._strain10	0	0	0	0	0	0	0	0	0	0	0	0	0	0	0	0	0	1	0	0	1	0	0	0	0	0	0	1	0	0	0	0	0	0	0	0	0	0	0	0	0	0
OTU_1013	Alveolata	Apicomplexa	Apicomplexa_X	Novel-Apicomplexa-Class-1	Novel-Apicomplexa-Class-1_X	Novel-Apicomplexa-Class-1_XX	Novel-Apicomplexa-Class-1_XX_sp.	0	0	0	0	0	0	0	0	2	1	0	0	0	0	0	0	0	0	0	0	0	0	0	0	0	0	0	0	0	0	0	0	0	0	0	0	0	0	0	0	0	0
OTU_1014	Rhizaria	Cercozoa	Filosa-Imbricatea	Euglyphida	Euglyphida_X	Euglyphida_XX	Euglyphida_XX_sp.	0	0	0	0	0	0	0	0	0	1	0	0	0	0	1	0	0	0	1	0	0	0	0	0	0	0	0	0	0	2	1	0	7	1	8	1	0	1	0	1	1	4
OTU_1015	Stramenopiles	Stramenopiles_X	MAST	MAST-1	MAST-1A	MAST-1A_X	MAST-1A_X_sp.	0	0	0	0	0	0	0	0	0	0	0	0	0	0	1	0	0	1	1	2	0	0	1	0	1	0	0	0	0	0	0	0	3	1	0	2	0	0	0	0	0	0
OTU_1016	Alveolata	Dinophyta	Syndiniales	Dino-Group-I	Dino-Group-I-Clade-5	Dino-Group-I-Clade-5_X	Dino-Group-I-Clade-5_X_sp.	0	0	0	0	0	0	0	0	0	0	0	0	0	0	0	0	0	0	0	1	1	0	0	8	3	0	4	1	1	8	5	0	0	3	2	1	6	3	12	1	0	1
OTU_1017	Alveolata	Apicomplexa	Apicomplexa_X	Novel-Apicomplexa-Class-2	Novel-Apicomplexa-Class-2_X	Novel-Apicomplexa-Class-2_XX	Novel-Apicomplexa-Class-2_XX_sp.	0	0	0	0	0	0	0	0	0	0	1	0	0	0	0	0	0	0	6	0	0	0	0	0	0	0	0	0	0	0	0	0	0	0	0	0	0	0	0	0	0	0
OTU_1019	Alveolata	Dinophyta	Syndiniales	Dino-Group-II	Dino-Group-II-Clade-5	Dino-Group-II-Clade-5_X	Dino-Group-II-Clade-5_X_sp.	0	0	0	0	0	0	0	0	0	0	0	0	0	0	0	0	0	0	1	11	4	6	1	8	6	0	16	5	9	5	12	12	3	6	2	2	5	2	4	4	4	8
OTU_1020	Alveolata	Dinophyta	Syndiniales	Dino-Group-II	Dino-Group-II-Clade-1	Dino-Group-II-Clade-1_X	Dino-Group-II-Clade-1_X_sp.	0	0	0	0	0	0	0	0	0	0	1	8	0	0	5	0	1	0	0	0	2	2	0	0	0	0	0	0	0	0	0	0	0	0	0	0	0	0	0	0	0	0
OTU_1021	Alveolata	Ciliophora	Phyllopharyngea	Cyrtophoria	Chlamydodontidae	Chlamydodon	Chlamydodon_sp.	2	38	6	0	17	0	0	1	0	0	0	0	0	0	0	0	0	0	0	0	0	0	0	0	0	0	0	0	0	0	0	0	0	0	0	0	0	0	0	0	0	0
OTU_1022	Alveolata	Dinophyta	Syndiniales	Dino-Group-II	Dino-Group-II-Clade-5	Dino-Group-II-Clade-5_X	Dino-Group-II-Clade-5_X_sp.	0	0	0	1	1	0	0	0	0	1	0	3	0	0	1	0	1	2	1	0	1	1	1	5	2	1	11	3	3	8	6	5	3	3	3	4	7	3	10	12	10	2
OTU_1023	Alveolata	Dinophyta	Syndiniales	Dino-Group-II	Dino-Group-II-Clade-2	Dino-Group-II-Clade-2_X	Dino-Group-II-Clade-2_X_sp.	0	0	0	0	0	0	0	0	0	0	0	2	0	0	1	0	0	0	0	2	2	26	0	0	7	0	0	7	0	0	0	0	1	0	0	0	0	0	0	0	0	0
OTU_1024	Archaeplastida	Chlorophyta	Chlorophyceae	Chlamydomonadales	Chlamydomonadales_X	Chlamydomonas	Chlamydomonas_parkeae	0	0	1	0	0	0	0	0	0	1	0	1	0	0	0	0	0	0	0	0	0	0	1	1	0	1	0	1	0	2	0	2	2	2	4	1	1	1	0	1	1	1
OTU_1025	Stramenopiles	Stramenopiles_X	MAST	MAST-3	MAST-3I	MAST-3I_X	MAST-3I_X_sp.	2	2	5	1	27	2	0	5	0	0	1	1	2	0	0	0	0	0	0	0	0	0	0	0	0	0	0	0	0	0	0	0	0	0	0	0	0	0	0	0	0	0
OTU_1026	Rhizaria	Cercozoa	Cercozoa_X	Cercozoa_XX	Cercozoa_XXX	Cercozoa_XXXX	Cercozoa_XXXX_sp.	0	0	0	0	0	0	0	0	0	0	0	0	0	2	2	0	1	3	0	0	0	0	0	0	0	1	0	0	1	0	0	0	6	4	1	1	0	2	0	0	0	1
OTU_1027	Stramenopiles	Stramenopiles_X	MAST	MAST-11	MAST-11_X	MAST-11_XX	MAST-11_XX_sp.	0	0	0	0	0	0	0	0	0	0	0	0	0	0	0	0	0	0	1	0	3	0	0	4	11	1	1	6	1	6	4	45	3	3	4	3	1	3	6	9	1	12
OTU_1028	Rhizaria	Radiolaria	Polycystinea	Nassellaria	Nassellaria_X	Nassellaria_XX	Nassellaria_XX_sp.	0	0	0	0	0	0	0	0	0	0	0	0	0	0	0	0	0	0	0	0	0	0	0	0	0	0	0	0	0	0	0	0	0	0	0	0	0	0	0	0	0	0
OTU_1029	Rhizaria	Cercozoa	Filosa-Imbricatea	Marimonadida	Marimonadida_X	Marimonadida_XX	Marimonadida_XX_sp.	2	0	4	1	2	1	0	0	1	2	0	2	0	0	0	2	0	2	2	0	0	0	0	0	0	0	0	0	0	0	0	0	0	0	0	0	0	0	1	0	0	0
OTU_1031	Alveolata	Dinophyta	Dinophyceae	Dinophyceae_X	Dinophyceae_XX	Gyrodinium	Gyrodinium_sp.	0	0	0	0	0	0	0	0	0	0	0	0	0	0	0	0	0	0	0	0	2	0	1	9	2	0	2	0	6	2	3	1	0	0	2	1	4	0	0	0	0	0
OTU_1032	Stramenopiles	Ochrophyta	Bacillariophyta	Bacillariophyta_X	Polar-centric-Mediophyceae	Thalassiosira	Thalassiosira_sp._strain18	0	0	0	0	0	1	0	0	0	0	0	0	0	0	0	0	0	0	1	0	0	0	0	0	0	0	0	0	0	4	2	1	4	1	1	4	2	1	4	4	2	0
OTU_1033	Stramenopiles	Ochrophyta	Bacillariophyta	Bacillariophyta_X	Radial-centric-basal-Coscinodiscophyceae	Leptocylindrus	Leptocylindrus_danicus	0	0	0	0	0	0	0	0	0	0	0	0	0	0	0	0	0	0	0	0	0	0	0	0	0	0	0	0	26	0	0	1	1	3	0	1	0	1	1	5	0	0
OTU_1034	Rhizaria	Cercozoa	Filosa-Imbricatea	Filosa-Imbricatea_X	Novel-clade-2	Novel-clade-2_X	Novel-clade-2_X_sp._strain6	0	0	1	0	0	2	0	0	0	1	0	0	0	0	1	0	0	3	0	0	0	0	0	0	0	0	0	0	0	0	2	0	2	6	0	1	0	0	6	0	0	0
OTU_1035	Alveolata	Ciliophora	Spirotrichea	Choreotrichia	Xystonellidae	Xystonellidae_X	Xystonellidae_X_sp.	0	0	0	0	0	0	0	0	0	0	0	0	0	0	0	0	0	0	0	0	0	0	0	1	0	0	0	1	1	0	2	12	2	2	5	1	0	3	10	21	2	6
OTU_1036	Alveolata	Dinophyta	Syndiniales	Dino-Group-II	Dino-Group-II-Clade-44	Dino-Group-II-Clade-44_X	Dino-Group-II-Clade-44_X_sp.	0	0	0	0	0	0	0	0	0	0	0	0	0	0	0	0	0	0	0	0	1	0	0	4	1	0	0	2	1	0	4	1	5	4	1	1	2	1	3	4	2	3
OTU_1037	Rhizaria	Radiolaria	Polycystinea	Spumellarida	Spumellarida_X	Spumellarida_XX	Spumellarida_XX_sp.	0	0	0	0	0	0	0	0	0	0	0	0	0	0	0	0	0	0	0	0	0	0	0	0	0	0	0	0	6	0	0	0	0	0	0	0	0	0	0	0	0	0
OTU_1038	Alveolata	Dinophyta	Syndiniales	Dino-Group-I	Dino-Group-I-Clade-5	Dino-Group-I-Clade-5_X	Dino-Group-I-Clade-5_X_sp.	0	0	0	0	0	0	0	0	0	0	0	0	0	0	0	0	0	0	0	0	0	0	0	0	0	0	0	0	5	1	3	3	0	1	0	1	3	5	5	3	2	6
OTU_1039	Alveolata	Dinophyta	Syndiniales	Dino-Group-II	Dino-Group-II-Clade-3	Dino-Group-II-Clade-3_X	Dino-Group-II-Clade-3_X_sp._strain2	0	0	0	0	0	0	0	0	0	0	0	4	0	2	40	5	1	0	0	0	0	0	0	0	0	0	0	0	0	0	0	0	0	0	0	0	0	0	0	0	0	0
OTU_1040	Alveolata	Dinophyta	Syndiniales	Dino-Group-II	Dino-Group-II-Clade-10-and-11	Dino-Group-II-Clade-10-and-11_X	Dino-Group-II-Clade-10-and-11_X_sp._strain5	0	0	0	0	0	0	0	0	0	0	0	0	0	0	0	0	0	0	0	0	5	1	0	12	0	0	59	6	2	0	1	0	0	2	0	0	0	1	1	0	1	1
OTU_1041	Stramenopiles	Ochrophyta	Bacillariophyta	Bacillariophyta_X	Polar-centric-Mediophyceae	Polar-centric-Mediophyceae_X	Polar-centric-Mediophyceae_X_sp.	0	0	0	0	0	0	0	0	0	0	0	0	0	0	0	0	0	0	0	0	0	0	0	0	0	0	0	1	8	1	5	2	9	32	25	1	0	2	10	7	0	4
OTU_1042	Alveolata	Dinophyta	Syndiniales	Dino-Group-II	Dino-Group-II-Clade-22	Dino-Group-II-Clade-22_X	Dino-Group-II-Clade-22_X_sp.	0	0	0	0	0	0	0	0	0	0	0	0	0	0	0	0	0	0	0	0	0	0	0	0	0	0	0	0	2	1	2	6	0	5	1	1	2	4	5	4	5	3
OTU_1044	Rhizaria	Cercozoa	Filosa-Imbricatea	Filosa-Imbricatea_X	Novel-clade-2	Novel-clade-2_X	Novel-clade-2_X_sp._strain8	0	0	1	1	1	0	1	0	0	0	0	0	0	0	2	0	0	0	1	0	0	0	0	0	0	0	0	0	0	0	1	0	5	2	2	1	1	0	1	0	0	1
OTU_1045	Alveolata	Dinophyta	Syndiniales	Dino-Group-II	Dino-Group-II_X	Dino-Group-II_XX	Dino-Group-II_XX_sp.	0	0	0	0	0	0	0	0	0	0	0	0	0	0	0	0	0	0	1	0	0	0	1	5	1	0	0	0	1	0	0	0	0	0	0	0	0	0	0	0	1	2
OTU_1046	Rhizaria	Radiolaria	Polycystinea	Spumellarida	Spumellarida-Group-I	Spumellarida-Group-I_X	Spumellarida-Group-I_X_sp.	0	0	0	0	0	0	0	0	0	0	0	0	0	0	0	0	0	0	0	0	0	2	0	0	1	0	1	1	7	7	6	4	0	2	2	6	5	0	4	4	5	2
OTU_1047	Rhizaria	Radiolaria	RAD-C	RAD-C_X	RAD-C_XX	RAD-C_XXX	RAD-C_XXX_sp.	0	0	0	0	0	0	0	0	0	0	0	0	0	0	0	1	0	0	0	0	0	0	0	0	0	0	0	0	1	1	1	1	0	1	0	0	2	1	2	5	3	1
OTU_1050	Stramenopiles	Ochrophyta	Bacillariophyta	Bacillariophyta_X	Araphid-pennate	Hyalosira	Hyalosira_sp.	0	0	0	0	0	0	0	0	0	0	0	0	0	0	0	0	0	0	0	0	0	0	0	0	0	0	0	0	0	0	0	0	1	0	0	0	0	0	0	0	0	1
OTU_1051	Stramenopiles	Ochrophyta	Bacillariophyta	Bacillariophyta_X	Polar-centric-Mediophyceae	Chaetoceros	Chaetoceros_sp.	0	1	2	0	3	9	4	0	0	0	0	0	0	0	0	0	1	0	0	0	0	0	0	0	0	0	0	0	0	0	0	0	0	0	0	0	0	0	0	0	0	0
OTU_1052	Alveolata	Dinophyta	Syndiniales	Dino-Group-II	Dino-Group-II-Clade-10-and-11	Dino-Group-II-Clade-10-and-11_X	Dino-Group-II-Clade-10-and-11_X_sp.	0	0	0	0	0	0	0	0	0	0	0	0	0	0	0	0	0	0	0	0	0	0	0	0	0	0	0	0	1	0	0	0	0	0	0	0	0	0	1	3	3	3
OTU_1053	Rhizaria	Radiolaria	Acantharea	Chaunacanthida	Chaunacanthida_X	Gigartacon	Gigartacon_muelleri	0	0	0	0	0	0	0	0	0	0	0	0	0	0	0	0	0	0	0	0	0	0	0	0	0	0	0	0	0	0	1	0	0	0	0	1	3	4	2	0	5	5
OTU_1055	Alveolata	Dinophyta	Syndiniales	Dino-Group-II	Dino-Group-II-Clade-6	Dino-Group-II-Clade-6_X	Dino-Group-II-Clade-6_X_sp.	0	0	0	0	0	0	0	0	0	0	0	0	0	0	0	0	0	0	0	2	3	1	13	8	4	4	4	3	1	1	0	0	0	0	0	0	0	0	0	0	0	0
OTU_1057	Archaeplastida	Chlorophyta	Prasino-Clade-VII	Prasino-Clade-VII_X	Prasino-Clade-VII-B	Prasino-Clade-VII-B-2	Prasino-Clade-VII-B-2_sp.	0	0	0	0	0	0	0	0	0	0	0	0	0	1	2	0	0	1	1	0	0	0	0	0	0	0	1	0	0	0	7	0	1	3	4	2	0	0	1	1	0	1
OTU_1058	Stramenopiles	Ochrophyta	Bacillariophyta	Bacillariophyta_X	Polar-centric-Mediophyceae	Polar-centric-Mediophyceae_X	Polar-centric-Mediophyceae_X_sp.	0	0	0	0	0	0	0	0	0	0	0	0	0	0	4	1	1	1	0	0	0	0	0	0	0	0	0	0	0	0	0	0	0	0	0	0	0	0	0	0	0	0
OTU_1059	Stramenopiles	Stramenopiles_X	Labyrinthulea	Thraustochytriales	Thraustochytriaceae	Thraustochytriaceae_X	Thraustochytriaceae_X_sp.	1	0	0	0	0	0	0	0	0	0	0	0	0	0	0	0	0	0	1	0	0	5	0	23	12	0	3	42	1	0	1	0	0	0	0	0	0	0	0	0	0	0
OTU_1060	Alveolata	Dinophyta	Syndiniales	Dino-Group-II	Dino-Group-II-Clade-18	Dino-Group-II-Clade-18_X	Dino-Group-II-Clade-18_X_sp.	0	0	0	0	0	0	0	0	0	0	0	5	0	0	8	0	2	1	1	0	1	1	0	0	0	0	1	0	3	0	7	3	0	0	2	0	1	2	9	12	5	4
OTU_1061	Stramenopiles	Ochrophyta	Bacillariophyta	Bacillariophyta_X	Radial-centric-basal-Coscinodiscophyceae	Radial-centric-basal-Coscinodiscophyceae_X	Radial-centric-basal-Coscinodiscophyceae_X_sp.	0	0	0	0	0	0	0	0	0	0	0	0	0	0	0	0	0	0	0	0	0	0	0	0	0	1	0	3	29	3	3	4	0	5	2	1	0	5	3	4	0	1
OTU_1062	Alveolata	Dinophyta	Syndiniales	Dino-Group-II	Dino-Group-II-Clade-1	Dino-Group-II-Clade-1_X	Dino-Group-II-Clade-1_X_sp._strain23	0	0	0	0	0	0	0	0	0	0	0	0	0	0	0	0	0	0	0	0	0	0	0	0	0	0	0	0	1	0	0	3	1	9	8	2	4	0	1	19	2	1
OTU_1063	Rhizaria	Cercozoa	Filosa-Thecofilosea	Cryomonadida	Cryothecomonas-lineage	Cryothecomonas-lineage_X	Cryothecomonas-lineage_X_sp.	0	1	0	0	4	0	0	0	1	1	1	1	0	0	2	0	0	1	2	0	0	0	0	0	0	0	0	0	0	0	0	0	0	0	0	0	0	0	0	0	0	0
OTU_1064	Inc	Cryptophyta	Cryptophyceae	Cryptophyceae_X	Cryptomonadales	Hemiselmis	Hemiselmis_cryptochromatica	1	1	1	0	1	2	0	0	0	0	0	1	0	4	12	16	18	0	0	0	0	0	0	0	0	0	0	0	0	2	0	0	6	1	1	2	1	0	0	0	1	0
OTU_1065	Rhizaria	Radiolaria	RAD-B	RAD-B_X	RAD-B-Group-I	RAD-B-Group-I_X	RAD-B-Group-I_X_sp.	0	0	0	0	0	0	0	0	0	0	0	0	0	0	0	0	0	0	0	0	0	0	0	0	0	0	0	0	1	0	0	0	0	0	0	0	0	0	0	0	1	1
OTU_1066	Rhizaria	Radiolaria	RAD-A	RAD-A_X	RAD-A_XX	RAD-A_XXX	RAD-A_XXX_sp.	0	0	0	0	0	0	0	0	0	0	0	0	0	0	0	0	0	0	0	0	0	0	0	0	0	0	0	0	0	0	0	0	0	1	1	0	0	0	0	0	0	0
OTU_1067	Rhizaria	Cercozoa	Filosa-Thecofilosea	Cryomonadida	Protaspa-lineage	Protaspa	Protaspa_obliqua	5	2	4	1	5	11	2	6	33	2	0	0	0	0	1	4	0	0	0	0	0	0	0	0	0	0	0	0	0	1	0	0	1	1	0	0	0	0	0	0	0	0
OTU_1068	Stramenopiles	Stramenopiles_X	Stramenopiles_XX	Stramenopiles_XXX	Stramenopiles_XXXX	Stramenopiles_XXXXX	Stramenopiles_XXXXX_sp.	0	0	0	0	0	0	0	0	0	0	0	0	0	0	0	0	0	0	0	0	0	0	0	0	7	1	2	2	2	9	5	32	12	5	1	11	13	6	2	3	8	8
OTU_1070	Stramenopiles	Ochrophyta	Bacillariophyta	Bacillariophyta_X	Polar-centric-Mediophyceae	Chaetoceros	Chaetoceros_sp.	2	0	5	0	6	3	0	1	0	0	0	1	0	1	1	0	1	0	1	0	0	0	0	0	0	0	0	0	0	0	0	0	0	0	0	0	0	0	0	0	0	0
OTU_1071	Stramenopiles	Ochrophyta	Bolidophyceae	Parmales	Triparmaceae	Triparmaceae_X	Triparmaceae_X_sp.	5	2	0	0	2	0	2	2	1	8	2	2	4	2	1	5	0	0	0	0	0	0	0	0	0	0	0	0	0	0	0	0	0	0	0	0	0	0	0	0	0	0
OTU_1073	Rhizaria	Radiolaria	Polycystinea	Spumellarida	Spumellarida_X	Spumellarida_XX	Spumellarida_XX_sp.	0	0	0	0	0	0	0	0	0	0	0	0	0	0	0	0	0	0	0	0	0	0	0	0	0	0	0	0	4	0	0	0	0	0	0	0	0	0	0	1	0	1
OTU_1074	Alveolata	Dinophyta	Syndiniales	Dino-Group-II	Dino-Group-II_X	Dino-Group-II_XX	Dino-Group-II_XX_sp.	0	0	0	0	0	0	0	0	0	0	3	1	0	4	3	6	1	0	0	0	0	1	0	0	0	0	0	0	0	1	0	1	0	2	0	1	1	1	2	0	3	0
OTU_1075	Alveolata	Apicomplexa	Apicomplexa_X	Gregarines	Gregarines_X	Gregarinidae	Gregarinidae_sp.	0	0	0	0	0	0	0	0	0	0	0	1	0	0	0	0	0	0	0	0	0	1	0	0	0	1	0	0	0	1	0	1	3	0	3	6	1	0	0	0	2	0
OTU_1076	Stramenopiles	Ochrophyta	Bacillariophyta	Bacillariophyta_X	Polar-centric-Mediophyceae	Detonula	Detonula_pumila	1	1	3	0	10	11	5	1	1	0	0	0	0	0	0	0	0	0	0	0	0	0	0	0	0	0	1	0	4	1	1	0	2	1	0	0	0	4	1	4	2	1
OTU_1077	Alveolata	Dinophyta	Syndiniales	Dino-Group-I	Dino-Group-I-Clade-4	Dino-Group-I-Clade-4_X	Dino-Group-I-Clade-4_X_sp.	0	0	0	0	0	0	0	0	0	0	0	0	1	0	0	0	0	1	4	0	0	0	1	1	1	0	0	0	2	0	1	0	0	4	0	0	0	0	1	0	0	2
OTU_1078	Alveolata	Dinophyta	Syndiniales	Dino-Group-II	Dino-Group-II-Clade-20	Dino-Group-II-Clade-20_X	Dino-Group-II-Clade-20_X_sp.	0	0	0	0	0	0	0	0	0	0	0	0	1	0	0	2	1	1	0	0	1	0	0	0	0	0	0	0	0	3	3	2	0	5	0	0	3	6	3	3	3	3
OTU_1079	Alveolata	Dinophyta	Dinophyceae	Dinophyceae_X	Oxyrrhinaceae	Oxyrrhis	Oxyrrhis_sp.	0	0	0	0	0	0	0	0	0	0	0	0	0	0	0	0	0	1	0	0	0	0	0	0	0	0	0	0	0	0	0	0	0	0	0	0	0	0	0	0	0	0
OTU_1080	Alveolata	Ciliophora	Phyllopharyngea	Cyrtophoria	Chlamydodontidae	Chlamydodon	Chlamydodon_sp._strain2	0	0	0	0	0	0	0	0	0	0	0	1	0	0	0	0	0	0	0	0	0	0	0	0	0	0	0	0	3	1	5	3	1	0	3	3	2	3	8	0	2	3
OTU_1081	Stramenopiles	Stramenopiles_X	MAST	MAST-3	MAST-3I	MAST-3I_X	MAST-3I_X_sp.	0	0	0	0	0	0	0	0	0	0	0	0	0	0	0	1	0	0	0	0	0	2	0	2	11	0	0	7	0	0	0	0	0	1	1	0	0	2	2	0	1	0
OTU_1083	Rhizaria	Cercozoa	Filosa-Thecofilosea	Cryomonadida	Protaspa-lineage	Protaspa-lineage_X	Protaspa-lineage_X_sp.	0	0	0	0	0	0	0	1	0	1	0	0	0	1	0	0	0	2	0	0	0	0	0	0	1	0	2	1	1	2	1	1	0	5	5	0	2	2	2	1	1	1
OTU_1084	Rhizaria	Cercozoa	Filosa-Imbricatea	Filosa-Imbricatea_X	Novel-clade-2	Novel-clade-2_X	Novel-clade-2_X_sp._strain2	0	0	0	0	0	0	0	0	0	0	0	0	0	0	0	0	0	0	0	0	0	0	0	0	0	1	0	0	0	10	1	0	18	6	0	5	0	5	1	2	0	5
OTU_1085	Stramenopiles	Ochrophyta	Chrysophyceae	Chrysophyceae_X	Chrysophyceae_Clade-F	Clade-F_X	Clade-F_X_sp.	0	0	0	0	0	0	0	0	0	0	0	0	0	0	1	0	0	0	0	0	0	0	0	1	1	0	0	0	0	1	0	0	1	2	1	0	1	1	1	1	0	2
OTU_1086	Stramenopiles	Ochrophyta	Bacillariophyta	Bacillariophyta_X	Raphid-pennate	Raphid-pennate_X	Raphid-pennate_X_sp.	0	0	0	0	0	0	0	0	0	0	1	1	0	0	1	3	0	0	0	0	0	0	1	0	0	0	0	0	2	3	0	2	3	10	1	0	0	4	1	1	2	1
OTU_1087	Rhizaria	Radiolaria	RAD-A	RAD-A_X	RAD-A_XX	RAD-A_XXX	RAD-A_XXX_sp.	0	0	0	0	0	0	0	0	0	0	0	0	0	0	0	0	0	0	0	0	0	0	0	0	0	0	0	0	3	1	1	0	1	1	0	1	0	0	0	0	0	0
OTU_1089	Opisthokonta	Opisthokonta_X	Opisthokonta_XX	Opisthokonta_XXX	Opisthokonta_XXXX	Opisthokonta_XXXXX	Opisthokonta_XXXXX_sp.	0	0	0	0	0	0	0	0	0	0	0	0	0	0	0	0	0	0	0	0	0	0	0	0	0	0	0	0	8	0	1	1	1	0	1	9	21	5	11	10	156	2
OTU_1090	Stramenopiles	Stramenopiles_X	Labyrinthulea	Labyrinthulales	Labyrinthulaceae	Oblongichytrium	Oblongichytrium_sp.	19	3	1	1	0	0	0	1	8	4	0	0	0	0	0	0	0	0	1	0	0	0	0	0	0	0	0	0	1	0	0	0	0	0	0	0	0	0	0	0	0	0
OTU_1092	Inc	Apusomonadidae	Apusomonadidae_Group-1	Apusomonadidae_Group-1_X	Apusomonadidae_Group-1_XX	Apusomonadidae_Group-1_XXX	Apusomonadidae_Group-1_XXX_sp.	0	0	0	0	0	0	0	0	1	1	0	0	0	0	0	0	0	4	0	0	0	1	0	0	1	0	1	2	0	0	0	0	0	0	0	0	0	0	0	0	0	0
OTU_1093	Alveolata	Dinophyta	Dinophyceae	Dinophyceae_X	Dinophyceae_XX	Gonyaulax	Gonyaulax_spinifera_strain2	0	0	1	0	0	8	1	0	0	0	0	0	0	0	0	0	0	0	0	1	0	0	0	0	0	0	0	0	0	0	0	0	0	0	0	0	0	0	0	0	0	0
OTU_1094	Rhizaria	Cercozoa	Filosa-Imbricatea	Thaumatomonadida	Thaumatomonadidae	Thaumatomastix	Thaumatomastix_sp.	0	0	0	0	1	0	0	0	0	1	0	0	0	0	0	0	0	2	1	0	0	0	0	0	0	0	0	0	0	0	0	0	0	0	1	0	0	0	0	0	0	0
OTU_1095	Alveolata	Perkinsea	Perkinsida	Perkinsida_X	Perkinsida_XX	Perkinsida_XXX	Perkinsida_XXX_sp.	0	0	0	0	0	0	0	0	0	0	0	0	0	0	2	0	1	0	0	2	1	1	0	0	0	0	0	0	0	0	0	0	0	0	0	0	0	0	0	0	0	0
OTU_1096	Alveolata	Dinophyta	Dinophyceae	Dinophyceae_X	Dinophyceae_XX	Dinophyceae_XXX	Dinophyceae_XXX_sp.	0	0	0	0	0	0	0	0	0	0	0	0	0	0	0	0	0	0	0	0	0	0	0	0	0	0	0	0	1	8	4	2	1	0	0	1	10	11	5	1	4	1
OTU_1097	Rhizaria	Radiolaria	Radiolaria_X	Radiolaria_XX	Radiolaria_XXX	Radiolaria_XXXX	Radiolaria_XXXX_sp.	0	0	0	0	0	0	0	0	0	0	0	0	0	0	0	0	0	0	0	0	0	0	0	0	0	0	0	0	0	0	0	0	0	0	0	0	0	1	1	5	5	0
OTU_1100	Opisthokonta	Fungi	Chytridiomycota	Chytridiomycotina	Chytridiomycetes	Rhyzophidiales_X	Rhyzophidiales_X_sp.	4	16	9	2	7	2	0	3	3	0	0	0	0	0	0	2	0	0	0	0	0	0	0	0	0	0	0	0	0	0	0	0	0	0	0	0	0	0	0	0	1	1
OTU_1101	Inc	Telonemia	Telonemia_X	Telonemia_XX	Telonemia-Group-2	Telonemia-Group-2_X	Telonemia-Group-2_X_sp._strain2	0	2	0	0	1	0	0	0	0	0	0	0	0	0	0	1	3	0	0	22	17	32	2	5	5	1	5	4	3	1	2	5	1	0	3	4	3	2	4	1	2	2
OTU_1102	Rhizaria	Cercozoa	Novel-clade-10-12	Tremulida	Tremulidae	Tremula	Tremula_sp.	0	0	0	0	0	0	0	0	0	0	0	0	0	0	1	0	0	0	1	0	0	0	0	0	0	0	0	0	0	0	0	0	0	0	0	1	0	0	0	0	0	1
OTU_1103	Alveolata	Dinophyta	Syndiniales	Dino-Group-I	Dino-Group-I-Clade-3	Dino-Group-I-Clade-3_X	Dino-Group-I-Clade-3_X_sp.	0	0	0	0	0	0	0	0	0	0	0	0	0	0	0	0	0	0	0	0	0	0	0	0	0	0	0	0	0	0	0	0	0	1	0	0	0	0	0	0	0	6
OTU_1104	Alveolata	Dinophyta	Dinophyceae	Dinophyceae_X	Dinophyceae_XX	Dinophyceae_XXX	Dinophyceae_XXX_sp.	0	0	0	0	0	0	0	0	0	1	0	0	0	0	0	1	1	0	1	0	10	1	0	5	0	0	4	1	0	1	2	1	0	1	4	0	3	0	3	1	0	0
OTU_1106	Alveolata	Ciliophora	Litostomatea	Haptoria	Litonotidae	Litonotidae_X	Litonotidae_X_sp._strain1	3	2	4	5	2	0	2	2	7	4	17	1	2	1	0	0	1	0	0	0	0	0	0	0	0	0	0	0	0	0	0	0	0	0	0	0	0	0	0	0	0	0
OTU_1107	Rhizaria	Cercozoa	Filosa-Thecofilosea	Cryomonadida	Protaspa-lineage	Protaspa-lineage_X	Protaspa-lineage_X_sp.	0	0	0	0	0	0	0	0	0	0	0	0	0	0	0	0	0	0	1	0	1	1	0	0	1	0	0	0	0	0	0	0	0	0	0	0	0	0	0	0	0	0
OTU_1108	Opisthokonta	Fungi	Chytridiomycota	Chytridiomycotina	Chytridiomycetes	Chytridiomycetes_X	Chytridiomycetes_X_sp.	0	0	0	0	0	0	0	0	0	0	0	0	0	0	0	0	0	1	0	1	0	0	1	1	0	4	5	1	4	0	0	2	0	0	1	1	1	7	4	4	6	2
OTU_1109	Rhizaria	Radiolaria	Polycystinea	Spumellarida	Spongodiscidae-Coccodiscidae	Spongodiscus	Spongodiscus_biconcavus	0	0	0	0	0	0	0	0	0	0	0	0	0	0	0	0	0	0	0	0	0	0	1	4	2	0	0	0	1	4	2	1	6	10	6	8	2	4	2	2	3	0
OTU_1110	Alveolata	Ciliophora	Spirotrichea	Choreotrichia	Tintinnidae	Tintinnopsis	Tintinnopsis_karajacensis	0	0	0	0	0	0	0	0	0	0	0	0	0	0	0	0	0	0	0	0	0	0	0	0	0	0	0	0	0	23	3	24	5	4	11	1	3	5	15	14	9	12
OTU_1111	Rhizaria	Cercozoa	Filosa-Thecofilosea	Cryomonadida	Cryomonadida_X	Cryomonadida_XX	Cryomonadida_XX_sp.	0	0	0	0	0	0	0	0	0	0	0	0	0	1	3	0	0	3	3	0	3	2	2	2	0	0	5	2	0	0	0	0	0	0	0	0	0	0	0	0	0	0
OTU_1113	Inc	Apusomonadidae	Apusomonadidae_Group-1	Apusomonadidae_Group-1_X	Apusomonadidae_Group-1_XX	Apusomonadidae_Group-1_XXX	Apusomonadidae_Group-1_XXX_sp.	0	0	0	0	2	1	0	0	0	0	0	0	0	0	5	2	0	0	1	0	0	0	1	0	0	0	0	0	0	1	1	0	1	2	1	1	0	0	0	0	0	0
OTU_1114	Rhizaria	Radiolaria	RAD-B	RAD-B_X	RAD-B_XX	RAD-B_XXX	RAD-B_XXX_sp.	0	0	0	0	0	0	0	0	0	0	0	0	0	0	0	0	0	0	0	0	0	0	0	0	0	0	0	0	0	0	0	0	0	0	0	0	0	0	0	0	0	0
OTU_1115	Alveolata	Dinophyta	Dinophyceae	Dinophyceae_X	Dinophyceae_XX	Pyrodinium	Pyrodinium_bahamense_var._compressum	0	0	0	0	0	0	0	0	0	0	0	0	0	0	0	0	0	0	0	0	4	0	1	4	2	1	32	3	10	2	1	2	0	2	3	3	3	3	4	7	2	2
OTU_1116	Stramenopiles	Ochrophyta	Bacillariophyta	Bacillariophyta_X	Araphid-pennate	Thalassionema	Thalassionema_frauenfeldii	0	0	0	0	0	0	0	0	0	0	0	0	0	0	0	0	1	0	0	0	0	0	0	0	4	1	1	1	24	2	2	1	8	5	11	1	0	7	14	11	5	10
OTU_1117	Opisthokonta	Fungi	Cryptomycota	Cryptomycotina	Cryptomycotina_X	Cryptomycotina_XX	Cryptomycotina_XX_sp.	8	12	24	7	10	1	0	1	0	5	0	0	0	0	0	0	0	0	0	0	0	0	0	0	0	0	0	0	0	0	0	0	0	0	0	0	0	0	0	0	0	0
OTU_1118	Alveolata	Dinophyta	Syndiniales	Dino-Group-I	Dino-Group-I-Clade-5	Dino-Group-I-Clade-5_X	Dino-Group-I-Clade-5_X_sp.	0	0	0	0	0	0	0	0	0	0	0	0	0	0	0	1	0	0	0	0	0	7	3	10	86	0	1	63	5	5	4	2	5	4	0	1	7	15	6	5	5	13
OTU_1119	Alveolata	Dinophyta	Syndiniales	Dino-Group-II	Dino-Group-II-Clade-1	Dino-Group-II-Clade-1_X	Dino-Group-II-Clade-1_X_sp.	0	0	0	0	0	0	0	0	0	0	0	0	0	0	0	0	0	0	0	0	3	2	2	7	8	0	1	2	5	2	0	2	1	2	2	0	1	3	3	1	1	1
OTU_1120	Opisthokonta	Fungi	Chytridiomycota	Chytridiomycotina	Chytridiomycotina_X	Chytridiomycotina_XX	Chytridiomycotina_XX_sp.	0	0	0	0	0	0	0	0	0	0	0	0	0	0	0	0	1	1	5	0	0	0	0	1	0	0	0	0	0	0	0	0	0	0	0	0	0	0	0	0	0	0
OTU_1121	Alveolata	Dinophyta	Syndiniales	Dino-Group-II	Dino-Group-II-Clade-10-and-11	Dino-Group-II-Clade-10-and-11_X	Dino-Group-II-Clade-10-and-11_X_sp.	0	0	0	1	0	0	0	0	0	0	0	0	0	0	0	0	0	0	0	0	0	0	1	2	7	0	3	1	5	3	3	4	1	4	2	3	8	2	12	8	17	7
OTU_1122	Alveolata	Dinophyta	Dinophyceae	Dinophyceae_X	Dinophyceae_XX	Gyrodinium	Gyrodinium_sp.	0	0	0	0	0	0	0	0	0	0	0	0	0	0	0	0	0	0	0	0	0	3	0	0	0	0	4	12	3	4	2	14	1	3	4	0	3	2	3	6	1	1
OTU_1123	Alveolata	Dinophyta	Syndiniales	Dino-Group-II	Dino-Group-II-Clade-30	Dino-Group-II-Clade-30_X	Dino-Group-II-Clade-30_X_sp.	0	0	0	0	0	0	0	0	0	0	0	0	0	0	0	0	0	0	0	0	3	4	3	7	14	0	2	4	1	3	5	4	1	3	3	0	6	1	5	2	2	3
OTU_1124	Archaeplastida	Chlorophyta	Prasino-Clade-VII	Prasino-Clade-VII_X	Prasino-Clade-VII-B	Prasino-Clade-VII-B-2	Prasino-Clade-VII-B-2_sp.	0	0	0	0	0	0	0	0	0	0	0	0	0	0	0	0	0	0	0	0	0	0	0	0	1	1	2	4	4	5	20	9	4	11	1	2	10	15	12	1	1	4
OTU_1125	Alveolata	Ciliophora	Spirotrichea	Oligotrichia	Strombidiidae	Strombidiidae_X	Strombidiidae_X_sp.	0	0	0	1	0	1	0	0	0	1	0	1	0	0	1	0	0	0	1	0	3	2	2	1	0	1	0	2	2	0	5	14	2	4	8	3	5	5	5	3	1	2
OTU_1126	Alveolata	Dinophyta	Syndiniales	Dino-Group-I	Dino-Group-I-Clade-7	Dino-Group-I-Clade-7_X	Dino-Group-I-Clade-7_X_sp.	0	0	0	0	0	0	0	0	0	0	0	0	0	0	0	0	0	0	0	0	0	0	0	0	0	0	1	1	7	0	1	0	1	0	0	0	0	2	2	2	0	1
OTU_1129	Alveolata	Ciliophora	Spirotrichea	Oligotrichia	Strombidiidae	Strombidiidae_X	Strombidiidae_X_sp.	0	0	0	0	0	0	0	0	0	0	0	0	0	2	6	1	0	0	1	0	0	0	0	0	0	0	0	0	0	0	0	0	0	0	0	0	0	0	0	0	0	0
OTU_1130	Alveolata	Dinophyta	Syndiniales	Dino-Group-II	Dino-Group-II-Clade-22	Dino-Group-II-Clade-22_X	Dino-Group-II-Clade-22_X_sp.	0	0	0	0	0	0	0	0	0	0	0	0	0	0	0	0	0	0	0	0	0	0	0	0	0	0	0	0	1	4	3	1	0	3	0	3	4	3	5	5	8	8
OTU_1131	Stramenopiles	Ochrophyta	Dictyochophyceae	Dictyochophyceae_X	Florenciellales	Florenciellales_X	Florenciellales_X_sp.	0	0	0	0	0	0	0	0	0	0	0	0	0	0	0	0	0	0	0	0	0	1	0	0	2	1	3	6	2	4	1	15	1	2	1	5	10	3	7	3	4	8
OTU_1132	Stramenopiles	Ochrophyta	Chrysophyceae	Chrysophyceae_X	Chrysophyceae_Clade-H	Clade-H_X	Clade-H_X_sp.	0	0	0	0	0	0	0	0	0	0	0	0	0	0	1	0	0	0	0	0	1	10	0	21	21	1	6	28	4	6	4	17	3	8	6	18	13	16	9	9	9	17
OTU_1133	Alveolata	Dinophyta	Dinophyceae	Dinophyceae_X	Dinophyceae_XX	Cochlodinium	Cochlodinium_polykrikoides	0	0	0	0	0	0	0	0	0	0	0	0	0	0	0	0	0	0	0	0	4	2	0	6	17	1	51	10	14	4	6	18	2	5	1	1	2	1	7	3	8	3
OTU_1134	Alveolata	Dinophyta	Dinophyceae	Dinophyceae_X	Dinophyceae_XX	Cochlodinium	Cochlodinium_fulvescens	1	0	0	0	0	0	0	1	0	0	0	0	1	0	0	1	0	0	1	0	9	5	0	13	8	1	35	16	1	0	2	10	0	1	4	4	4	1	1	4	7	1
OTU_1135	Alveolata	Dinophyta	Syndiniales	Dino-Group-II	Dino-Group-II-Clade-1	Dino-Group-II-Clade-1_X	Dino-Group-II-Clade-1_X_sp.	0	0	0	0	0	0	0	0	0	0	1	0	1	9	3	3	2	0	0	0	1	2	3	4	2	0	4	0	3	5	2	3	1	3	0	8	3	2	0	1	2	0
OTU_1136	Rhizaria	Radiolaria	Acantharea	Acantharea-Group-VI	Acantharea-Group-VI_X	Acantharea-Group-VI_XX	Acantharea-Group-VI_XX_sp.	0	0	0	0	0	0	0	0	0	0	0	0	0	0	0	0	0	0	0	0	0	0	0	0	0	0	0	0	10	0	1	0	0	0	0	0	1	0	0	0	0	1
OTU_1137	Stramenopiles	Ochrophyta	Bacillariophyta	Bacillariophyta_X	Polar-centric-Mediophyceae	Chaetoceros	Chaetoceros_socialis_debilis	0	0	0	0	0	0	0	0	1	0	2	0	0	0	1	0	1	1	2	0	0	0	1	1	0	1	0	0	0	0	0	0	1	0	1	0	0	1	0	0	0	0
OTU_1138	Stramenopiles	Ochrophyta	Bacillariophyta	Bacillariophyta_X	Polar-centric-Mediophyceae	Polar-centric-Mediophyceae_X	Polar-centric-Mediophyceae_X_sp.	0	0	0	0	0	0	0	0	0	0	0	0	0	0	0	0	1	0	1	0	0	0	0	0	0	0	0	0	1	0	3	0	4	17	5	3	0	0	6	2	0	0
OTU_1139	Stramenopiles	Ochrophyta	Bacillariophyta	Bacillariophyta_X	Raphid-pennate	Meuniera	Meuniera_membranacea	1	0	0	0	0	0	0	0	0	0	0	0	0	0	0	0	0	0	0	0	0	0	0	0	0	0	0	2	2	0	1	3	8	8	8	1	0	0	6	3	0	0
OTU_1140	Alveolata	Dinophyta	Dinophyceae	Dinophyceae_X	Dinophyceae_XX	Dinophyceae_XXX	Dinophyceae_XXX_sp.	0	1	1	2	4	2	1	0	0	1	0	1	1	1	0	0	2	0	3	1	3	3	1	4	12	6	21	6	2	11	14	6	7	5	4	7	14	11	5	12	8	12
OTU_1141	Alveolata	Dinophyta	Syndiniales	Dino-Group-II	Dino-Group-II-Clade-25	Dino-Group-II-Clade-25_X	Dino-Group-II-Clade-25_X_sp.	0	0	0	0	0	0	0	0	0	0	0	0	1	0	0	0	0	1	0	0	0	0	0	2	1	1	0	0	1	0	1	0	0	0	1	1	2	1	0	0	1	0
OTU_1142	Alveolata	Dinophyta	Syndiniales	Dino-Group-V	Dino-Group-V_X	Dino-Group-V_XX	Dino-Group-V_XX_sp.	0	0	0	0	0	0	0	0	0	0	0	0	0	0	0	0	0	0	0	0	0	0	0	0	0	0	0	0	2	1	1	0	0	1	0	0	1	0	2	1	2	1
OTU_1143	Rhizaria	Cercozoa	Filosa-Imbricatea	Filosa-Imbricatea_X	Novel-clade-2	Novel-clade-2_X	Novel-clade-2_X_sp._strain16	0	0	0	1	0	0	0	0	0	0	0	0	0	0	2	0	0	1	0	0	0	0	0	0	0	0	0	0	0	0	1	0	3	3	2	1	1	0	0	0	0	0
OTU_1144	Alveolata	Dinophyta	Syndiniales	Dino-Group-II	Dino-Group-II-Clade-3	Dino-Group-II-Clade-3_X	Dino-Group-II-Clade-3_X_sp.	0	0	0	0	0	0	0	0	0	0	0	1	0	0	3	0	0	0	0	0	0	0	0	2	0	1	0	0	0	1	0	0	0	0	0	0	0	0	3	5	0	0
OTU_1145	Stramenopiles	Stramenopiles_X	MAST	MAST-11	MAST-11_X	MAST-11_XX	MAST-11_XX_sp.	0	0	0	0	0	0	0	0	0	0	0	0	1	0	0	0	0	0	0	0	0	1	0	0	1	0	0	1	5	7	3	33	5	1	1	1	1	4	3	3	1	3
OTU_1146	Alveolata	Dinophyta	Syndiniales	Dino-Group-II	Dino-Group-II-Clade-1	Dino-Group-II-Clade-1_X	Dino-Group-II-Clade-1_X_sp.	0	0	0	0	0	0	0	0	0	0	0	0	0	0	0	0	0	0	0	0	2	1	4	3	11	3	3	7	4	1	3	0	5	4	7	20	8	5	9	0	13	7
OTU_1148	Alveolata	Dinophyta	Syndiniales	Dino-Group-II	Dino-Group-II-Clade-39	Dino-Group-II-Clade-39_X	Dino-Group-II-Clade-39_X_sp.	0	0	0	0	0	0	0	0	0	0	0	0	0	0	0	0	0	0	1	2	3	1	0	4	3	0	9	1	3	2	1	2	2	3	0	2	10	6	0	4	8	4
OTU_1149	Alveolata	Dinophyta	Dinophyceae	Dinophyceae_X	Dinophyceae_XX	Dinophyceae_XXX	Dinophyceae_XXX_sp.	0	0	0	0	0	0	0	0	0	0	0	0	0	0	0	0	0	0	0	0	0	0	0	0	0	0	0	1	1	4	4	5	3	3	3	4	4	0	0	0	0	0
OTU_1150	Rhizaria	Cercozoa	Filosa-Imbricatea	Filosa-Imbricatea_X	Novel-clade-2	Novel-clade-2_X	Novel-clade-2_X_sp.	6	1	2	12	1	1	2	0	0	0	1	2	0	0	2	2	1	0	0	0	0	0	0	0	0	0	0	0	0	0	0	0	0	0	0	0	0	0	0	0	0	0
OTU_1153	Alveolata	Dinophyta	Syndiniales	Dino-Group-II	Dino-Group-II-Clade-14	Dino-Group-II-Clade-14_X	Dino-Group-II-Clade-14_X_sp._strain3	0	0	0	0	0	0	0	0	0	0	1	1	0	2	1	1	0	2	0	8	4	7	17	6	9	2	3	7	1	5	2	4	0	4	1	8	4	5	2	1	6	0
OTU_1154	Alveolata	Dinophyta	Syndiniales	Dino-Group-II	Dino-Group-II-Clade-7	Dino-Group-II-Clade-7_X	Dino-Group-II-Clade-7_X_sp.	0	0	0	0	0	0	0	0	0	0	0	0	0	0	0	0	0	0	0	0	0	0	0	0	0	0	0	0	0	5	2	1	0	2	1	1	4	1	2	0	0	0
OTU_1155	Alveolata	Dinophyta	Syndiniales	Dino-Group-II	Dino-Group-II-Clade-14	Dino-Group-II-Clade-14_X	Dino-Group-II-Clade-14_X_sp._strain8	0	1	0	0	1	0	0	0	0	0	1	15	2	0	5	1	0	1	0	2	3	0	0	0	0	0	1	1	0	1	6	0	3	2	1	0	1	4	0	1	0	4
OTU_1156	Stramenopiles	Stramenopiles_X	MAST	MAST-7	MAST-7D	MAST-7D_X	MAST-7D_X_sp.	0	0	0	0	0	0	0	0	0	0	0	0	0	0	0	0	0	0	0	0	1	1	0	7	3	1	6	3	0	1	2	4	4	0	1	2	2	4	7	2	2	7
OTU_1157	Opisthokonta	Fungi	Fungi_X	Fungi_XX	Fungi_XXX	Fungi_XXXX	Fungi_XXXX_sp.	0	1	0	0	1	0	0	0	1	1	1	0	0	0	5	0	1	0	3	0	0	0	0	0	0	0	0	0	0	0	0	0	0	0	0	0	0	0	0	0	0	0
OTU_1158	Alveolata	Ciliophora	Litostomatea	Cyclotrichia	Cyclotrichia_X	Cyclotrichia_XX	Cyclotrichia_XX_sp.	0	0	1	1	2	2	2	3	37	0	0	0	0	0	0	0	0	0	0	0	0	0	0	0	0	0	0	0	0	0	0	0	0	0	0	0	0	0	0	0	0	0
OTU_1159	Alveolata	Dinophyta	Syndiniales	Dino-Group-II	Dino-Group-II-Clade-30	Dino-Group-II-Clade-30_X	Dino-Group-II-Clade-30_X_sp.	0	0	0	0	0	0	0	0	0	0	0	2	0	0	0	0	1	0	0	0	1	0	0	0	0	0	0	1	0	0	1	3	0	2	2	0	2	0	0	0	1	0
OTU_1160	Alveolata	Dinophyta	Dinophyceae	Dinophyceae_X	Dinophyceae_XX	Dinophyceae_XXX	Dinophyceae_XXX_sp.	0	0	0	0	0	0	0	0	0	0	0	0	0	0	0	0	0	0	0	0	0	1	1	0	1	0	0	0	0	2	15	25	0	3	2	0	3	1	1	3	0	1
OTU_1161	Rhizaria	Radiolaria	Polycystinea	Spumellarida	Spongodiscidae-Coccodiscidae	Spongodiscidae-Coccodiscidae_X	Spongodiscidae-Coccodiscidae_X_sp.	0	0	0	0	0	0	0	0	0	0	0	0	0	0	0	0	0	0	0	0	0	0	0	0	0	0	0	0	0	0	0	0	0	0	0	0	0	0	0	1	0	0
OTU_1162	Alveolata	Dinophyta	Syndiniales	Dino-Group-II	Dino-Group-II-Clade-10-and-11	Dino-Group-II-Clade-10-and-11_X	Dino-Group-II-Clade-10-and-11_X_sp.	0	0	0	0	0	0	0	0	0	0	0	0	0	0	0	0	0	0	0	0	0	0	0	0	0	0	0	0	4	8	8	2	2	4	0	1	4	3	9	2	2	7
OTU_1163	Stramenopiles	Ochrophyta	Bacillariophyta	Bacillariophyta_X	Polar-centric-Mediophyceae	Cerataulina	Cerataulina_pelagica	1	0	0	0	5	3	1	0	0	1	0	0	0	0	1	0	0	1	2	0	1	0	0	0	0	0	1	0	17	0	1	0	3	2	0	0	0	3	1	4	2	1
OTU_1164	Stramenopiles	Ochrophyta	Dictyochophyceae	Dictyochophyceae_X	Dictyochales	Dictyochales_X	Dictyochales_X_sp.	0	0	0	0	0	0	0	0	0	0	0	0	0	0	0	0	0	0	0	0	0	0	0	2	8	1	2	7	3	6	4	20	3	1	3	2	12	4	5	4	4	10
OTU_1165	Opisthokonta	Fungi	Chytridiomycota	Chytridiomycotina	Chytridiomycetes	Rhyzophidiales_X	Rhyzophidiales_X_sp.	0	0	0	0	0	0	0	0	0	0	0	0	0	0	0	0	0	0	0	0	0	0	0	1	1	0	0	0	0	0	0	0	0	0	0	0	0	0	0	0	0	0
OTU_1167	Stramenopiles	Ochrophyta	Pelagophyceae	Pelagophyceae_X	Pelagophyceae_XX	Pelagophyceae_XXX	Pelagophyceae_XXX_sp.	4	3	2	3	7	1	3	3	1	9	2	5	11	2	0	0	3	0	1	1	0	1	0	0	0	0	0	0	1	1	1	0	0	3	0	2	1	2	0	2	1	1
OTU_1168	Rhizaria	Cercozoa	Filosa-Thecofilosea	Ventricleftida	Ventrifissuridae	Ventrifissura	Ventrifissura_foliiformis	0	0	0	0	0	1	0	0	3	0	0	1	0	0	1	0	0	0	0	0	0	0	0	0	0	0	0	0	0	1	0	1	1	0	2	0	0	0	0	0	0	1
OTU_1169	Alveolata	Ciliophora	Litostomatea	Haptoria	Spathidiidae	Spathidium	Spathidium_foissneri	0	0	0	0	2	0	0	1	1	1	1	0	0	0	0	0	1	0	2	0	0	0	1	1	2	0	0	0	0	0	0	0	0	0	0	0	0	0	1	0	0	0
OTU_1170	Stramenopiles	Ochrophyta	Chrysophyceae	Chrysophyceae_X	Chrysophyceae_Clade-F	Clade-F_X	Clade-F_X_sp.	0	0	0	0	0	1	0	0	0	0	0	0	0	0	0	1	0	0	0	0	0	0	0	0	1	0	2	0	0	6	3	2	5	3	2	10	17	7	8	5	8	13
OTU_1171	Stramenopiles	Stramenopiles_X	MAST	MAST-12	MAST-12E	MAST-12E_X	MAST-12E_X_sp.	0	0	0	0	0	0	0	0	1	0	1	2	2	0	1	0	0	3	6	0	0	0	0	1	0	0	0	0	0	0	0	0	0	0	0	0	0	0	0	0	0	0
OTU_1172	Stramenopiles	Stramenopiles_X	Oomycota	Oomycota_X	Oomycota_XX	Oomycota_XXX	Oomycota_XXX_sp.	0	0	0	0	0	0	0	0	0	0	0	0	0	0	0	0	0	1	0	0	0	0	0	0	0	0	0	0	3	0	0	0	0	0	0	0	1	2	0	1	1	2
OTU_1173	Stramenopiles	Stramenopiles_X	MAST	MAST-3	MAST-3C	MAST-3C_X	MAST-3C_X_sp.	0	0	0	0	0	0	0	0	0	0	0	1	0	0	1	2	1	0	0	0	0	0	0	1	1	0	1	0	2	3	2	6	1	1	5	2	3	1	3	6	1	1
OTU_1174	Stramenopiles	Stramenopiles_X	MOCH	MOCH-2	MOCH-2_X	MOCH-2_XX	MOCH-2_XX_sp.	0	0	0	0	0	0	0	0	0	0	0	0	0	0	0	0	0	0	0	0	0	1	0	2	2	0	0	0	17	2	3	11	1	2	2	1	2	8	8	4	2	7
OTU_1175	Alveolata	Dinophyta	Syndiniales	Dino-Group-II	Dino-Group-II-Clade-6	Dino-Group-II-Clade-6_X	Dino-Group-II-Clade-6_X_sp.	0	0	0	0	0	0	0	0	0	0	0	0	0	0	0	0	0	0	0	0	0	0	0	0	0	0	0	0	1	2	1	1	0	0	0	0	3	6	1	2	0	0
OTU_1176	Rhizaria	Cercozoa	Cercozoa_X	Cercozoa_XX	Cercozoa_XXX	Cercozoa_XXXX	Cercozoa_XXXX_sp.	6	5	3	1	4	3	2	2	2	0	0	0	0	1	7	2	1	0	3	0	0	0	0	0	0	0	0	0	0	0	0	0	0	0	0	0	0	0	0	0	0	0
OTU_1178	Alveolata	Dinophyta	Syndiniales	Dino-Group-I	Dino-Group-I-Clade-4	Dino-Group-I-Clade-4_X	Dino-Group-I-Clade-4_X_sp.	0	0	0	0	0	0	0	0	0	0	0	0	0	0	0	0	0	0	0	0	0	0	0	2	2	0	0	0	1	1	0	3	0	0	0	0	0	3	1	1	0	0
OTU_1179	Rhizaria	Radiolaria	Acantharea	Arthracanthida-Symphyacanthida	Arthracanthida-Symphyacanthida_X	Arthracanthida-Symphyacanthida_XX	Arthracanthida-Symphyacanthida_XX_sp.	0	0	0	0	0	0	0	0	0	0	0	0	0	0	0	0	0	0	0	0	0	0	0	7	0	0	4	7	6	4	5	1	2	4	4	1	4	4	7	2	4	4
OTU_1180	Opisthokonta	Choanoflagellida	Choanoflagellatea	Acanthoecida	Stephanoecidae_Group_E	Stephanoecidae_Group_E_X	Stephanoecidae_Group_E_X_sp.	0	0	0	0	0	0	0	0	0	0	0	0	1	0	0	0	0	1	0	0	0	2	1	1	3	0	3	3	2	12	12	33	9	12	10	2	1	12	2	7	6	17
OTU_1181	Inc	Haptophyta	Prymnesiophyceae	Prymnesiophyceae_X	Braarudosphaeraceae	Braarudosphaeraceae_X	Braarudosphaeraceae_X_sp.	0	0	0	0	0	0	0	0	0	0	0	0	0	0	0	0	0	0	0	0	2	1	0	5	1	0	28	17	21	0	0	0	0	0	0	2	1	1	0	0	2	2
OTU_1182	Stramenopiles	Stramenopiles_X	MAST	MAST-6	MAST-6_X	MAST-6_XX	MAST-6_XX_sp.	0	0	0	0	0	0	0	0	0	0	0	0	4	0	0	1	0	1	0	0	0	0	0	2	2	0	0	1	0	0	0	0	0	0	0	1	0	0	1	0	0	0
OTU_1183	Alveolata	Ciliophora	Prostomatea	Prostomatea-1	Prostomatea-1_X	Prostomatea-1_XX	Prostomatea-1_XX_sp.	1	0	0	2	1	2	1	1	0	1	0	0	0	0	1	0	0	2	3	0	0	0	0	0	0	1	0	1	0	0	0	0	0	0	0	0	0	0	0	0	0	0
OTU_1184	Opisthokonta	Choanoflagellida	Choanoflagellatea	Acanthoecida	Stephanoecidae_Group_H	Stephanoecidae_Group_H_X	Stephanoecidae_Group_H_X_sp._strain1	2	0	3	0	0	0	0	0	0	0	0	1	2	1	3	3	4	0	0	0	0	0	0	0	0	0	0	0	0	0	0	0	0	0	0	0	0	0	0	0	0	0
OTU_1185	Opisthokonta	Fungi	Chytridiomycota	Chytridiomycotina	Chytridiomycetes	Rhyzophidiales_X	Rhyzophidiales_X_sp.	0	0	0	0	0	0	1	0	0	0	0	1	1	3	5	0	1	0	6	0	0	0	0	0	0	0	0	0	0	0	0	0	0	0	0	0	0	0	0	0	0	0
OTU_1186	Alveolata	Dinophyta	Syndiniales	Dino-Group-II	Dino-Group-II-Clade-16	Dino-Group-II-Clade-16_X	Dino-Group-II-Clade-16_X_sp.	0	0	0	0	0	0	0	0	0	0	0	0	1	0	0	0	0	1	0	0	0	0	0	0	2	0	0	0	5	5	2	1	0	2	1	0	1	6	7	2	3	4
OTU_1188	Stramenopiles	Stramenopiles_X	Stramenopiles_XX	Stramenopiles_XXX	Stramenopiles_XXXX	Stramenopiles_XXXXX	Stramenopiles_XXXXX_sp.	0	0	0	0	0	0	0	0	0	0	0	0	0	1	2	0	0	3	0	2	1	1	0	0	0	0	0	0	0	0	0	0	0	0	0	0	0	0	0	0	0	0
OTU_1189	Rhizaria	Radiolaria	Acantharea	Arthracanthida-Symphyacanthida	Arthracanthida-Symphyacanthida_X	Hexaconus	Hexaconus_serratus	0	0	0	0	0	0	0	0	0	0	0	0	0	0	0	0	0	0	0	1	1	2	0	9	6	0	8	10	1	0	1	1	0	2	1	1	1	0	2	1	0	2
OTU_1190	Inc	Haptophyta	Prymnesiophyceae	Prymnesiales	Chrysochromulinaceae	Chrysochromulina	Chrysochromulina_leadbeateri	0	0	0	0	0	0	0	0	0	0	0	0	2	0	0	0	0	0	0	32	40	21	2	7	18	1	4	13	3	2	12	2	1	1	1	4	10	8	10	2	10	15
OTU_1191	Opisthokonta	Choanoflagellida	Choanoflagellatea	Acanthoecida	Acanthoecida_X	Acanthoecida_XX	Acanthoecida_XX_sp.	2	2	0	1	1	1	5	2	2	0	0	0	0	4	3	0	0	0	0	0	0	0	0	0	0	0	0	0	1	0	1	0	1	0	0	1	0	0	0	0	0	0
OTU_1192	Rhizaria	Cercozoa	Filosa-Imbricatea	Thaumatomonadida	Thaumatomonadidae	Thaumatomastix	Thaumatomastix_sp.	0	0	0	0	1	1	0	0	0	0	0	0	0	0	0	0	0	1	2	0	0	0	0	0	0	1	1	1	0	0	0	0	2	3	5	3	0	0	0	1	0	0
OTU_1193	Alveolata	Ciliophora	Spirotrichea	Choreotrichia	Choreotrichia_X	Choreotrichia_XX	Choreotrichia_XX_sp.	0	0	0	0	0	0	0	0	0	0	0	0	0	0	0	0	0	0	0	2	0	1	1	1	1	0	1	1	2	0	3	11	1	4	2	3	2	10	4	5	3	3
OTU_1194	Alveolata	Ciliophora	Phyllopharyngea	Suctoria	Ephelotidae	Ephelota	Ephelota_sp.	0	0	0	0	0	0	0	0	0	0	0	0	0	0	0	0	0	0	0	0	0	0	0	3	1	0	46	7	0	4	13	16	0	10	13	7	9	6	14	40	10	3
OTU_1195	Alveolata	Ciliophora	Litostomatea	Cyclotrichia	Cyclotrichia_X	Cyclotrichia_XX	Cyclotrichia_XX_sp.	0	0	0	0	0	0	0	0	0	0	0	0	0	0	0	0	0	0	0	0	0	0	0	0	1	0	0	1	0	0	0	0	0	0	0	0	0	0	0	0	0	0
OTU_1196	Stramenopiles	Ochrophyta	Bacillariophyta	Bacillariophyta_X	Raphid-pennate	Pleurosigma	Pleurosigma_sp.	1	10	3	1	4	0	0	2	4	1	0	0	0	0	0	0	0	0	0	0	0	0	0	0	0	0	0	0	0	0	0	0	0	0	0	0	0	0	0	0	0	0
OTU_1197	Opisthokonta	Fungi	Fungi_X	Fungi_XX	Fungi_XXX	Fungi_XXXX	Fungi_XXXX_sp.	0	0	0	0	0	0	0	0	0	0	0	0	0	1	0	0	0	0	0	0	0	0	1	1	0	0	0	0	0	0	0	0	0	0	0	0	0	0	0	0	0	0
OTU_1198	Alveolata	Dinophyta	Syndiniales	Dino-Group-II	Dino-Group-II-Clade-13	Dino-Group-II-Clade-13_X	Dino-Group-II-Clade-13_X_sp.	0	0	0	0	0	0	0	0	0	0	0	0	1	0	0	0	0	0	0	1	0	0	0	2	1	0	3	4	6	5	4	7	3	4	1	1	1	5	5	1	5	4
OTU_1199	Alveolata	Dinophyta	Syndiniales	Dino-Group-I	Dino-Group-I-Clade-1	Dino-Group-I-Clade-1_X	Dino-Group-I-Clade-1_X_sp.	0	0	5	3	0	0	2	1	2	25	1	3	4	0	1	0	1	0	0	0	7	23	2	17	12	0	12	14	8	4	3	2	1	0	0	1	5	7	2	9	5	1
OTU_1201	Alveolata	Ciliophora	Spirotrichea	Oligotrichia	Strombidiidae	Parallelostrombidium	Parallelostrombidium_sp.	6	5	18	3	31	34	2	46	325	11	10	8	7	4	11	13	10	4	7	1	1	1	2	2	1	1	0	4	4	2	3	6	3	2	0	3	2	2	1	1	1	1
OTU_1202	Rhizaria	Cercozoa	Filosa-Imbricatea	Thaumatomonadida	Thaumatomonadidae	Thaumatomastix	Thaumatomastix_sp.	0	0	0	0	0	0	0	0	0	0	0	0	0	0	0	1	1	2	11	0	0	0	0	0	0	0	0	0	0	0	0	0	0	0	0	0	0	0	0	0	0	0
OTU_1203	Alveolata	Dinophyta	Syndiniales	Dino-Group-II	Dino-Group-II-Clade-23	Dino-Group-II-Clade-23_X	Dino-Group-II-Clade-23_X_sp.	0	0	0	0	0	0	0	0	0	0	0	0	2	0	0	1	0	0	3	0	0	0	0	1	0	0	1	1	3	7	6	3	0	2	6	5	13	6	9	0	7	2
OTU_1204	Alveolata	Dinophyta	Syndiniales	Dino-Group-I	Dino-Group-I-Clade-4	Dino-Group-I-Clade-4_X	Dino-Group-I-Clade-4_X_sp.	0	0	0	0	0	0	0	0	0	0	0	0	0	0	0	0	0	0	0	0	0	0	0	3	4	0	0	0	0	1	1	1	0	0	0	0	4	0	0	0	0	0
OTU_1205	Alveolata	Dinophyta	Syndiniales	Dino-Group-I	Dino-Group-I-Clade-3	Dino-Group-I-Clade-3_X	Dino-Group-I-Clade-3_X_sp.	0	0	0	0	0	0	0	0	1	0	0	0	0	0	0	0	0	0	1	0	0	0	0	0	4	0	1	0	0	2	0	0	1	1	0	1	0	4	5	2	4	4
OTU_1206	Alveolata	Ciliophora	Spirotrichea	Choreotrichia	Choreotrichia-1	Choreotrichia-1_X	Choreotrichia-1_X_sp.	0	4	2	2	2	0	0	1	0	0	1	1	2	0	0	0	0	0	0	0	0	0	0	0	0	0	0	0	0	0	0	0	0	0	0	0	0	0	0	0	0	0
OTU_1207	Alveolata	Dinophyta	Syndiniales	Dino-Group-II	Dino-Group-II-Clade-30	Dino-Group-II-Clade-30_X	Dino-Group-II-Clade-30_X_sp.	0	0	0	0	0	0	0	0	0	0	0	1	1	0	0	1	1	0	0	0	2	2	1	1	5	0	4	3	9	12	8	3	3	9	4	14	4	11	13	11	4	6
OTU_1208	Rhizaria	Cercozoa	Cercozoa_X	Cercozoa_XX	Cercozoa_XXX	Cercozoa_XXXX	Cercozoa_XXXX_sp.	0	0	0	0	0	1	0	0	0	0	1	0	2	1	7	10	6	1	1	0	0	0	0	0	0	0	0	0	0	0	0	0	0	0	0	0	0	0	1	0	0	0
OTU_1209	Stramenopiles	Stramenopiles_X	MOCH	MOCH-5	MOCH-5_X	MOCH-5_XX	MOCH-5_XX_sp.	0	0	0	0	0	0	0	0	0	0	0	0	0	0	0	0	0	0	1	0	2	7	0	15	14	1	4	70	6	6	7	5	3	7	4	3	1	5	3	12	5	2
OTU_1210	Alveolata	Dinophyta	Dinophyceae	Dinophyceae_X	Dinophyceae_XX	Dinophyceae_XXX	Dinophyceae_XXX_sp.	1	2	0	0	1	5	1	0	4	1	0	1	2	0	3	1	1	1	4	2	1	1	1	0	2	1	3	1	1	4	2	0	1	1	0	0	1	1	0	0	0	0
OTU_1211	Rhizaria	Radiolaria	RAD-C	RAD-C_X	RAD-C_XX	RAD-C_XXX	RAD-C_XXX_sp.	0	0	0	0	0	0	0	0	0	0	0	0	1	0	0	0	0	0	0	0	0	0	0	0	0	0	0	0	2	1	2	0	0	0	0	0	1	0	0	3	1	0
OTU_1213	Inc	Katablepharidophyta	Katablepharidaceae	Katablepharidales	Katablepharidales_X	Leucocryptos	Leucocryptos_marina	2	2	0	0	1	0	0	2	2	0	0	0	0	0	0	0	0	0	0	2	5	3	1	1	1	0	0	1	0	1	1	1	3	4	2	0	1	1	0	2	1	0
OTU_1214	Rhizaria	Cercozoa	Filosa-Imbricatea	Euglyphida	Paulinellidae	Paulinella	Paulinella_sp._strain1	0	0	0	0	0	0	0	0	5	0	0	0	0	0	0	0	0	0	0	0	0	0	0	0	0	0	0	0	0	0	0	0	0	0	0	0	0	0	0	0	0	0
OTU_1215	Rhizaria	Radiolaria	Polycystinea	Spumellarida	Spumellarida-Group-I	Spumellarida-Group-I_X	Spumellarida-Group-I_X_sp.	0	0	0	1	0	0	0	0	0	0	0	0	0	0	0	0	0	0	0	0	0	0	0	0	0	0	0	0	23	0	0	0	0	0	0	0	0	1	1	1	0	2
OTU_1217	Stramenopiles	Stramenopiles_X	MAST	MAST-3	MAST-3H	MAST-3H_X	MAST-3H_X_sp.	0	0	0	0	0	0	0	0	0	0	0	3	1	0	5	1	2	3	5	1	2	4	0	1	2	0	2	2	0	1	3	2	5	1	3	0	1	2	1	0	0	1
OTU_1218	Alveolata	Dinophyta	Syndiniales	Dino-Group-II	Dino-Group-II_X	Dino-Group-II_XX	Dino-Group-II_XX_sp.	0	0	0	0	0	0	0	0	0	0	0	0	2	0	0	1	0	1	0	1	2	2	0	0	0	0	0	0	1	0	0	0	0	0	0	0	0	0	0	0	0	0
OTU_1219	Rhizaria	Cercozoa	Filosa-Thecofilosea	Cryomonadida	Protaspa-lineage	Protaspa-lineage_X	Protaspa-lineage_X_sp.	0	0	0	0	0	0	0	0	0	0	0	0	0	0	0	1	0	0	1	0	0	0	0	0	0	0	0	0	0	0	0	0	0	0	1	0	2	1	0	1	0	0
OTU_1220	Stramenopiles	Stramenopiles_X	MAST	MAST-3	MAST-3A	MAST-3A_X	MAST-3A_X_sp.	0	0	0	0	0	0	0	0	0	0	0	0	0	0	0	0	0	0	0	0	0	0	0	0	0	0	0	0	0	0	0	0	1	0	0	0	0	0	0	0	0	0
OTU_1221	Alveolata	Dinophyta	Dinophyceae	Dinophyceae_X	Dinophyceae_XX	Dinophyceae_XXX	Dinophyceae_XXX_sp.	0	0	0	0	0	0	0	0	0	0	0	0	0	0	0	1	1	0	1	0	0	0	0	1	2	0	0	0	0	1	0	1	0	0	0	0	4	7	3	3	5	3
OTU_1222	Inc	Picobiliphyta	Picobiliphyta_X	Picobiliphyta_XX	Picobiliphyta_XXX	Picobiliphyta_XXXX	Picobiliphyta_XXXX_sp.	0	0	0	0	0	0	0	0	0	0	0	0	1	0	0	0	0	0	0	1	0	1	0	0	0	0	0	0	0	0	1	0	0	1	2	0	1	0	0	0	0	0
OTU_1223	Stramenopiles	Stramenopiles_X	MAST	MAST-8	MAST-8B	MAST-8B_X	MAST-8B_X_sp.	2	6	4	1	6	3	0	4	3	3	2	1	0	1	1	1	1	0	2	0	2	3	3	3	7	0	3	6	7	5	11	12	2	6	3	0	3	7	3	4	2	4
OTU_1224	Alveolata	Dinophyta	Syndiniales	Dino-Group-II	Dino-Group-II-Clade-1	Dino-Group-II-Clade-1_X	Dino-Group-II-Clade-1_X_sp.	0	0	0	0	0	0	0	0	0	0	0	0	0	0	0	0	0	0	0	0	3	4	0	3	6	0	1	6	1	1	2	1	0	0	1	0	1	1	3	1	1	2
OTU_1225	Alveolata	Dinophyta	Syndiniales	Dino-Group-I	Dino-Group-I-Clade-7	Dino-Group-I-Clade-7_X	Dino-Group-I-Clade-7_X_sp.	0	0	0	0	0	0	0	0	0	0	0	0	0	0	0	0	0	0	0	0	0	0	0	0	0	0	0	0	4	4	1	0	3	0	0	0	1	9	9	4	8	3
OTU_1226	Stramenopiles	Ochrophyta	Bacillariophyta	Bacillariophyta_X	Raphid-pennate	Navicula	Navicula_pulchripora	0	0	0	0	0	0	0	0	0	0	0	0	0	0	0	0	0	0	0	0	0	0	0	0	0	0	0	0	0	7	0	1	16	12	11	0	0	4	1	1	0	2
OTU_1227	Rhizaria	Cercozoa	Filosa-Chlorarachnea	Filosa-Chlorarachnea_X	NPK2-lineage	NPK2-lineage_X	NPK2-lineage_X_sp.	0	0	0	0	2	1	0	0	0	0	0	1	0	0	2	2	0	0	0	0	0	0	0	0	0	0	1	0	0	1	1	0	0	0	0	0	0	0	0	0	0	0
OTU_1228	Alveolata	Dinophyta	Dinophyceae	Dinophyceae_X	Dinophyceae_XX	Pyrophacus	Pyrophacus_steinii	0	0	0	0	0	0	0	0	0	0	0	0	0	0	0	0	0	0	0	0	0	0	1	0	0	1	0	0	0	0	0	1	0	0	9	0	1	0	0	0	0	0
OTU_1229	Alveolata	Dinophyta	Syndiniales	Dino-Group-II	Dino-Group-II-Clade-5	Dino-Group-II-Clade-5_X	Dino-Group-II-Clade-5_X_sp.	0	0	0	0	0	0	0	0	0	0	0	2	3	0	1	2	0	0	0	0	1	0	0	0	6	0	0	0	2	1	2	2	1	0	3	2	5	0	3	0	0	0
OTU_1230	Rhizaria	Radiolaria	RAD-B	RAD-B_X	RAD-B_XX	RAD-B_XXX	RAD-B_XXX_sp.	1	0	0	0	0	0	0	0	0	0	0	0	0	0	0	0	0	0	0	0	0	0	0	0	0	0	0	2	0	0	0	0	0	0	0	0	0	0	0	0	0	0
OTU_1231	Alveolata	Dinophyta	Dinophyceae	Dinophyceae_X	Dinophyceae_XX	Dinophyceae_XXX	Dinophyceae_XXX_sp.	0	0	0	0	1	0	0	0	0	0	1	0	1	0	0	0	0	0	2	1	8	4	7	56	17	0	29	6	1	0	0	0	0	0	1	0	1	1	0	0	2	2
OTU_1232	Stramenopiles	Ochrophyta	Bacillariophyta	Bacillariophyta_X	Raphid-pennate	Fallacia	Fallacia_monoculata	0	0	0	0	0	0	0	0	0	0	0	0	0	0	0	0	0	0	0	0	0	0	0	0	0	0	0	0	0	0	0	0	0	0	1	1	0	0	0	0	0	0
OTU_1233	Stramenopiles	Ochrophyta	Chrysophyceae	Chrysophyceae_X	Chrysophyceae_Clade-I	Clade-I_X	Clade-I_X_sp.	4	3	0	0	3	4	1	1	12	1	0	0	0	3	3	0	0	0	0	0	0	0	0	0	0	0	0	0	0	0	0	0	0	0	0	0	0	0	0	0	0	0
OTU_1234	Stramenopiles	Stramenopiles_X	Labyrinthulea	Labyrinthulales	Labyrinthulaceae	Labyrinthulaceae_X	Labyrinthulaceae_X_sp.	0	0	1	0	0	0	0	0	1	0	1	0	0	0	1	0	0	2	1	0	0	0	0	0	0	0	1	0	0	0	0	0	0	0	0	0	0	0	0	0	0	0
OTU_1235	Alveolata	Dinophyta	Syndiniales	Dino-Group-II	Dino-Group-II_X	Dino-Group-II_XX	Dino-Group-II_XX_sp.	0	0	0	0	0	0	0	0	0	0	0	0	0	0	0	6	1	0	2	1	0	0	0	0	0	0	0	0	0	0	0	1	1	0	0	0	2	0	0	0	0	0
OTU_1236	Alveolata	Dinophyta	Syndiniales	Dino-Group-II	Dino-Group-II-Clade-1	Dino-Group-II-Clade-1_X	Dino-Group-II-Clade-1_X_sp.	0	0	0	0	0	0	0	0	0	0	0	0	0	0	0	0	0	0	1	9	6	3	0	2	4	3	2	0	6	2	1	1	1	0	0	1	3	1	0	3	4	0
OTU_1237	Alveolata	Dinophyta	Dinophyceae	Dinophyceae_X	Dinophyceae_XX	Dinophyceae_XXX	Dinophyceae_XXX_sp.	0	0	0	0	0	0	0	0	0	0	0	0	0	0	0	0	0	0	0	0	0	0	1	1	0	0	1	0	4	3	5	3	2	0	0	1	5	0	2	5	7	3
OTU_1238	Alveolata	Dinophyta	Dinophyceae	Dinophyceae_X	Dinophyceae_XX	Dinophyceae_XXX	Dinophyceae_XXX_sp.	0	0	0	0	0	0	0	0	0	0	0	0	0	0	0	0	0	0	0	0	0	0	0	0	0	0	0	0	3	1	3	1	0	2	0	0	3	0	2	1	1	1
OTU_1242	Alveolata	Dinophyta	Syndiniales	Dino-Group-II	Dino-Group-II-Clade-12	Dino-Group-II-Clade-12_X	Dino-Group-II-Clade-12_X_sp.	0	0	0	0	0	0	0	0	0	0	1	2	1	2	1	6	4	0	1	2	4	11	0	1	2	0	3	1	1	0	1	0	0	0	0	0	0	0	0	0	1	1
OTU_1243	Stramenopiles	Stramenopiles_X	MOCH	MOCH-4	MOCH-4_X	MOCH-4_XX	MOCH-4_XX_sp.	0	0	0	0	0	0	0	0	0	0	0	0	0	0	0	0	0	0	0	2	0	0	0	0	1	0	0	0	0	0	2	1	0	0	0	1	2	1	2	1	0	2
OTU_1245	Alveolata	Dinophyta	Syndiniales	Dino-Group-II	Dino-Group-II-Clade-17	Dino-Group-II-Clade-17_X	Dino-Group-II-Clade-17_X_sp.	0	0	0	0	0	0	0	0	0	0	0	0	1	0	0	0	0	0	0	0	1	2	0	9	2	0	19	7	9	1	1	1	0	0	0	0	2	1	0	0	1	6
OTU_1246	Stramenopiles	Stramenopiles_X	Pirsonia_Clade	Pirsonia_Clade_X	Pirsonia_Clade_XX	Pirsonia	Pirsonia_verrucosa	0	0	0	0	0	0	0	0	0	1	1	2	0	0	0	0	0	0	4	0	1	1	0	0	0	0	0	0	0	0	0	0	0	0	0	0	0	0	0	0	0	0
OTU_1247	Alveolata	Dinophyta	Dinophyceae	Dinophyceae_X	Dinophyceae_XX	Gonyaulax	Gonyaulax_spinifera_strain2	0	0	0	0	0	0	0	0	0	0	0	0	0	0	0	0	0	0	0	0	0	0	1	0	1	0	0	0	0	0	0	0	0	0	0	0	0	0	0	0	0	0
OTU_1248	Rhizaria	Cercozoa	Filosa-Imbricatea	Thaumatomonadida	Thaumatomonadidae	Thaumatomastix	Thaumatomastix_sp.	0	0	0	0	0	0	0	0	0	0	1	0	0	0	0	0	0	0	0	0	0	0	0	0	0	0	0	1	0	0	0	0	3	3	1	1	0	0	1	0	0	0
OTU_1249	Stramenopiles	Stramenopiles_X	Stramenopiles_XX	Stramenopiles_XXX	Stramenopiles_XXXX	Stramenopiles_XXXXX	Stramenopiles_XXXXX_sp.	0	0	0	0	0	0	0	0	0	0	0	2	0	0	0	0	0	0	1	0	0	2	0	2	2	1	2	3	0	3	0	3	1	1	5	1	2	3	11	7	1	1
OTU_1250	Alveolata	Dinophyta	Dinophyceae	Dinophyceae_X	Dinophyceae_XX	Prorocentrum	Prorocentrum_sp.	0	0	0	1	0	1	1	0	0	0	0	3	0	0	21	2	0	0	0	0	0	0	0	0	0	0	0	0	0	0	0	0	0	0	0	0	0	0	0	0	0	0
OTU_1251	Alveolata	Dinophyta	Syndiniales	Dino-Group-I	Dino-Group-I-Clade-5	Dino-Group-I-Clade-5_X	Dino-Group-I-Clade-5_X_sp.	0	0	0	0	0	0	0	0	0	0	0	0	0	0	0	0	0	0	0	0	1	0	0	4	1	0	1	0	0	0	2	1	0	0	0	0	1	0	0	0	2	3
OTU_1252	Rhizaria	Cercozoa	Filosa-Thecofilosea	Ventricleftida	CCW10-lineage	CCW10-lineage_X	CCW10-lineage_X_sp.	1	1	0	1	1	0	0	0	0	1	0	0	2	0	0	1	0	0	5	0	0	0	0	0	0	0	0	0	0	0	0	0	0	0	0	0	0	0	0	0	0	0
OTU_1254	Rhizaria	Cercozoa	Filosa-Imbricatea	Thaumatomonadida	Thaumatomonadidae	Thaumatomastix	Thaumatomastix_sp.	1	0	1	1	0	0	0	0	0	0	0	0	0	0	0	0	0	1	0	0	0	0	0	0	0	1	1	0	0	0	0	0	0	0	0	0	0	0	0	0	0	0
OTU_1255	Alveolata	Dinophyta	Syndiniales	Dino-Group-I	Dino-Group-I-Clade-4	Dino-Group-I-Clade-4_X	Dino-Group-I-Clade-4_X_sp.	1	6	2	2	8	1	1	2	8	5	1	0	0	0	2	0	1	9	10	0	0	0	0	1	0	0	1	1	0	0	0	0	0	0	0	0	0	0	0	0	0	0
OTU_1256	Stramenopiles	Ochrophyta	Dictyochophyceae	Dictyochophyceae_X	Pedinellales	Pseudopedinella	Pseudopedinella_elastica	0	0	0	0	0	0	0	0	0	0	0	0	0	0	0	0	0	0	0	0	0	0	0	0	3	0	0	0	0	3	1	50	1	0	5	8	3	4	1	2	2	5
OTU_1257	Rhizaria	Cercozoa	Filosa-Granofilosea	Limnofilida	Limnofilidae	Limnofilidae_X	Limnofilidae_X_sp.	0	0	0	0	0	0	0	0	1	0	0	0	0	0	0	0	0	5	1	0	0	0	0	0	1	0	0	0	0	0	0	0	0	0	0	0	0	0	0	0	0	0
OTU_1258	Rhizaria	Cercozoa	Filosa-Thecofilosea	Cryomonadida	Protaspa-lineage	Protaspa-lineage_X	Protaspa-lineage_X_sp.	0	1	0	0	0	0	0	1	1	3	0	0	0	0	0	0	0	0	0	0	0	0	0	0	0	0	0	0	0	0	0	0	0	0	0	0	0	0	0	0	0	0
OTU_1259	Archaeplastida	Chlorophyta	Pyramimonadales	Pyramimonadales_X	Pyramimonadales_XX	Pyramimonas	Pyramimonas_disomata	0	0	0	0	0	0	0	0	0	0	0	0	0	0	16	2	1	0	0	0	0	0	0	0	0	0	0	0	0	0	0	0	0	0	0	0	0	0	0	0	0	0
OTU_1260	Stramenopiles	Stramenopiles_X	MOCH	MOCH-2	MOCH-2_X	MOCH-2_XX	MOCH-2_XX_sp.	0	0	0	1	0	0	0	0	0	0	0	1	0	1	1	0	0	0	0	0	0	0	0	0	1	0	2	1	0	4	7	29	2	1	2	2	5	6	5	3	7	7
OTU_1262	Opisthokonta	Fungi	Ascomycota	Pezizomycotina	Sordariomycetes	Sordariomycetes_X	Sordariomycetes_X_sp.	0	0	0	0	0	0	0	0	0	0	0	0	0	0	0	0	0	0	0	0	0	0	0	0	0	0	0	0	0	1	2	2	0	2	0	0	4	2	2	4	2	0
OTU_1263	Rhizaria	Radiolaria	Polycystinea	Spumellarida	Spumellarida_X	Spumellarida_XX	Spumellarida_XX_sp.	0	0	0	0	0	0	0	0	0	0	0	0	0	0	0	0	0	0	0	0	0	0	0	0	0	0	0	0	0	0	0	0	0	0	0	0	0	0	1	1	1	2
OTU_1264	Stramenopiles	Ochrophyta	Bacillariophyta	Bacillariophyta_X	Raphid-pennate	Gyrosigma	Gyrosigma_limosum	0	0	0	0	0	0	0	0	0	0	0	0	0	0	0	0	0	0	0	0	0	0	0	0	0	0	0	0	0	0	0	1	0	0	0	0	0	0	0	0	0	0
OTU_1265	Stramenopiles	Ochrophyta	Chrysophyceae	Chrysophyceae_X	Chrysophyceae_Clade-H	Clade-H_X	Clade-H_X_sp.	10	3	0	2	2	0	7	5	7	5	0	0	0	0	2	0	0	0	0	0	0	0	0	0	0	0	0	0	0	0	0	0	0	0	0	0	0	0	0	0	0	0
OTU_1266	Stramenopiles	Stramenopiles_X	MAST	MAST-3	MAST-3F	MAST-3F_X	MAST-3F_X_sp.	0	0	0	0	0	0	0	0	0	0	0	0	0	0	0	0	0	0	0	0	0	0	0	0	0	0	0	0	0	3	5	5	5	4	0	6	4	2	2	0	0	2
OTU_1268	Rhizaria	Cercozoa	Filosa-Thecofilosea	Ebriida	TAGIRI1-lineage	TAGIRI1-lineage_X	TAGIRI1-lineage_X_sp.	3	8	28	2	8	20	3	9	3	3	4	8	0	1	10	3	1	0	11	0	0	0	1	0	1	0	0	0	0	1	0	0	2	0	3	0	0	0	0	0	0	0
OTU_1269	Alveolata	Dinophyta	Syndiniales	Dino-Group-II	Dino-Group-II-Clade-1	Dino-Group-II-Clade-1_X	Dino-Group-II-Clade-1_X_sp.	0	0	0	0	0	0	0	0	0	0	0	0	0	0	0	0	0	0	0	3	0	2	0	0	1	0	0	0	1	1	0	0	0	0	0	0	1	1	0	0	0	0
OTU_1270	Alveolata	Dinophyta	Syndiniales	Dino-Group-II	Dino-Group-II-Clade-1	Dino-Group-II-Clade-1_X	Dino-Group-II-Clade-1_X_sp.	0	0	0	0	0	0	0	0	0	0	15	1	3	7	0	0	6	0	0	1	1	1	1	1	2	0	0	0	0	0	0	0	0	0	0	0	0	1	0	0	0	0
OTU_1271	Alveolata	Dinophyta	Syndiniales	Dino-Group-II	Dino-Group-II_X	Dino-Group-II_XX	Dino-Group-II_XX_sp.	0	0	0	0	0	0	0	0	0	0	0	0	0	0	0	0	0	0	0	0	2	1	0	1	0	1	7	3	0	4	3	0	0	3	0	3	2	2	2	1	3	0
OTU_1272	Alveolata	Dinophyta	Syndiniales	Dino-Group-II	Dino-Group-II_X	Dino-Group-II_XX	Dino-Group-II_XX_sp.	0	0	0	0	0	0	0	0	0	0	0	0	0	0	0	1	1	0	0	0	0	0	0	0	1	1	0	1	2	2	4	1	1	4	0	0	0	1	8	3	2	8
OTU_1273	Stramenopiles	Stramenopiles_X	MAST	MAST-3	MAST-3I	MAST-3I_X	MAST-3I_X_sp.	0	0	0	0	0	0	0	0	0	0	0	0	0	0	0	0	0	0	0	0	1	1	0	3	2	0	2	0	2	4	5	2	1	8	5	2	1	2	8	1	3	1
OTU_1274	Inc	Cryptophyta	Cryptophyceae	Cryptophyceae_X	Cryptomonadales	Proteomonas	Proteomonas_sulcata	0	0	0	0	0	0	0	0	0	0	0	0	0	0	0	1	0	0	0	0	0	0	0	0	0	0	0	0	0	1	1	0	1	2	1	1	0	0	1	3	1	0
OTU_1276	Rhizaria	Cercozoa	Filosa-Imbricatea	Marimonadida	Marimonadida_X	Auranticordis	Auranticordis_quadriverberis	3	1	2	0	1	8	4	0	2	1	0	0	0	1	0	0	0	0	0	0	0	0	0	0	0	0	0	0	0	0	0	0	0	0	0	0	0	0	0	0	0	0
OTU_1277	Rhizaria	Cercozoa	Filosa-Thecofilosea	Ebriida	TAGIRI1-lineage	TAGIRI1-lineage_X	TAGIRI1-lineage_X_sp.	0	0	0	0	0	0	0	1	0	0	0	0	0	0	1	0	0	1	2	0	0	0	0	0	0	0	0	0	0	0	0	0	0	0	0	0	0	0	0	0	0	0
OTU_1278	Stramenopiles	Ochrophyta	Bolidophyceae	Parmales	Triparmaceae	Triparmaceae_X	Triparmaceae_X_sp.	1	0	0	0	0	0	0	0	0	0	0	0	0	0	1	0	0	0	0	0	0	0	0	0	1	1	3	0	0	0	2	1	2	1	3	2	1	0	0	0	0	0
OTU_1280	Alveolata	Dinophyta	Dinophyceae	Dinophyceae_X	Dinophyceae_XX	Dinophyceae_XXX	Dinophyceae_XXX_sp.	0	0	0	0	0	0	0	0	0	0	1	2	0	0	1	0	0	1	0	0	0	2	0	0	1	0	0	0	1	1	0	0	0	0	0	1	2	4	2	5	5	2
OTU_1281	Alveolata	Dinophyta	Syndiniales	Dino-Group-I	Dino-Group-I-Clade-4	Dino-Group-I-Clade-4_X	Dino-Group-I-Clade-4_X_sp.	0	0	0	0	0	0	0	0	0	0	0	0	0	0	0	0	0	0	0	0	1	0	0	2	0	0	0	1	21	0	0	0	0	0	0	0	0	0	0	2	0	0
OTU_1284	Rhizaria	Cercozoa	Filosa-Imbricatea	Marimonadida	Marimonadida_X	Marimonadida_XX	Marimonadida_XX_sp.	1	1	2	0	2	2	1	0	3	1	1	0	1	0	3	0	2	0	4	0	0	0	0	0	0	0	0	0	0	0	0	0	0	0	0	0	0	0	0	0	0	0
OTU_1285	Stramenopiles	Ochrophyta	Chrysophyceae	Chrysophyceae_X	Chrysophyceae_Clade-C	Chrysophyceae_Clade-C_X	Chrysophyceae_Clade-C_X_sp.	0	0	0	0	1	0	0	0	0	0	0	0	0	0	1	0	0	0	2	2	5	3	2	7	8	1	5	2	1	0	2	1	0	1	3	0	0	4	2	2	1	1
OTU_1286	Alveolata	Dinophyta	Dinophyceae	Dinophyceae_X	Dinophyceae_XX	Dinophyceae_XXX	Dinophyceae_XXX_sp.	0	0	0	0	0	0	0	0	0	0	0	2	0	0	2	0	0	1	1	5	23	4	1	6	2	0	10	0	0	0	0	0	0	0	0	0	0	0	0	0	0	0
OTU_1287	Alveolata	Dinophyta	Dinophyceae	Dinophyceae_X	Dinophyceae_XX	Dinophyceae_XXX	Dinophyceae_XXX_sp.	0	0	0	0	0	0	0	0	0	0	0	0	0	0	0	0	0	0	0	0	4	0	1	10	2	1	10	3	12	11	17	13	1	4	12	2	7	7	7	10	8	2
OTU_1288	Stramenopiles	Stramenopiles_X	MOCH	MOCH-2	MOCH-2_X	MOCH-2_XX	MOCH-2_XX_sp.	0	0	0	0	0	0	0	0	0	0	0	0	0	0	0	0	0	0	0	0	2	5	0	0	6	0	0	8	4	4	4	5	1	4	2	3	2	2	4	5	4	2
OTU_1289	Alveolata	Dinophyta	Syndiniales	Dino-Group-II	Dino-Group-II-Clade-1	Dino-Group-II-Clade-1_X	Dino-Group-II-Clade-1_X_sp.	0	0	0	0	0	0	0	0	0	0	0	0	0	0	0	0	0	0	0	0	0	0	0	0	0	0	0	0	0	0	4	1	1	2	1	0	0	1	11	25	0	2
OTU_1290	Alveolata	Dinophyta	Dinophyceae	Dinophyceae_X	Dinophyceae_XX	Dinophyceae_XXX	Dinophyceae_XXX_sp.	0	0	0	0	0	0	0	0	0	0	0	0	0	0	0	0	0	0	0	0	0	0	0	0	0	0	0	0	2	2	1	1	0	1	0	0	3	2	1	1	1	0
OTU_1292	Stramenopiles	Ochrophyta	Bacillariophyta	Bacillariophyta_X	Polar-centric-Mediophyceae	Polar-centric-Mediophyceae_X	Polar-centric-Mediophyceae_X_sp.	0	0	0	0	2	0	1	0	0	0	0	0	0	0	0	0	0	0	0	0	0	0	0	1	1	0	0	1	4	0	1	3	0	0	0	0	0	0	3	1	0	1
OTU_1294	Opisthokonta	Fungi	Cryptomycota	Cryptomycotina	Cryptomycotina_X	Cryptomycotina_XX	Cryptomycotina_XX_sp.	0	0	0	0	0	0	0	0	0	0	0	0	0	0	1	1	0	0	1	0	0	0	0	0	0	0	3	0	0	0	0	0	0	0	0	0	0	0	0	0	0	0
OTU_1295	Alveolata	Dinophyta	Syndiniales	Dino-Group-I	Dino-Group-I-Clade-5	Dino-Group-I-Clade-5_X	Dino-Group-I-Clade-5_X_sp.	0	0	0	0	0	0	0	0	0	0	0	0	1	0	0	1	1	1	0	0	0	0	0	0	0	0	0	0	0	0	5	0	1	0	0	0	2	4	3	0	0	2
OTU_1298	Alveolata	Dinophyta	Syndiniales	Dino-Group-II	Dino-Group-II-Clade-10-and-11	Dino-Group-II-Clade-10-and-11_X	Dino-Group-II-Clade-10-and-11_X_sp.	0	0	0	0	0	0	0	0	0	0	0	0	1	0	0	0	0	0	3	9	1	0	0	0	1	1	0	2	6	7	1	2	3	4	0	1	6	8	2	2	6	7
OTU_1301	Alveolata	Dinophyta	Syndiniales	Dino-Group-I	Dino-Group-I-Clade-4	Euduboscquella	Euduboscquella_crenulata	0	0	0	0	0	0	0	0	0	0	1	1	0	0	5	0	0	1	5	2	4	2	0	1	0	1	0	2	4	2	1	0	1	2	4	2	1	0	4	0	1	0
OTU_1302	Alveolata	Dinophyta	Syndiniales	Dino-Group-II	Dino-Group-II-Clade-5	Dino-Group-II-Clade-5_X	Dino-Group-II-Clade-5_X_sp.	0	0	0	0	0	0	0	0	0	0	0	2	1	0	0	0	1	2	0	1	2	6	0	5	1	0	4	2	1	0	0	0	0	0	0	0	1	0	0	2	0	0
OTU_1303	Alveolata	Ciliophora	Spirotrichea	Oligotrichia	Strombidiidae	Strombidium	Strombidium_conicum	0	0	0	0	0	0	0	0	0	0	0	0	0	0	0	0	0	0	0	0	0	1	0	0	0	0	0	0	0	2	1	0	0	0	0	0	1	2	0	0	0	0
OTU_1304	Alveolata	Dinophyta	Dinophyceae	Dinophyceae_X	Dinophyceae_XX	Dinophyceae_XXX	Dinophyceae_XXX_sp.	0	0	0	0	0	0	0	0	0	0	0	0	0	0	0	0	0	0	0	0	0	0	1	0	2	0	3	0	17	1	1	1	0	1	2	0	2	1	0	0	3	0
OTU_1305	Alveolata	Dinophyta	Dinophyceae	Dinophyceae_X	Dinophyceae_XX	Dinophyceae_XXX	Dinophyceae_XXX_sp.	0	0	0	0	0	0	0	0	0	0	0	0	0	0	0	0	0	0	1	2	2	4	2	9	19	1	21	10	4	5	6	6	5	1	2	3	11	5	4	2	8	13
OTU_1306	Stramenopiles	Ochrophyta	Chrysophyceae	Chrysophyceae_X	Chrysophyceae_Clade-H	Clade-H_X	Clade-H_X_sp.	2	1	2	1	6	10	5	1	1	0	0	1	0	1	5	3	2	1	0	0	0	0	0	0	0	0	0	0	0	1	0	0	0	0	0	0	0	0	0	0	0	0
OTU_1307	Rhizaria	Cercozoa	Filosa-Sarcomonadea	Pansomonadida	Pansomonadida_X	Pansomonadida_XX	Pansomonadida_XX_sp.	0	0	0	0	0	0	0	0	0	0	0	0	0	0	0	0	0	0	1	0	0	0	0	0	0	0	0	0	0	0	0	0	0	0	0	0	0	0	0	0	0	0
OTU_1308	Archaeplastida	Chlorophyta	Pyramimonadales	Pyramimonadales_X	Pyramimonadales_XX	Cymbomonas	Cymbomonas_tetramitiformis	1	0	0	0	0	0	1	0	0	0	1	10	6	0	3	2	0	2	1	11	6	2	2	2	0	0	2	0	1	1	3	0	1	1	0	0	2	0	1	0	0	0
OTU_1309	Alveolata	Dinophyta	Dinophyceae	Dinophyceae_X	Dinophyceae_XX	Dinophyceae_XXX	Dinophyceae_XXX_sp.	0	0	0	0	0	0	0	0	0	0	0	0	0	0	0	0	0	0	0	0	0	0	0	0	0	0	0	0	1	1	0	0	0	0	0	0	0	0	0	0	0	0
OTU_1311	Alveolata	Dinophyta	Syndiniales	Dino-Group-II	Dino-Group-II-Clade-1	Dino-Group-II-Clade-1_X	Dino-Group-II-Clade-1_X_sp.	0	0	0	0	0	0	0	0	0	0	0	0	0	0	0	1	0	0	1	0	0	0	0	0	1	1	0	3	0	2	4	1	0	0	0	1	0	0	1	0	0	0
OTU_1312	Alveolata	Dinophyta	Syndiniales	Dino-Group-I	Dino-Group-I-Clade-5	Dino-Group-I-Clade-5_X	Dino-Group-I-Clade-5_X_sp.	0	0	0	0	0	0	0	0	0	0	0	0	0	0	0	0	0	0	0	0	0	0	0	0	0	0	0	0	0	0	3	0	0	0	0	0	0	0	0	0	0	0
OTU_1313	Rhizaria	Cercozoa	Filosa-Imbricatea	Filosa-Imbricatea_X	Novel-clade-2	Novel-clade-2_X	Novel-clade-2_X_sp.	0	0	0	0	1	0	0	0	0	0	0	0	0	0	1	1	0	1	3	0	0	0	0	0	0	0	0	1	0	0	0	0	0	0	0	0	0	0	0	0	0	0
OTU_1314	Stramenopiles	Stramenopiles_X	Oomycota	Oomycota_X	Olpidophydiales	Olpidiopsis	Olpidiopsis_porphyrae	0	6	18	0	7	31	3	2	0	0	0	1	2	0	1	0	0	0	0	0	0	0	0	0	0	1	0	0	0	0	0	0	0	0	2	1	0	0	0	0	0	0
OTU_1315	Opisthokonta	Choanoflagellida	Choanoflagellatea	Acanthoecida	Stephanoecidae_Group_H	Stephanoecidae_Group_H_X	Stephanoecidae_Group_H_X_sp.	0	0	0	0	0	0	0	0	0	0	1	0	3	3	5	5	2	0	0	0	0	0	0	0	0	0	0	0	0	0	0	0	0	0	0	0	0	0	0	0	0	0
OTU_1316	Stramenopiles	Ochrophyta	Bacillariophyta	Bacillariophyta_X	Polar-centric-Mediophyceae	Chaetoceros	Chaetoceros_pumilum	0	0	0	0	0	1	0	0	0	0	0	1	0	0	2	1	0	0	0	0	0	0	0	0	0	0	0	0	0	14	0	1	24	18	11	3	0	15	3	2	0	14
OTU_1317	Alveolata	Dinophyta	Dinophyceae	Dinophyceae_X	Dinophyceae_XX	Protoperidinium	Protoperidinium_bipes	0	0	0	0	0	0	0	0	1	0	0	0	1	0	0	1	0	0	0	0	2	0	1	3	2	0	1	1	15	3	10	8	4	4	1	4	5	4	4	4	2	3
OTU_1319	Opisthokonta	Fungi	Fungi_X	Fungi_XX	Fungi_XXX	Fungi_XXXX	Fungi_XXXX_sp._strain1	2	3	0	26	0	0	1	0	0	1	0	5	0	0	0	1	0	0	0	0	0	1	0	0	3	0	0	0	2	1	0	0	1	2	0	0	0	0	3	0	1	1
OTU_1320	Rhizaria	Cercozoa	Cercozoa_X	Cercozoa_XX	Cercozoa_XXX	Cercozoa_XXXX	Cercozoa_XXXX_sp.	2	3	2	0	10	19	4	8	7	1	0	0	0	0	1	0	0	0	0	0	0	0	0	0	0	0	0	0	0	0	0	0	0	0	0	0	0	0	0	0	0	0
OTU_1321	Stramenopiles	Ochrophyta	Bolidophyceae	Parmales	Triparmaceae	Triparmaceae_X	Triparmaceae_X_sp.	0	0	0	0	0	0	0	0	0	0	0	1	0	0	4	0	1	8	2	0	0	0	0	0	0	0	0	0	0	0	0	0	0	0	0	0	0	0	0	0	0	0
OTU_1322	Opisthokonta	Fungi	Chytridiomycota	Chytridiomycotina	Chytridiomycotina_X	Chytridiomycotina_XX	Chytridiomycotina_XX_sp.	1	0	0	0	0	0	0	0	0	0	0	0	0	0	0	0	0	0	6	0	0	0	0	0	0	0	0	1	0	0	0	0	0	0	0	0	0	0	0	0	0	0
OTU_1323	Alveolata	Dinophyta	Syndiniales	Dino-Group-II	Dino-Group-II-Clade-1	Dino-Group-II-Clade-1_X	Dino-Group-II-Clade-1_X_sp.	0	0	0	0	0	0	0	0	0	0	0	0	0	0	0	1	0	0	0	0	2	0	1	0	2	0	1	0	2	1	1	0	2	2	0	1	0	2	2	1	1	1
OTU_1324	Alveolata	Dinophyta	Dinophyceae	Dinophyceae_X	Dinophyceae_XX	Dinophyceae_XXX	Dinophyceae_XXX_sp.	0	0	0	0	0	1	0	0	0	1	0	0	0	1	0	0	0	0	1	2	2	2	0	4	9	0	4	5	1	2	3	3	1	1	8	0	0	1	0	3	0	1
OTU_1325	Alveolata	Dinophyta	Dinophyceae	Suessiales	Suessiales_X	Pelagodinium	Pelagodinium_sp.	4	2	0	4	0	2	3	2	5	3	0	0	1	0	6	0	0	0	6	0	0	0	1	0	1	1	0	1	6	6	11	6	3	2	1	5	8	0	5	3	6	5
OTU_1327	Alveolata	Dinophyta	Dinophyceae	Dinophyceae_X	Dinophyceae_XX	Dinophyceae_XXX	Dinophyceae_XXX_sp.	0	0	0	0	0	0	0	0	0	0	0	0	1	0	0	0	0	0	0	0	0	0	1	1	1	0	0	0	0	0	0	0	0	0	2	3	0	1	0	2	0	4
OTU_1328	Stramenopiles	Ochrophyta	Chrysophyceae	Chrysophyceae_X	Chrysophyceae_Clade-I	Clade-I_X	Clade-I_X_sp.	0	0	0	0	0	0	0	0	0	0	0	0	0	0	0	0	1	0	17	5	2	9	5	2	10	0	6	8	3	0	0	1	0	2	4	5	0	0	0	2	4	1
OTU_1329	Alveolata	Dinophyta	Syndiniales	Dino-Group-II	Dino-Group-II-Clade-5	Dino-Group-II-Clade-5_X	Dino-Group-II-Clade-5_X_sp.	0	0	0	0	0	0	0	0	0	0	0	0	0	0	1	1	0	0	1	0	2	0	0	3	0	0	5	4	1	0	4	5	0	6	2	1	3	3	4	6	3	0
OTU_1330	Stramenopiles	Stramenopiles_X	Stramenopiles_XX	Stramenopiles_XXX	Stramenopiles_XXXX	Stramenopiles_XXXXX	Stramenopiles_XXXXX_sp.	0	0	0	0	0	0	0	0	0	0	0	0	0	0	0	0	0	0	0	0	0	0	0	0	0	0	0	0	2	3	1	0	1	0	2	2	0	1	2	1	0	0
OTU_1331	Alveolata	Apicomplexa	Apicomplexa_X	Gregarines	Gregarines_X	Gregarines_XX	Gregarines_XX_sp.	0	0	0	0	0	0	0	0	0	0	0	0	0	0	0	0	0	0	0	0	0	0	0	0	0	0	0	0	0	0	0	0	0	0	0	0	0	0	0	0	0	0
OTU_1333	Alveolata	Dinophyta	Dinophyceae	Dinophyceae_X	Dinophyceae_XX	Fragilidium	Fragilidium_sp.	0	0	0	0	1	4	0	0	7	0	0	0	0	0	0	0	0	0	0	0	0	0	0	0	0	0	0	0	0	0	0	0	0	0	0	0	0	0	0	0	0	0
OTU_1334	Alveolata	Dinophyta	Syndiniales	Dino-Group-II	Dino-Group-II-Clade-1	Dino-Group-II-Clade-1_X	Dino-Group-II-Clade-1_X_sp.	0	0	0	0	0	0	0	0	0	0	0	0	0	0	0	0	0	0	0	0	0	0	0	0	1	0	0	0	7	1	1	2	0	0	0	0	0	2	2	1	1	2
OTU_1335	Alveolata	Dinophyta	Dinophyceae	Dinophyceae_X	Dinophyceae_XX	Cochlodinium	Cochlodinium_geminatum	0	0	0	0	0	2	0	0	0	0	0	0	0	0	1	0	0	0	1	0	0	0	0	0	0	0	2	0	0	0	0	0	0	0	1	0	0	0	0	0	0	0
OTU_1336	Alveolata	Dinophyta	Syndiniales	Dino-Group-I	Dino-Group-I-Clade-2	Dino-Group-I-Clade-2_X	Dino-Group-I-Clade-2_X_sp.	1	0	0	0	0	0	0	0	0	0	0	0	0	0	0	0	0	0	0	0	0	0	1	3	2	0	0	3	5	1	2	1	0	0	0	1	0	5	6	3	4	1
OTU_1337	Alveolata	Dinophyta	Syndiniales	Dino-Group-II	Dino-Group-II-Clade-4	Dino-Group-II-Clade-4_X	Dino-Group-II-Clade-4_X_sp.	0	0	0	0	0	0	0	0	0	0	0	3	1	0	3	0	1	0	0	1	3	1	3	4	1	0	1	1	0	1	2	1	1	0	1	1	1	1	0	2	3	0
OTU_1338	Alveolata	Dinophyta	Syndiniales	Dino-Group-II	Dino-Group-II-Clade-1	Dino-Group-II-Clade-1_X	Dino-Group-II-Clade-1_X_sp.	0	0	0	0	0	0	0	0	0	0	3	0	1	4	2	0	1	0	0	3	2	7	1	8	32	0	14	14	3	1	2	5	0	1	1	1	2	0	3	2	0	1
OTU_1339	Alveolata	Dinophyta	Syndiniales	Dino-Group-II	Dino-Group-II-Clade-6	Dino-Group-II-Clade-6_X	Dino-Group-II-Clade-6_X_sp.	0	0	0	0	0	0	0	0	0	0	0	0	0	0	0	0	0	0	0	0	1	0	0	1	1	1	3	4	4	2	2	0	0	0	0	0	0	0	0	1	0	0
OTU_1341	Alveolata	Dinophyta	Dinophyceae	Dinophyceae_X	Dinophyceae_XX	Dinophyceae_XXX	Dinophyceae_XXX_sp.	0	0	0	0	0	0	0	0	0	0	0	0	0	0	0	0	0	0	0	0	0	0	0	0	1	0	3	1	0	0	0	0	0	0	0	1	0	0	0	0	0	0
OTU_1343	Alveolata	Dinophyta	Syndiniales	Dino-Group-I	Dino-Group-I-Clade-5	Dino-Group-I-Clade-5_X	Dino-Group-I-Clade-5_X_sp.	0	0	0	0	0	0	0	0	0	0	0	0	0	0	0	0	0	0	0	0	0	0	0	0	0	0	0	0	0	2	1	1	0	1	0	0	0	0	1	0	0	1
OTU_1345	Stramenopiles	Ochrophyta	Bacillariophyta	Bacillariophyta_X	Radial-centric-basal-Coscinodiscophyceae	Coscinodiscus	Coscinodiscus_sp.	4	0	0	0	0	5	0	0	2	1	0	0	0	0	0	1	0	0	0	0	0	0	1	0	0	0	0	0	0	1	2	0	1	3	5	1	0	2	0	6	0	0
OTU_1346	Rhizaria	Cercozoa	Filosa-Thecofilosea	Ventricleftida	CCW10-lineage	CCW10-lineage_X	CCW10-lineage_X_sp.	1	2	0	0	0	1	0	0	5	0	0	0	0	1	0	0	0	0	2	0	0	0	0	0	0	0	0	0	0	0	0	0	0	0	0	0	0	0	0	0	0	1
OTU_1347	Stramenopiles	Ochrophyta	Bacillariophyta	Bacillariophyta_X	Raphid-pennate	Nitzschia	Nitzschia_sp.	0	0	0	0	0	0	0	1	0	0	0	0	0	0	0	0	0	3	1	0	0	0	0	1	2	1	1	1	1	0	1	1	0	0	0	0	0	0	0	0	0	0
OTU_1349	Inc	Haptophyta	Haptophyta_Clade_HAP3	Haptophyta_Clade_HAP3_X	Haptophyta_Clade_HAP3_XX	Haptophyta_Clade_HAP3_XXX	Haptophyta_Clade_HAP3_XXX_sp.	1	0	0	0	0	0	0	0	0	0	1	7	12	2	1	5	0	0	0	0	0	0	0	0	0	0	1	0	1	0	1	2	1	1	0	1	2	3	1	0	0	3
OTU_1350	Stramenopiles	Ochrophyta	Bacillariophyta	Bacillariophyta_X	Polar-centric-Mediophyceae	Chaetoceros	Chaetoceros_decipiens	1	1	3	0	0	9	2	0	0	0	0	0	0	1	5	4	0	0	0	0	0	0	0	0	0	0	0	0	0	0	0	0	0	0	0	0	0	0	0	0	0	0
OTU_1351	Rhizaria	Cercozoa	Filosa-Imbricatea	Filosa-Imbricatea_X	Novel-clade-2	Novel-clade-2_X	Novel-clade-2_X_sp.	2	0	0	1	0	0	0	0	0	0	0	0	0	0	0	0	0	1	0	0	0	0	0	0	0	0	0	1	0	0	0	0	0	0	0	0	0	0	0	0	0	0
OTU_1352	Stramenopiles	Ochrophyta	Bacillariophyta	Bacillariophyta_X	Radial-centric-basal-Coscinodiscophyceae	Coscinodiscus	Coscinodiscus_sp.	0	0	0	0	0	0	0	0	0	0	0	0	1	4	3	11	4	2	0	0	0	0	0	0	0	0	0	0	0	0	0	0	0	0	0	0	0	0	0	0	0	0
OTU_1353	Alveolata	Dinophyta	Syndiniales	Dino-Group-II	Dino-Group-II-Clade-3	Dino-Group-II-Clade-3_X	Dino-Group-II-Clade-3_X_sp.	0	0	0	0	0	0	0	0	0	0	0	0	0	0	0	0	0	0	0	0	1	0	0	1	2	0	2	4	2	3	3	2	0	4	1	4	9	11	7	7	7	0
OTU_1354	Stramenopiles	Ochrophyta	Bacillariophyta	Bacillariophyta_X	Radial-centric-basal-Coscinodiscophyceae	Rhizosolenia	Rhizosolenia_imbricata_var_shrubsolei	0	0	0	0	0	0	0	0	0	0	0	0	0	0	0	0	0	0	0	0	0	1	0	0	1	0	0	4	1	0	1	1	3	1	4	2	0	0	1	6	2	0
OTU_1355	Alveolata	Dinophyta	Syndiniales	Dino-Group-I	Dino-Group-I-Clade-2	Dino-Group-I-Clade-2_X	Dino-Group-I-Clade-2_X_sp.	0	0	0	0	0	0	0	0	0	0	0	0	0	0	0	0	0	0	0	0	0	0	0	0	0	0	0	0	0	0	0	0	0	1	0	1	0	4	1	1	2	2
OTU_1356	Alveolata	Dinophyta	Dinophyceae	Dinophyceae_X	Dinophyceae_XX	Fragilidium	Fragilidium_sp.	0	0	0	0	0	0	0	0	0	0	0	0	0	0	0	0	0	3	4	0	0	0	0	1	0	0	0	0	0	4	6	4	2	5	6	4	2	11	7	10	4	6
OTU_1357	Alveolata	Dinophyta	Syndiniales	Dino-Group-II	Dino-Group-II-Clade-3	Dino-Group-II-Clade-3_X	Dino-Group-II-Clade-3_X_sp.	0	0	0	0	0	0	0	0	0	0	0	0	0	0	0	3	1	2	3	0	0	1	0	0	0	0	2	1	1	4	5	3	3	1	2	6	6	1	3	1	1	5
OTU_1358	Alveolata	Dinophyta	Syndiniales	Dino-Group-II	Dino-Group-II_X	Dino-Group-II_XX	Dino-Group-II_XX_sp.	0	0	0	0	0	0	0	0	0	0	0	0	0	0	0	0	0	0	0	0	0	0	0	2	4	0	0	1	1	0	2	0	1	1	0	0	0	1	3	3	2	0
OTU_1359	Rhizaria	Radiolaria	RAD-A	RAD-A_X	RAD-A_XX	RAD-A_XXX	RAD-A_XXX_sp.	0	0	0	0	0	0	0	0	0	0	0	0	0	0	0	0	0	0	0	0	0	0	0	0	0	0	0	0	1	2	0	0	0	0	0	0	1	0	0	3	1	0
OTU_1360	Stramenopiles	Ochrophyta	Bacillariophyta	Bacillariophyta_X	Radial-centric-basal-Coscinodiscophyceae	Rhizosolenia	Rhizosolenia_formosa	0	0	0	0	0	0	0	0	0	0	0	0	0	0	0	0	0	0	0	1	2	0	13	2	3	2	0	0	3	1	0	0	1	1	2	0	0	0	1	2	1	0
OTU_1361	Alveolata	Dinophyta	Syndiniales	Dino-Group-I	Dino-Group-I-Clade-5	Dino-Group-I-Clade-5_X	Dino-Group-I-Clade-5_X_sp.	0	0	0	0	0	0	0	0	0	0	0	0	0	0	0	0	0	0	0	0	0	0	0	0	2	2	0	0	2	2	1	0	1	4	4	4	1	1	2	2	0	0
OTU_1364	Rhizaria	Cercozoa	Filosa-Thecofilosea	Ventricleftida	Ventricleftida_X	Ventricleftida_XX	Ventricleftida_XX_sp.	2	1	0	0	2	2	2	3	3	1	1	2	0	0	1	0	1	0	2	0	0	0	0	0	0	0	0	0	0	0	0	0	0	0	0	0	0	1	0	0	0	0
OTU_1366	Alveolata	Ciliophora	Spirotrichea	Choreotrichia	Strobilidiidae	Pelagostrobilidium	Pelagostrobilidium_paraepacrum	0	0	0	0	0	0	0	0	0	0	0	1	2	2	8	8	0	0	0	0	0	0	0	0	0	0	0	0	0	0	0	0	0	0	0	0	0	0	0	0	0	0
OTU_1367	Alveolata	Dinophyta	Syndiniales	Dino-Group-II	Dino-Group-II-Clade-9	Dino-Group-II-Clade-9_X	Dino-Group-II-Clade-9_X_sp.	0	0	0	0	0	0	0	0	0	0	0	0	0	0	0	0	0	0	0	0	0	1	1	4	5	0	1	1	1	1	0	0	2	4	3	1	0	0	0	0	2	0
OTU_1368	Rhizaria	Cercozoa	Filosa-Thecofilosea	Cryomonadida	Protaspa-lineage	Protaspa	Protaspa_sp.	2	4	2	0	3	5	1	4	11	0	0	0	0	0	0	0	1	0	0	0	0	0	0	0	0	0	0	0	0	0	0	0	0	0	0	0	0	0	0	0	0	0
OTU_1370	Alveolata	Dinophyta	Syndiniales	Dino-Group-II	Dino-Group-II-Clade-1	Dino-Group-II-Clade-1_X	Dino-Group-II-Clade-1_X_sp.	0	0	0	0	0	0	0	0	0	0	0	0	0	0	0	0	0	0	0	0	0	0	0	2	1	0	1	0	2	1	1	0	4	1	2	1	0	1	1	0	0	1
OTU_1371	Rhizaria	Cercozoa	Filosa-Chlorarachnea	Filosa-Chlorarachnea_X	NPK2-lineage	NPK2-lineage_X	NPK2-lineage_X_sp.	0	0	0	0	0	0	0	0	0	1	0	0	0	0	0	0	0	0	0	0	1	0	0	0	1	1	2	3	1	4	2	2	0	0	0	0	1	0	0	1	2	0
OTU_1372	Alveolata	Dinophyta	Syndiniales	Dino-Group-II	Dino-Group-II-Clade-1	Dino-Group-II-Clade-1_X	Dino-Group-II-Clade-1_X_sp.	0	0	0	0	0	0	0	0	0	0	0	0	0	0	0	0	0	0	0	0	0	0	0	0	0	0	0	0	1	2	2	4	1	3	1	3	4	2	1	3	3	0
OTU_1373	Rhizaria	Cercozoa	Filosa-Imbricatea	Marimonadida	Marimonadida_X	Marimonadida_XX	Marimonadida_XX_sp.	0	4	0	0	0	0	0	2	1	0	0	0	0	0	0	0	0	0	3	0	0	0	0	0	0	0	0	0	0	0	0	0	0	0	0	0	0	0	0	0	0	0
OTU_1374	Rhizaria	Cercozoa	Cercozoa_X	Cercozoa_XX	Cercozoa_XXX	Cercozoa_XXXX	Cercozoa_XXXX_sp._strain17	4	1	2	4	5	3	3	0	7	1	0	0	0	0	0	1	0	0	1	0	0	0	0	0	0	0	0	0	0	0	0	0	0	0	0	0	0	0	0	0	0	0
OTU_1375	Stramenopiles	Ochrophyta	Dictyochophyceae	Dictyochophyceae_X	Florenciellales	Florenciellales_X	Florenciellales_X_sp._strain4	1	0	0	1	0	0	0	0	0	7	0	1	5	0	0	1	0	0	0	1	1	0	0	0	0	0	0	0	1	0	1	4	0	3	1	0	0	1	2	1	0	1
OTU_1377	Rhizaria	Radiolaria	Polycystinea	Spumellarida	Spumellarida_X	Spumellarida_XX	Spumellarida_XX_sp.	0	0	0	0	0	0	0	0	0	0	0	0	0	0	0	0	0	0	0	0	0	0	0	0	0	0	0	0	1	0	0	0	0	0	0	0	0	0	0	0	0	0
OTU_1378	Alveolata	Dinophyta	Syndiniales	Dino-Group-II	Dino-Group-II-Clade-10-and-11	Dino-Group-II-Clade-10-and-11_X	Dino-Group-II-Clade-10-and-11_X_sp._strain4	0	0	1	0	0	1	0	0	1	0	1	2	2	0	0	0	2	0	2	0	0	0	0	11	6	0	2	0	4	1	3	2	0	0	0	0	2	6	2	5	3	2
OTU_1379	Stramenopiles	Ochrophyta	Bacillariophyta	Bacillariophyta_X	Polar-centric-Mediophyceae	Chaetoceros	Chaetoceros_sp._strain4	1	3	4	0	4	0	0	1	0	0	1	0	0	0	0	0	3	1	1	0	0	1	0	0	0	0	0	0	4	0	0	1	0	0	0	0	1	1	0	1	1	2
OTU_1380	Rhizaria	Cercozoa	Filosa-Imbricatea	Marimonadida	Marimonadida_X	Marimonadida_XX	Marimonadida_XX_sp.	2	2	6	3	1	0	0	0	1	1	0	0	0	0	0	0	0	0	0	0	0	0	0	0	0	0	0	0	0	0	0	0	0	0	0	0	0	0	0	0	0	0
OTU_1381	Rhizaria	Cercozoa	Filosa-Imbricatea	Thaumatomonadida	Thaumatomonadidae	Reckertia	Reckertia_filosa	0	2	0	1	1	5	0	2	0	1	0	1	1	0	2	0	1	0	1	0	0	0	0	0	0	0	0	0	0	0	0	0	0	0	0	0	0	0	0	0	0	0
OTU_1382	Rhizaria	Cercozoa	Filosa-Thecofilosea	Cryomonadida	Protaspa-lineage	Protaspa-lineage_X	Protaspa-lineage_X_sp.	1	0	0	0	0	1	0	0	1	0	1	0	0	1	1	1	1	2	0	0	0	0	0	0	1	0	0	0	0	0	0	0	0	0	0	0	0	0	0	0	0	0
OTU_1383	Archaeplastida	Chlorophyta	Chlorodendrophyceae	Chlorodendrales	Chlorodendraceae	Tetraselmis	Tetraselmis_sp.	0	0	0	0	0	0	0	0	1	0	0	0	0	0	0	0	0	0	0	4	4	12	0	3	3	0	3	4	0	0	0	0	0	0	0	0	0	0	0	3	0	1
OTU_1384	Alveolata	Dinophyta	Syndiniales	Dino-Group-II	Dino-Group-II-Clade-4	Dino-Group-II-Clade-4_X	Dino-Group-II-Clade-4_X_sp.	0	0	0	0	0	0	0	0	0	0	0	0	0	0	0	0	0	0	0	0	0	0	2	3	0	1	2	2	9	3	2	1	2	1	2	1	0	0	1	1	3	5
OTU_1385	Alveolata	Dinophyta	Syndiniales	Dino-Group-II	Dino-Group-II-Clade-21	Dino-Group-II-Clade-21_X	Dino-Group-II-Clade-21_X_sp.	0	0	0	0	0	0	0	0	0	0	0	0	0	0	0	0	0	0	0	0	0	0	0	0	0	0	0	0	2	1	1	1	0	0	1	1	0	3	1	1	3	7
OTU_1386	Stramenopiles	Stramenopiles_X	Oomycota	Oomycota_X	Olpidophydiales	Olpidiopsis	Olpidiopsis_porphyrae	0	0	0	0	0	0	0	0	0	0	0	0	0	0	2	0	0	1	1	0	0	0	0	0	0	0	0	0	0	0	0	0	0	0	0	0	0	0	0	0	0	0
OTU_1387	Alveolata	Ciliophora	Oligohymenophorea	Scuticociliatia	Scuticociliatia-1	Scuticociliatia-1_X	Scuticociliatia-1_X_sp.	0	0	0	0	0	0	0	0	0	0	0	0	0	0	0	0	0	0	0	0	0	0	1	0	0	0	0	0	0	1	0	0	2	0	0	0	0	1	0	1	0	0
OTU_1388	Alveolata	Dinophyta	Dinophyceae	Dinophyceae_X	Dinophyceae_XX	Dinophyceae_XXX	Dinophyceae_XXX_sp.	0	0	0	0	0	0	0	0	0	0	0	0	0	0	0	0	0	0	0	5	1	6	2	0	0	0	0	0	0	1	1	1	1	0	0	0	1	1	0	1	0	0
OTU_1389	Stramenopiles	Ochrophyta	Bacillariophyta	Bacillariophyta_X	Radial-centric-basal-Coscinodiscophyceae	Coscinodiscus	Coscinodiscus_sp.	3	2	1	0	0	0	0	0	1	2	0	0	0	0	0	4	1	0	0	0	0	0	0	0	0	0	0	0	0	0	0	0	0	0	0	0	0	0	0	1	0	0
OTU_1390	Alveolata	Dinophyta	Syndiniales	Dino-Group-II	Dino-Group-II-Clade-33	Dino-Group-II-Clade-33_X	Dino-Group-II-Clade-33_X_sp._strain2	0	0	0	0	0	0	0	0	0	0	0	0	0	0	2	1	1	0	1	4	2	9	0	0	1	0	1	2	4	3	2	2	2	2	0	1	4	3	2	0	2	2
OTU_1391	Alveolata	Dinophyta	Syndiniales	Dino-Group-II	Dino-Group-II-Clade-10-and-11	Dino-Group-II-Clade-10-and-11_X	Dino-Group-II-Clade-10-and-11_X_sp.	1	1	0	2	1	1	1	0	0	0	22	42	33	22	19	41	89	7	21	66	69	65	15	164	105	12	166	146	63	93	71	44	41	48	13	19	62	101	60	45	38	93
OTU_1392	Alveolata	Dinophyta	Dinophyceae	Dinophyceae_X	Dinophyceae_XX	Protoperidinium	Protoperidinium_monovelum	0	0	0	1	2	1	0	0	0	1	1	0	2	0	1	0	0	0	11	0	0	0	0	2	0	1	0	3	0	0	0	0	0	2	0	1	0	0	4	0	0	1
OTU_1393	Alveolata	Dinophyta	Dinophyceae	Dinophyceae_X	Dinophyceae_XX	Dinophyceae_XXX	Dinophyceae_XXX_sp.	0	0	0	0	0	0	0	0	0	0	0	0	0	0	0	0	0	0	0	0	0	1	0	1	5	0	3	5	1	0	0	2	0	1	4	0	0	0	1	2	0	0
OTU_1394	Alveolata	Dinophyta	Syndiniales	Dino-Group-I	Dino-Group-I-Clade-5	Dino-Group-I-Clade-5_X	Dino-Group-I-Clade-5_X_sp.	0	0	0	0	0	0	0	0	0	0	0	0	0	0	0	0	0	0	0	0	0	0	0	0	0	0	0	1	4	27	21	84	14	22	4	5	35	55	43	24	39	50
OTU_1396	Alveolata	Dinophyta	Syndiniales	Dino-Group-II	Dino-Group-II-Clade-20	Dino-Group-II-Clade-20_X	Dino-Group-II-Clade-20_X_sp.	0	0	0	0	0	0	0	0	0	0	0	0	0	0	0	0	0	0	0	0	0	0	0	0	0	0	0	0	0	4	2	1	0	1	0	2	5	2	2	1	0	0
OTU_1397	Alveolata	Dinophyta	Syndiniales	Dino-Group-II	Dino-Group-II-Clade-13	Dino-Group-II-Clade-13_X	Dino-Group-II-Clade-13_X_sp.	0	0	0	1	4	0	0	2	2	0	0	0	2	0	0	0	0	0	0	0	0	0	0	0	0	0	0	0	0	3	1	0	1	0	0	0	0	0	0	0	0	1
OTU_1398	Archaeplastida	Chlorophyta	Mamiellophyceae	Dolichomastigales	Dolichomastigaceae	Dolichomastigaceae-B	Dolichomastigaceae-B_sp.	13	2	2	2	7	3	1	6	7	3	3	3	7	0	1	2	1	3	2	0	2	3	2	2	1	0	0	0	0	0	1	0	1	0	1	0	1	1	0	0	0	0
OTU_1399	Stramenopiles	Ochrophyta	Bacillariophyta	Bacillariophyta_X	Radial-centric-basal-Coscinodiscophyceae	Paralia	Paralia_sulcata	0	0	0	0	0	0	0	0	0	0	0	0	0	0	0	0	0	0	0	0	0	0	0	0	0	1	0	0	0	0	0	0	6	4	6	1	0	0	0	0	0	2
OTU_1400	Alveolata	Ciliophora	Litostomatea	Haptoria	Tracheliidae	Dileptus	Dileptus_terrenus	0	0	0	0	0	0	0	0	0	0	0	0	0	0	0	0	0	0	0	0	0	0	1	0	2	0	0	0	0	0	0	0	0	0	0	0	0	0	0	0	0	0
OTU_1401	Alveolata	Dinophyta	Syndiniales	Dino-Group-II	Dino-Group-II-Clade-22	Dino-Group-II-Clade-22_X	Dino-Group-II-Clade-22_X_sp.	0	0	0	0	0	0	0	0	0	0	0	0	0	0	0	0	0	0	0	0	0	0	0	0	0	0	0	0	1	4	0	0	0	1	0	3	3	6	3	4	5	2
OTU_1402	Alveolata	Dinophyta	Syndiniales	Dino-Group-II	Dino-Group-II-Clade-6	Dino-Group-II-Clade-6_X	Dino-Group-II-Clade-6_X_sp.	0	0	0	0	0	0	0	0	1	0	2	1	2	2	2	0	5	0	0	0	0	2	1	6	7	0	2	2	1	0	0	0	0	1	0	0	0	2	1	1	0	2
OTU_1403	Inc	Hacrobia_X	Hacrobia_XX	Hacrobia_XXX	Hacrobia_XXXX	Hacrobia_XXXXX	Hacrobia_XXXXX_sp.	0	0	0	0	0	0	0	0	0	0	0	0	0	0	0	0	0	0	0	0	0	0	0	0	0	0	0	0	0	0	0	0	0	0	0	0	0	0	0	0	0	0
OTU_1404	Alveolata	Dinophyta	Dinophyceae	Dinophyceae_X	Dinophyceae_XX	Gyrodinium	Gyrodinium_sp.	1	0	0	2	3	1	2	3	0	0	1	2	1	2	0	1	2	3	2	0	0	0	1	5	4	0	5	0	5	1	1	1	1	1	0	0	0	2	0	0	1	1
OTU_1405	Rhizaria	Cercozoa	Endomyxa	Vampyrellida	op14-lineage	op14-lineage_X	op14-lineage_X_sp.	0	0	0	0	0	0	0	0	0	0	0	0	0	0	0	0	0	5	0	0	0	0	0	0	0	0	0	0	0	0	0	0	0	0	0	0	0	0	0	0	0	0
OTU_1406	Alveolata	Dinophyta	Dinophyceae	Dinophyceae_X	Dinophyceae_XX	Dinophyceae_XXX	Dinophyceae_XXX_sp.	5	10	1	1	1	0	1	2	1	0	0	0	0	8	10	12	2	17	3	1	1	1	0	0	0	1	1	0	0	0	0	0	0	0	0	0	0	0	0	0	0	0
OTU_1407	Alveolata	Dinophyta	Dinophyceae	Dinophyceae_X	Dinophyceae_XX	Dinophyceae_XXX	Dinophyceae_XXX_sp.	0	0	0	0	0	0	0	0	0	0	0	0	0	0	0	0	0	0	2	0	1	0	2	2	1	0	0	0	0	0	0	0	2	2	0	1	0	0	0	0	0	1
OTU_1408	Archaeplastida	Chlorophyta	Prasinococcales	Prasinococcales_X	Prasinococcales-Clade-B	Prasinoderma	Prasinoderma_singularis	0	0	0	0	0	0	0	0	0	0	0	0	0	0	0	0	0	0	0	0	0	0	0	0	0	0	1	1	0	1	0	2	1	1	1	1	1	2	1	2	1	1
OTU_1409	Alveolata	Dinophyta	Dinophyceae	Dinophyceae_X	Dinophyceae_XX	Erythropsidinium	Erythropsidinium_agile	0	0	0	0	0	0	0	0	0	0	0	0	0	0	0	0	0	0	0	0	0	0	0	0	0	0	0	0	0	4	4	1	0	0	0	14	35	0	0	0	21	0
OTU_1410	Stramenopiles	Ochrophyta	Bacillariophyta	Bacillariophyta_X	Polar-centric-Mediophyceae	Polar-centric-Mediophyceae_X	Polar-centric-Mediophyceae_X_sp.	1	1	0	0	8	0	1	1	0	0	2	1	0	4	0	1	0	0	1	0	0	0	0	0	0	0	0	0	0	0	0	0	0	0	0	0	0	0	0	0	0	0
OTU_1411	Alveolata	Ciliophora	Spirotrichea	Oligotrichia	Strombidiidae	Strombidiidae_X	Strombidiidae_X_sp.	0	0	0	0	0	0	0	0	1	0	0	0	0	0	1	0	0	0	5	0	0	0	1	2	1	0	1	1	0	1	0	0	0	0	0	1	0	1	1	3	0	2
OTU_1413	Alveolata	Dinophyta	Dinophyceae	Dinophyceae_X	Dinophyceae_XX	Alexandrium	Alexandrium_tamiyavanichi	0	0	0	0	0	0	0	0	0	0	0	0	0	0	0	0	0	0	0	0	0	0	1	0	2	0	1	0	0	0	0	0	0	0	0	0	0	1	0	0	0	0
OTU_1414	Opisthokonta	Opisthokonta_X	Opisthokonta_XX	Opisthokonta_XXX	Opisthokonta_XXXX	Opisthokonta_XXXXX	Opisthokonta_XXXXX_sp.	0	0	0	0	0	0	0	0	0	0	0	0	0	0	0	0	0	0	0	0	0	0	0	0	4	0	0	1	0	1	1	10	0	1	0	2	8	0	0	8	10	0
OTU_1415	Rhizaria	Radiolaria	RAD-A	RAD-A_X	RAD-A_XX	RAD-A_XXX	RAD-A_XXX_sp.	0	0	0	0	0	0	0	0	0	0	0	0	0	0	0	0	0	0	0	0	0	0	0	0	0	0	0	0	0	0	0	0	0	0	0	0	0	0	0	0	0	0
OTU_1416	Alveolata	Dinophyta	Syndiniales	Dino-Group-II	Dino-Group-II-Clade-10-and-11	Dino-Group-II-Clade-10-and-11_X	Dino-Group-II-Clade-10-and-11_X_sp.	0	0	0	0	0	0	0	0	0	0	0	0	0	0	0	0	1	0	0	0	0	0	0	0	0	0	0	0	0	3	2	0	0	0	0	0	1	1	2	0	1	0
OTU_1417	Alveolata	Dinophyta	Dinophyceae	Dinophyceae_X	Dinophyceae_XX	Dinophyceae_XXX	Dinophyceae_XXX_sp.	0	0	0	0	0	0	0	0	0	1	0	0	0	0	0	3	0	2	1	0	0	1	1	5	5	0	2	1	2	5	4	8	2	5	1	2	10	6	6	0	1	3
OTU_1418	Alveolata	Dinophyta	Syndiniales	Dino-Group-II	Dino-Group-II-Clade-10-and-11	Dino-Group-II-Clade-10-and-11_X	Dino-Group-II-Clade-10-and-11_X_sp.	0	0	0	0	0	0	0	0	0	0	0	0	0	0	0	0	0	0	0	0	0	1	0	0	0	0	0	1	2	3	2	1	3	1	3	3	5	3	3	1	5	0
OTU_1419	Opisthokonta	Choanoflagellida	Choanoflagellatea	Acanthoecida	Stephanoecidae_Group_D	Stephanoecidae_Group_D_X	Stephanoecidae_Group_D_X_sp.	0	0	0	0	0	0	0	0	0	0	0	0	1	0	0	0	0	0	0	1	1	0	1	1	1	0	0	0	1	3	1	2	1	3	1	0	2	0	0	0	1	0
OTU_1420	Rhizaria	Cercozoa	Filosa-Thecofilosea	Ventricleftida	Ventrifissuridae	Ventrifissuridae_X	Ventrifissuridae_X_sp.	1	2	4	1	0	5	0	0	1	0	0	0	0	1	1	0	0	4	0	0	0	0	0	0	0	0	0	0	0	1	0	0	1	0	0	0	0	0	0	0	0	0
OTU_1421	Stramenopiles	Stramenopiles_X	Oomycota	Oomycota_X	Haliphthorales	Haliphthorales_X	Haliphthorales_X_sp._strain1	0	0	0	0	0	0	0	0	1	1	0	0	0	0	0	0	0	1	3	0	0	1	0	0	0	0	1	0	0	0	0	0	0	0	0	0	0	0	0	0	0	0
OTU_1422	Rhizaria	Cercozoa	Filosa-Imbricatea	Marimonadida	Marimonadida_X	Marimonadida_XX	Marimonadida_XX_sp.	0	0	0	0	0	0	0	0	0	0	0	0	0	0	0	0	0	0	1	0	1	0	0	3	0	0	3	0	0	0	0	0	0	0	0	0	1	0	0	0	0	0
OTU_1423	Rhizaria	Cercozoa	Filosa-Imbricatea	Euglyphida	Cyphoderiidae	Cyphoderia	Cyphoderia_sp.	0	0	0	0	2	0	0	1	1	0	0	0	0	1	0	0	0	0	0	0	0	0	0	0	0	0	0	0	0	0	0	0	0	0	0	0	0	0	0	0	0	0
OTU_1424	Alveolata	Dinophyta	Syndiniales	Dino-Group-II	Dino-Group-II-Clade-10-and-11	Dino-Group-II-Clade-10-and-11_X	Dino-Group-II-Clade-10-and-11_X_sp.	0	0	0	0	0	0	0	0	0	0	0	0	0	0	0	0	0	0	0	0	1	1	0	4	0	1	11	10	1	2	0	0	2	1	0	0	0	1	0	0	0	0
OTU_1425	Alveolata	Dinophyta	Syndiniales	Dino-Group-I	Dino-Group-I-Clade-4	Dino-Group-I-Clade-4_X	Dino-Group-I-Clade-4_X_sp.	0	0	0	0	0	0	0	0	0	0	0	0	0	0	0	0	0	0	0	0	0	0	0	0	0	0	1	0	2	3	1	6	1	0	3	4	4	2	4	3	10	3
OTU_1428	Stramenopiles	Stramenopiles_X	Stramenopiles_XX	Stramenopiles_XXX	Stramenopiles_XXXX	Stramenopiles_XXXXX	Stramenopiles_XXXXX_sp.	0	0	0	0	0	0	0	0	0	0	0	0	1	0	0	0	0	0	0	0	0	1	0	1	1	0	0	0	0	0	0	0	3	3	2	4	0	2	0	2	0	0
OTU_1430	Stramenopiles	Ochrophyta	Bacillariophyta	Bacillariophyta_X	Raphid-pennate	Raphid-pennate_X	Raphid-pennate_X_sp.	0	0	0	0	0	0	0	0	0	0	0	0	0	0	0	0	0	0	0	0	0	0	0	0	0	0	0	0	0	2	0	3	3	0	0	0	0	3	1	2	1	2
OTU_1431	Alveolata	Ciliophora	Litostomatea	Cyclotrichia	Cyclotrichia_X	Cyclotrichia_XX	Cyclotrichia_XX_sp._strain1	2	1	0	1	8	7	1	3	4	4	0	0	0	1	5	0	4	1	0	0	0	0	0	0	0	0	0	0	0	0	0	0	0	0	1	0	0	0	0	1	0	0
OTU_1432	Alveolata	Dinophyta	Syndiniales	Dino-Group-II	Dino-Group-II-Clade-16	Dino-Group-II-Clade-16_X	Dino-Group-II-Clade-16_X_sp.	0	0	0	0	0	0	0	0	0	0	0	0	0	0	0	1	0	0	0	0	5	0	0	8	1	0	16	0	1	0	0	2	0	0	0	0	0	0	0	1	0	0
OTU_1433	Alveolata	Dinophyta	Syndiniales	Dino-Group-II	Dino-Group-II-Clade-15	Dino-Group-II-Clade-15_X	Dino-Group-II-Clade-15_X_sp.	0	0	0	0	0	0	0	0	0	0	0	0	0	0	0	0	0	0	0	16	5	1	2	0	0	1	2	0	2	1	1	0	0	0	0	0	0	1	1	1	0	0
OTU_1434	Alveolata	Dinophyta	Syndiniales	Dino-Group-I	Dino-Group-I-Clade-4	Dino-Group-I-Clade-4_X	Dino-Group-I-Clade-4_X_sp.	0	0	0	0	0	0	0	0	0	0	0	0	1	0	0	0	0	0	0	0	0	0	0	1	1	1	0	1	4	1	6	6	1	5	1	2	2	0	4	1	4	1
OTU_1435	Rhizaria	Radiolaria	Polycystinea	Nassellaria	Plagiacanthoidea	Lithomelissa	Lithomelissa_setosa	0	0	0	0	0	0	0	0	0	0	0	0	0	0	0	0	0	0	0	0	0	0	0	0	0	0	0	0	4	0	0	0	0	0	0	0	0	0	0	0	0	0
OTU_1438	Rhizaria	Cercozoa	Filosa-Imbricatea	Thaumatomonadida	Thaumatomonadidae	Thaumatomastix	Thaumatomastix_sp.	0	0	0	0	0	0	0	0	0	0	0	0	0	2	3	1	0	7	1	0	0	0	0	0	0	0	0	0	0	0	0	0	0	0	0	0	0	0	0	0	0	0
OTU_1439	Alveolata	Ciliophora	Spirotrichea	Choreotrichia	Tintinnidae	Tintinnopsis	Tintinnopsis_radix	0	0	0	0	0	0	0	0	0	0	0	0	0	0	0	0	0	9	0	0	0	0	0	0	0	0	0	0	0	1	0	0	2	3	3	2	1	0	1	1	1	0
OTU_1440	Alveolata	Dinophyta	Dinophyceae	Dinophyceae_X	Dinophyceae_XX	Dinophyceae_XXX	Dinophyceae_XXX_sp.	0	0	0	0	0	0	0	0	0	0	0	0	0	0	0	0	0	0	0	0	0	0	0	0	0	0	0	6	23	1	1	2	0	3	0	0	4	2	4	0	4	1
OTU_1442	Rhizaria	Radiolaria	RAD-B	RAD-B_X	RAD-B-Group-I	RAD-B-Group-I_X	RAD-B-Group-I_X_sp.	0	0	0	0	0	0	0	0	0	0	0	0	0	0	0	0	0	0	0	0	0	0	0	0	0	0	0	0	1	0	0	0	0	0	0	0	0	0	0	0	0	0
OTU_1443	Opisthokonta	Fungi	Fungi_X	Fungi_XX	Fungi_XXX	Fungi_XXXX	Fungi_XXXX_sp.	0	0	0	0	0	0	0	0	1	0	0	0	0	1	5	0	0	0	5	0	1	0	0	0	0	0	0	0	0	0	0	0	0	0	0	0	0	0	0	0	0	0
OTU_1444	Alveolata	Apicomplexa	Apicomplexa_X	Novel-Apicomplexa-Class-1	Novel-Apicomplexa-Class-1_X	Novel-Apicomplexa-Class-1_XX	Novel-Apicomplexa-Class-1_XX_sp.	0	0	0	0	0	0	0	0	0	0	0	0	0	0	1	0	1	0	0	0	0	0	0	0	0	0	0	0	0	0	0	0	0	0	0	0	0	0	0	0	0	0
OTU_1445	Alveolata	Apicomplexa	Apicomplexa_X	Gregarines	Gregarines_X	Lankesteria	Lankesteria_cystodytae	0	0	0	0	0	0	0	0	0	0	0	0	0	0	0	0	0	0	0	0	0	0	0	0	0	0	0	0	1	0	0	0	0	0	0	0	0	0	0	0	0	0
OTU_1446	Rhizaria	Cercozoa	Endomyxa-Phytomyxea	Phagomyxida	Phagomyxidae	Phagomixa	Phagomixa_sp._strain1	0	0	0	0	0	0	0	0	0	0	0	0	0	0	0	0	0	0	0	0	0	0	0	0	0	0	0	0	0	0	0	0	0	0	0	0	0	0	0	0	0	0
OTU_1448	Alveolata	Ciliophora	Litostomatea	Cyclotrichia	Cyclotrichia_X	Cyclotrichia_XX	Cyclotrichia_XX_sp.	0	0	0	0	0	0	0	0	0	0	0	0	0	0	0	0	0	0	4	0	2	0	0	0	1	0	0	0	0	1	0	1	0	0	0	0	1	0	0	0	1	0
OTU_1450	Alveolata	Perkinsea	Perkinsida	Perkinsida_X	Perkinsida_XX	Perkinsus	Perkinsus_sp._strain1	0	0	0	0	0	0	0	0	0	0	1	1	1	0	0	0	0	10	0	0	0	0	0	0	0	0	0	0	0	0	0	0	0	0	0	0	0	0	0	0	0	0
OTU_1451	Rhizaria	Radiolaria	RAD-B	RAD-B_X	RAD-B-Group-IV	RAD-B-Group-IV_X	RAD-B-Group-IV_X_sp.	0	0	0	0	0	0	0	0	0	0	0	0	0	0	0	0	0	0	0	0	0	0	0	0	0	0	0	0	7	0	0	0	0	0	0	0	0	1	0	1	0	0
OTU_1452	Alveolata	Dinophyta	Syndiniales	Dino-Group-II	Dino-Group-II-Clade-10-and-11	Dino-Group-II-Clade-10-and-11_X	Dino-Group-II-Clade-10-and-11_X_sp.	0	0	0	0	1	0	0	0	0	0	0	1	1	1	0	0	3	0	0	1	1	1	0	0	0	0	0	0	0	0	0	0	0	0	0	0	0	0	0	0	0	0
OTU_1455	Rhizaria	Cercozoa	Filosa-Thecofilosea	Ventricleftida	Verrucomonadidae	Verrucomonas	Verrucomonas_bifida	2	0	0	0	0	0	0	0	0	0	0	0	0	0	0	0	0	2	0	0	0	0	0	0	0	0	0	0	0	0	0	0	0	0	0	0	0	0	0	0	0	0
OTU_1456	Rhizaria	Cercozoa	Filosa-Thecofilosea	Cryomonadida	Cryothecomonas-lineage	Cryothecomonas-lineage_X	Cryothecomonas-lineage_X_sp.	0	0	0	0	0	0	0	0	0	0	1	0	0	2	1	0	0	0	1	4	0	0	5	1	0	1	0	0	0	0	0	0	0	0	1	0	0	0	0	0	1	1
OTU_1457	Rhizaria	Cercozoa	Filosa-Thecofilosea	Filosa-Thecofilosea_X	Filosa-Thecofilosea_XX	Filosa-Thecofilosea_XXX	Filosa-Thecofilosea_XXX_sp._strain6	0	0	0	0	0	0	0	0	0	0	0	0	0	0	0	0	0	0	0	13	6	2	5	2	0	2	3	0	0	0	0	0	0	0	0	0	0	0	0	1	0	0
OTU_1458	Rhizaria	Radiolaria	Acantharea	Chaunacanthida	Chaunacanthida_X	Heteracon	Heteracon_biformis	0	0	0	0	0	0	0	0	0	0	0	0	0	0	0	0	0	0	0	0	0	0	0	0	0	0	0	0	1	1	2	0	0	0	0	1	1	1	2	2	0	1
OTU_1459	Rhizaria	Cercozoa	Filosa-Imbricatea	Marimonadida	Marimonadida_X	Marimonadida_XX	Marimonadida_XX_sp.	0	0	0	0	0	0	0	0	0	0	0	0	0	0	1	0	0	4	1	0	0	0	0	0	0	0	0	0	0	0	0	0	0	0	0	0	0	0	0	0	0	0
OTU_1460	Alveolata	Dinophyta	Syndiniales	Syndiniales_X	Syndiniales_XX	Syndiniales_XXX	Syndiniales_XXX_sp.	0	0	0	0	0	1	0	0	1	0	0	0	0	0	0	0	0	0	0	0	0	0	0	0	0	0	0	0	0	0	0	0	0	0	0	0	0	0	0	0	0	0
OTU_1461	Stramenopiles	Stramenopiles_X	Stramenopiles_X-Group-6	Stramenopiles_X-Group-6_X	Stramenopiles_X-Group-6_XX	Stramenopiles_X-Group-6_XXX	Stramenopiles_X-Group-6_XXX_sp.	0	0	0	0	0	0	0	0	0	0	0	0	0	0	0	0	0	0	0	0	0	0	0	2	0	0	1	1	0	3	0	0	0	1	0	0	0	0	0	0	0	0
OTU_1462	Opisthokonta	Fungi	Cryptomycota	Cryptomycotina	Cryptomycotina_X	Cryptomycotina_XX	Cryptomycotina_XX_sp.	0	0	0	0	0	0	0	0	0	0	0	0	0	0	0	0	0	0	0	0	0	0	0	0	0	0	0	0	0	0	0	0	0	0	0	0	0	0	0	0	0	0
OTU_1463	Alveolata	Dinophyta	Syndiniales	Dino-Group-II	Dino-Group-II-Clade-1	Dino-Group-II-Clade-1_X	Dino-Group-II-Clade-1_X_sp.	1	0	0	0	0	0	1	0	0	3	6	4	20	17	31	36	49	1	10	13	33	32	5	77	88	2	64	34	17	50	32	61	23	23	10	31	63	64	39	41	41	68
OTU_1464	Alveolata	Dinophyta	Syndiniales	Dino-Group-II	Dino-Group-II-Clade-7	Dino-Group-II-Clade-7_X	Dino-Group-II-Clade-7_X_sp.	0	0	0	0	0	0	0	0	0	0	0	0	0	0	0	0	0	0	0	0	0	0	0	0	0	0	0	0	1	0	1	0	0	0	0	0	2	1	2	1	1	0
OTU_1466	Alveolata	Dinophyta	Syndiniales	Dino-Group-I	Dino-Group-I-Clade-1	Dino-Group-I-Clade-1_X	Dino-Group-I-Clade-1_X_sp.	0	0	0	0	0	0	0	0	0	0	0	0	0	0	0	0	0	0	0	0	1	0	0	0	0	0	0	0	2	3	2	7	3	4	1	0	4	7	3	1	7	3
OTU_1467	Rhizaria	Cercozoa	Filosa-Thecofilosea	Cryomonadida	Cryomonadida_X	Cryomonadida_XX	Cryomonadida_XX_sp.	0	2	0	0	1	0	0	0	0	0	0	0	0	0	0	0	1	2	2	0	0	0	0	0	0	0	0	0	0	0	0	0	0	0	0	0	0	0	0	0	0	0
OTU_1469	Alveolata	Dinophyta	Syndiniales	Dino-Group-II	Dino-Group-II-Clade-1	Dino-Group-II-Clade-1_X	Dino-Group-II-Clade-1_X_sp.	0	0	0	0	0	0	0	0	0	0	0	0	0	0	0	0	0	0	0	0	1	0	0	1	1	0	0	0	0	0	0	0	2	0	1	2	1	0	0	5	0	2
OTU_1471	Rhizaria	Cercozoa	Filosa-Thecofilosea	Ventricleftida	CCW10-lineage	CCW10-lineage_X	CCW10-lineage_X_sp.	0	0	0	0	0	0	0	0	0	0	0	0	0	0	3	0	0	0	0	0	0	0	0	0	0	0	0	0	0	1	0	0	0	1	0	0	0	0	0	0	0	0
OTU_1472	Alveolata	Ciliophora	Spirotrichea	Choreotrichia	Strobilidiidae	Pelagostrobilidium	Pelagostrobilidium_paraepacrum	0	0	0	0	0	0	0	0	0	0	0	0	0	0	0	0	0	0	0	0	0	0	1	0	0	0	0	0	0	0	1	0	0	0	0	0	1	1	3	0	0	1
OTU_1473	Alveolata	Ciliophora	Spirotrichea	Oligotrichia	Strombidiidae	Strombidium	Strombidium_sp.	0	0	0	0	0	0	0	0	0	0	0	2	0	0	0	0	0	0	0	0	3	0	0	0	0	2	0	1	0	0	0	0	0	0	0	0	0	0	0	0	0	0
OTU_1474	Inc	Picobiliphyta	Picobiliphyta_X	Picobiliphyta_XX	Picobiliphyta_XXX	Picobiliphyta_XXXX	Picobiliphyta_XXXX_sp.	0	0	0	0	0	0	0	0	0	0	0	0	0	0	0	0	0	0	0	0	0	0	0	0	0	0	0	0	4	1	6	6	3	1	3	0	3	2	6	4	1	2
OTU_1475	Alveolata	Dinophyta	Syndiniales	Dino-Group-II	Dino-Group-II-Clade-10-and-11	Dino-Group-II-Clade-10-and-11_X	Dino-Group-II-Clade-10-and-11_X_sp.	0	0	0	0	0	0	0	0	0	0	0	0	0	0	0	0	0	0	0	0	0	0	0	0	0	0	0	0	0	0	1	0	0	0	0	0	0	0	1	1	1	2
OTU_1476	Rhizaria	Cercozoa	Cercozoa_X	Cercozoa_XX	Cercozoa_XXX	Cercozoa_XXXX	Cercozoa_XXXX_sp.	0	1	0	0	1	3	0	2	6	0	0	0	0	0	0	0	0	0	0	0	0	0	0	0	0	0	1	0	0	0	0	0	0	0	0	0	0	0	0	0	0	0
OTU_1477	Alveolata	Dinophyta	Syndiniales	Dino-Group-II	Dino-Group-II_X	Dino-Group-II_XX	Dino-Group-II_XX_sp.	0	0	0	0	0	0	0	0	0	0	0	0	1	0	1	0	2	2	0	0	1	0	0	3	1	3	2	3	1	0	0	0	0	0	0	0	0	2	1	1	0	0
OTU_1478	Alveolata	Ciliophora	Ciliophora-7	Ciliophora-7_X	Ciliophora-7_XX	Ciliophora-7_XXX	Ciliophora-7_XXX_sp.	0	0	0	0	0	0	0	0	0	0	0	0	0	0	0	0	0	0	0	1	1	0	1	1	1	0	0	0	6	0	0	0	0	0	0	0	0	0	0	1	0	0
OTU_1480	Stramenopiles	Ochrophyta	Bacillariophyta	Bacillariophyta_X	Raphid-pennate	Raphid-pennate_X	Raphid-pennate_X_sp.	0	0	0	0	0	0	0	0	0	0	0	0	0	0	0	0	0	0	0	0	0	2	0	0	1	1	1	2	28	2	1	1	5	0	2	2	4	2	3	5	4	4
OTU_1481	Stramenopiles	Ochrophyta	Chrysophyceae	Chrysophyceae_X	Chrysophyceae_Clade-I	Clade-I_X	Clade-I_X_sp.	0	0	0	0	0	0	0	0	0	0	0	0	0	0	0	0	0	0	0	0	0	0	0	0	0	0	0	0	2	7	5	5	5	4	5	3	4	1	2	3	11	5
OTU_1482	Alveolata	Dinophyta	Syndiniales	Dino-Group-II	Dino-Group-II-Clade-1	Dino-Group-II-Clade-1_X	Dino-Group-II-Clade-1_X_sp.	0	0	0	0	0	0	0	0	0	0	0	0	0	0	0	0	0	0	0	0	0	0	0	0	0	0	0	0	5	4	4	1	0	0	0	0	1	0	2	1	1	0
OTU_1483	Opisthokonta	Fungi	Chytridiomycota	Chytridiomycotina	Chytridiomycetes	Rhyzophidiales_X	Rhyzophidiales_X_sp.	0	0	0	0	0	0	0	0	0	0	0	0	0	0	0	0	0	0	0	0	0	0	0	3	0	0	0	0	0	0	0	0	0	0	0	0	0	0	0	0	0	0
OTU_1484	Rhizaria	Cercozoa	Endomyxa-Phytomyxea	Phagomyxida	Phagomyxidae	Phagomyxa	Phagomyxa_sp.	0	0	0	0	0	0	0	1	1	0	0	0	0	0	0	0	0	0	2	0	0	0	0	0	0	0	0	0	0	0	0	0	0	0	0	0	0	0	0	0	0	0
OTU_1485	Inc	Haptophyta	Prymnesiophyceae	Phaeocystales	Phaeocystaceae	Phaeocystis	Phaeocystis_sp	0	0	0	0	0	0	0	0	0	0	0	2	0	0	0	0	1	0	0	10	21	5	0	0	0	1	2	2	2	0	2	4	2	1	1	0	5	3	1	1	2	0
OTU_1486	Alveolata	Ciliophora	Spirotrichea	Oligotrichia	Strombidiidae	Strombidium	Strombidium_sp.	0	0	0	0	0	0	0	0	0	0	0	0	0	0	0	0	0	0	0	0	0	0	0	1	1	0	1	0	1	3	2	7	1	2	3	0	1	0	2	3	1	2
OTU_1487	Alveolata	Dinophyta	Syndiniales	Dino-Group-II	Dino-Group-II-Clade-7	Dino-Group-II-Clade-7_X	Dino-Group-II-Clade-7_X_sp.	0	0	0	0	0	0	0	0	0	0	0	0	0	0	0	0	0	0	0	0	6	1	1	12	1	0	11	0	3	0	0	0	1	2	0	4	2	3	1	1	2	2
OTU_1488	Stramenopiles	Stramenopiles_X	MAST	MAST-3	MAST-3E	MAST-3E_X	MAST-3E_X_sp.	0	0	0	0	0	0	0	0	0	0	0	0	0	0	0	0	0	0	0	0	1	1	0	0	1	0	0	0	1	0	5	10	1	0	1	1	1	3	2	3	0	2
OTU_1489	Alveolata	Dinophyta	Dinophyceae	Dinophyceae_X	Dinophyceae_XX	Dinophyceae_XXX	Dinophyceae_XXX_sp.	0	0	0	0	0	0	0	0	0	0	0	0	0	0	0	0	0	0	0	0	0	0	0	0	0	0	0	0	1	1	0	1	0	0	0	0	2	1	1	2	2	0
OTU_1491	Stramenopiles	Stramenopiles_X	MAST	MAST-13	MAST-13_X	MAST-13_XX	MAST-13_XX_sp.	0	0	0	0	0	0	0	0	0	0	0	0	0	0	0	0	0	1	0	0	1	0	1	1	2	0	0	0	0	0	0	0	0	0	0	0	0	1	0	0	0	1
OTU_1492	Stramenopiles	Ochrophyta	Bacillariophyta	Bacillariophyta_X	Radial-centric-basal-Coscinodiscophyceae	Radial-centric-basal-Coscinodiscophyceae_X	Radial-centric-basal-Coscinodiscophyceae_X_sp.	0	0	0	0	0	0	0	0	0	0	0	0	0	0	0	0	0	0	0	4	1	0	0	0	0	1	0	0	9	0	1	0	0	1	1	1	0	1	1	1	1	0
OTU_1493	Alveolata	Ciliophora	Spirotrichea	Oligotrichia	Tontoniidae	Pseudotontonia	Pseudotontonia_sp.	0	1	0	0	0	0	0	0	0	1	0	1	0	0	0	0	2	0	2	0	0	2	1	0	4	1	3	5	5	3	1	22	2	1	0	0	3	1	3	1	1	5
OTU_1494	Stramenopiles	Stramenopiles_X	MAST	MAST-3	MAST-3D	MAST-3D_X	MAST-3D_X_sp.	0	0	0	0	0	0	0	0	0	0	0	0	0	0	0	0	0	0	1	0	0	0	0	2	6	0	1	1	3	2	0	5	0	0	0	0	2	2	2	1	0	2
OTU_1495	Rhizaria	Cercozoa	Phaeodarea	Phaeogromida	Challengeriidae	Protocystis	Protocystis_xiphodon	0	0	0	0	0	0	0	0	0	0	0	0	0	0	0	0	0	0	0	0	0	0	0	1	0	0	0	0	0	0	0	0	0	0	0	0	0	0	0	0	0	1
OTU_1496	Alveolata	Dinophyta	Dinophyceae	Dinophyceae_X	Dinophyceae_XX	Dinophyceae_XXX	Dinophyceae_XXX_sp.	0	0	0	0	0	0	0	0	0	0	0	0	0	0	0	0	0	0	0	0	0	0	1	2	4	0	0	2	3	4	2	2	3	3	0	1	2	4	3	1	2	4
OTU_1497	Rhizaria	Radiolaria	Acantharea	Arthracanthida-Symphyacanthida	Arthracanthida-Symphyacanthida_X	Lithoptera	Lithoptera_sp.	0	0	0	0	0	0	0	0	0	0	0	0	0	0	0	0	0	0	0	0	0	0	0	0	0	0	0	0	7	1	7	5	0	1	0	3	3	2	2	0	1	1
OTU_1498	Rhizaria	Radiolaria	Polycystinea	Nassellaria	Acanthodesmoidea	Ceratospyris	Ceratospyris_sp.	0	0	0	0	0	0	0	0	0	0	0	0	0	0	0	0	0	0	0	0	0	0	0	0	0	0	0	0	2	0	0	1	0	0	0	0	0	0	1	0	0	0
OTU_1499	Opisthokonta	Mesomycetozoa	Ichthyosporea	Ichthyosphonida	Ichthyosphonida_X	Ichthyosphonida_XX	Ichthyosphonida_XX_sp.	0	0	0	0	0	0	0	0	0	0	0	0	0	0	0	0	0	0	0	1	0	0	0	0	2	0	0	0	0	0	0	0	0	0	0	0	0	0	0	0	0	0
OTU_1500	Alveolata	Apicomplexa	Apicomplexa_X	Novel-Apicomplexa-Class-2	Novel-Apicomplexa-Class-2_X	Novel-Apicomplexa-Class-2_XX	Novel-Apicomplexa-Class-2_XX_sp.	0	0	0	0	0	0	0	0	0	0	0	1	0	0	0	0	1	0	11	0	0	0	0	0	0	0	0	0	0	0	0	0	0	0	0	0	0	0	0	0	0	0
OTU_1501	Stramenopiles	Stramenopiles_X	Labyrinthulea	Labyrinthulales	Labyrinthulaceae	Labyrinthulaceae_X	Labyrinthulaceae_X_sp.	3	3	9	0	0	2	0	0	0	1	0	0	0	1	1	0	0	1	0	0	0	1	0	0	0	0	0	0	0	0	0	0	0	0	0	0	0	0	0	0	0	0
OTU_1502	Stramenopiles	Ochrophyta	Dictyochophyceae	Dictyochophyceae_X	Pedinellales	Pedinellales_X	Pedinellales_X_sp._strain3	0	1	0	0	6	0	0	2	0	0	1	1	0	0	0	0	0	1	1	5	7	4	0	1	2	1	1	2	0	0	0	0	0	1	4	1	0	0	0	0	0	0
OTU_1503	Alveolata	Dinophyta	Dinophyceae	Dinophyceae_X	Dinophyceae_XX	Dinophyceae_XXX	Dinophyceae_XXX_sp.	0	0	0	0	3	1	0	1	2	0	0	0	0	0	0	0	0	0	0	0	0	0	0	0	0	0	0	0	1	0	0	3	0	1	0	0	0	0	3	0	1	0
OTU_1504	Alveolata	Dinophyta	Syndiniales	Dino-Group-II	Dino-Group-II-Clade-28	Dino-Group-II-Clade-28_X	Dino-Group-II-Clade-28_X_sp.	0	0	0	0	0	0	0	0	0	0	0	0	0	0	0	0	1	3	9	6	3	1	2	5	1	1	6	4	1	1	1	0	0	0	0	0	0	1	1	2	0	1
OTU_1505	Stramenopiles	Stramenopiles_X	MAST	MAST-3	MAST-3I	MAST-3I_X	MAST-3I_X_sp.	0	0	0	0	0	0	0	0	0	0	0	0	0	0	0	0	0	0	0	0	1	4	1	6	32	0	1	10	0	2	1	0	0	0	0	0	0	0	3	0	2	0
OTU_1506	Opisthokonta	Mesomycetozoa	Ichthyosporea	Ichthyosphonida	Abeoformidae_Group_MAIP_1	Abeoformidae_Group_MAIP_1_X	Abeoformidae_Group_MAIP_1_X_sp.	0	0	0	0	0	0	0	0	0	0	0	0	0	0	0	0	0	0	0	0	0	0	0	0	0	0	0	0	0	1	5	3	4	4	1	0	1	1	4	2	0	0
OTU_1507	Stramenopiles	Ochrophyta	Bacillariophyta	Bacillariophyta_X	Polar-centric-Mediophyceae	Polar-centric-Mediophyceae_X	Polar-centric-Mediophyceae_X_sp.	0	0	0	0	0	0	0	0	0	0	0	0	0	0	0	0	0	0	0	0	0	0	0	0	0	0	0	0	0	0	1	0	2	4	2	0	0	4	5	5	0	0
OTU_1508	Alveolata	Dinophyta	Syndiniales	Dino-Group-II	Dino-Group-II-Clade-20	Dino-Group-II-Clade-20_X	Dino-Group-II-Clade-20_X_sp.	0	0	0	0	0	0	0	0	0	0	0	0	0	0	0	0	0	0	0	0	0	0	0	0	0	0	0	1	2	4	5	2	0	1	1	3	4	2	2	2	0	0
OTU_1509	Rhizaria	Radiolaria	Polycystinea	Spumellarida	Spumellarida_X	Spumellarida_XX	Spumellarida_XX_sp.	0	0	0	0	0	0	0	0	0	0	0	0	0	0	0	0	0	0	0	0	0	0	0	0	0	0	0	0	0	0	0	0	0	0	0	0	0	0	2	0	0	0
OTU_1510	Alveolata	Dinophyta	Syndiniales	Dino-Group-II	Dino-Group-II_X	Dino-Group-II_XX	Dino-Group-II_XX_sp.	0	0	0	0	0	0	0	0	0	0	0	0	0	0	0	0	0	0	0	0	0	0	0	0	0	0	0	0	0	1	2	2	0	0	0	0	2	2	0	0	1	0
OTU_1511	Alveolata	Dinophyta	Dinophyceae	Dinophyceae_X	Dinophyceae_XX	Gymnodinium	Gymnodinium_impudicum	0	0	0	0	0	0	0	0	1	0	0	0	0	0	3	1	0	2	3	0	1	0	0	2	0	0	1	0	0	1	1	2	1	1	2	0	0	1	0	0	0	0
OTU_1512	Alveolata	Dinophyta	Dinophyceae	Dinophyceae_X	Dinophyceae_XX	Chytriodinium	Chytriodinium_affine	0	0	0	0	0	0	0	0	0	0	0	0	0	0	0	0	0	0	0	0	0	0	1	0	0	3	6	4	8	2	0	0	0	0	0	0	0	3	1	0	4	0
OTU_1513	Rhizaria	Cercozoa	Filosa-Granofilosea	Limnofilida	Limnofilidae	Limnofila	Limnofila_anglica	0	0	0	0	0	0	0	0	0	0	0	0	0	0	4	0	0	2	2	0	0	0	0	0	0	0	0	0	0	0	0	0	0	0	0	0	0	0	0	0	0	0
OTU_1514	Alveolata	Dinophyta	Syndiniales	Dino-Group-II	Dino-Group-II-Clade-14	Dino-Group-II-Clade-14_X	Dino-Group-II-Clade-14_X_sp.	0	0	0	0	0	0	0	0	0	0	0	0	0	0	0	0	0	0	3	2	9	0	1	2	0	2	0	0	1	0	0	0	0	0	0	1	1	0	1	0	0	0
OTU_1515	Opisthokonta	Fungi	Fungi_X	Fungi_XX	Fungi_XXX	Fungi_XXXX	Fungi_XXXX_sp.	0	0	0	0	0	0	0	0	0	0	0	4	0	2	14	1	3	0	1	0	0	0	0	0	0	0	0	0	0	0	0	0	0	0	0	0	0	0	0	0	0	0
OTU_1516	Alveolata	Dinophyta	Syndiniales	Dino-Group-II	Dino-Group-II-Clade-22	Dino-Group-II-Clade-22_X	Dino-Group-II-Clade-22_X_sp.	0	0	0	0	0	0	0	0	0	0	0	0	0	0	0	0	0	0	0	0	2	3	0	4	5	0	7	6	2	9	3	2	7	2	0	4	11	4	5	2	7	5
OTU_1517	Alveolata	Dinophyta	Syndiniales	Dino-Group-II	Dino-Group-II-Clade-25	Dino-Group-II-Clade-25_X	Dino-Group-II-Clade-25_X_sp.	0	0	0	0	0	0	0	0	0	0	0	0	1	0	0	0	0	0	0	0	2	0	0	0	1	0	0	0	0	1	0	1	0	0	0	0	1	0	1	1	2	0
OTU_1519	Stramenopiles	Stramenopiles_X	MAST	MAST-8	MAST-8E	MAST-8E_X	MAST-8E_X_sp.	0	0	0	0	0	0	0	0	0	0	0	0	1	0	0	0	0	0	0	0	0	0	0	1	0	0	0	0	2	2	0	1	0	1	0	2	0	1	1	2	0	1
OTU_1521	Alveolata	Ciliophora	Spirotrichea	Choreotrichia	Choreotrichia_X	Choreotrichia_XX	Choreotrichia_XX_sp.	0	0	0	0	0	0	0	0	0	0	0	0	0	0	0	0	0	0	0	0	0	0	0	0	0	0	0	0	0	1	3	3	1	0	2	0	1	2	0	0	0	0
OTU_1522	Alveolata	Perkinsea	Perkinsida	Perkinsida_X	Perkinsida_XX	Perkinsus	Perkinsus_qugwadi	0	0	0	0	0	0	0	0	0	0	0	0	0	0	0	0	0	0	0	0	0	0	0	0	0	0	0	0	0	0	0	0	0	0	0	0	0	1	3	4	0	0
OTU_1523	Alveolata	Dinophyta	Syndiniales	Dino-Group-II	Dino-Group-II-Clade-1	Dino-Group-II-Clade-1_X	Dino-Group-II-Clade-1_X_sp.	0	0	0	0	0	0	0	0	0	0	0	0	0	0	0	0	0	0	0	0	0	0	0	2	1	0	1	2	2	6	9	3	2	3	1	1	3	3	2	1	1	2
OTU_1524	Alveolata	Apicomplexa	Apicomplexa_X	Novel-Apicomplexa-Class-1	Novel-Apicomplexa-Class-1_X	Novel-Apicomplexa-Class-1_XX	Novel-Apicomplexa-Class-1_XX_sp.	2	0	0	0	1	0	0	0	0	0	0	0	0	0	0	0	0	0	0	0	0	0	0	0	0	0	0	0	0	0	0	0	0	0	0	0	0	0	0	0	0	0
OTU_1525	Rhizaria	Cercozoa	Filosa-Thecofilosea	Ventricleftida	Verrucomonadidae	Verrucomonas	Verrucomonas_sp.	0	1	1	0	3	0	0	0	0	0	0	1	2	0	0	0	1	1	0	0	0	0	0	0	1	0	0	0	0	0	0	0	0	0	0	0	0	0	0	0	0	0
OTU_1526	Alveolata	Dinophyta	Syndiniales	Dino-Group-II	Dino-Group-II-Clade-3	Dino-Group-II-Clade-3_X	Dino-Group-II-Clade-3_X_sp._strain17	0	0	0	0	0	0	0	0	0	0	0	0	0	0	0	0	0	0	3	11	5	11	1	1	3	0	0	1	0	2	11	6	0	3	0	2	13	4	3	1	4	2
OTU_1527	Rhizaria	Radiolaria	Acantharea	Acantharea-Group-VI	Acantharea-Group-VI_X	Acanthocyrta	Acanthocyrta_haeckeli	0	0	0	0	0	0	0	0	0	0	0	0	0	0	0	0	0	0	0	0	0	0	0	0	0	0	0	0	0	0	1	0	0	0	0	1	0	1	3	0	0	0
OTU_1528	Alveolata	Dinophyta	Dinophyceae	Dinophyceae_X	Dinophyceae_XX	Dinophyceae_XXX	Dinophyceae_XXX_sp.	0	0	0	0	0	0	0	0	0	0	0	0	0	0	0	0	0	0	0	0	0	0	0	0	0	0	0	0	0	0	4	1	0	2	0	0	2	2	3	1	0	0
OTU_1529	Alveolata	Ciliophora	Ciliophora-5	Ciliophora-5_X	Ciliophora-5_XX	Ciliophora-5_XXX	Ciliophora-5_XXX_sp.	0	0	0	0	0	0	0	0	0	0	0	0	0	0	0	0	0	0	0	0	0	1	0	0	1	0	0	0	0	0	0	0	0	0	0	0	1	0	0	0	0	0
OTU_1531	Archaeplastida	Chlorophyta	Trebouxiophyceae	Chlorellales	Chlorellales_X	Chlorella	Chlorella_variabilis	0	3	1	1	0	1	0	1	3	1	0	0	0	0	0	0	0	0	2	0	0	0	0	0	0	0	0	0	0	0	0	0	0	0	0	0	0	0	0	0	0	0
OTU_1532	Rhizaria	Cercozoa	Filosa-Thecofilosea	Cryomonadida	Cryomonadida_X	Cercozoa-01	Cercozoa-01_sp.	0	0	2	0	2	2	0	1	6	0	1	1	0	0	0	1	1	0	0	0	0	0	0	0	0	0	0	0	0	0	0	0	0	0	0	0	0	0	0	0	0	0
OTU_1534	Stramenopiles	Ochrophyta	Bacillariophyta	Bacillariophyta_X	Raphid-pennate	Amphora	Amphora_sp.	0	0	0	0	0	0	0	0	0	0	0	0	0	0	0	0	0	0	0	0	0	0	0	0	0	0	0	0	4	0	1	2	0	1	0	0	1	2	4	2	0	3
OTU_1536	Inc	Haptophyta	Prymnesiophyceae	Prymnesiales	Chrysochromulinaceae	Chrysochromulina	Chrysochromulina_sp	0	0	0	0	0	0	0	0	0	0	0	1	2	0	0	1	1	0	1	2	4	3	0	1	2	0	5	11	5	11	8	6	12	6	2	28	16	13	10	3	17	23
OTU_1540	Stramenopiles	Stramenopiles_X	Oomycota	Oomycota_X	Oomycota_XX	Oomycota_XXX	Oomycota_XXX_sp.	0	0	0	0	0	0	0	0	1	0	1	0	1	0	0	1	2	0	0	0	0	0	0	0	0	0	0	0	0	0	0	0	0	0	0	0	0	0	0	0	0	0
OTU_1541	Rhizaria	Cercozoa	Filosa-Thecofilosea	Cryomonadida	Protaspa-lineage	Protaspa	Protaspa_obliqua	0	0	0	0	0	0	0	1	0	1	0	0	0	0	1	0	0	3	0	0	0	0	0	0	0	0	0	0	0	0	0	0	0	1	0	0	0	0	0	1	0	0
OTU_1542	Stramenopiles	Ochrophyta	Bacillariophyta	Bacillariophyta_X	Raphid-pennate	Gyrosigma	Gyrosigma_limosum	0	0	0	0	0	0	0	0	0	0	0	0	0	0	0	0	0	0	0	0	0	0	0	0	1	0	0	0	0	0	1	0	0	0	0	0	1	0	1	1	1	0
OTU_1543	Opisthokonta	Fungi	Ascomycota	Saccharomycotina	Saccharomycetales	Ascoidea	Ascoidea_hylecoeti	0	0	0	0	0	0	0	0	0	0	0	0	0	0	0	0	0	0	0	0	0	0	0	0	0	0	0	0	0	0	0	0	0	0	0	0	0	0	0	0	0	0
OTU_1544	Alveolata	Dinophyta	Dinophyceae	Dinophyceae_X	Dinophyceae_XX	Dinophyceae_XXX	Dinophyceae_XXX_sp.	0	0	1	1	1	0	0	0	0	0	1	0	0	0	0	0	0	0	0	0	0	1	0	2	2	0	1	10	0	1	8	1	0	2	0	7	14	4	6	7	25	2
OTU_1545	Alveolata	Dinophyta	Syndiniales	Dino-Group-II	Dino-Group-II-Clade-1	Dino-Group-II-Clade-1_X	Dino-Group-II-Clade-1_X_sp.	0	0	0	0	0	0	0	0	0	0	0	0	1	0	0	2	0	0	1	1	0	1	0	0	0	0	2	0	2	3	2	5	0	2	1	0	2	5	3	0	0	3
OTU_1546	Opisthokonta	Fungi	Chytridiomycota	Chytridiomycotina	Chytridiomycotina_X	Chytridiomycotina_XX	Chytridiomycotina_XX_sp.	0	0	0	0	0	0	0	0	0	0	0	0	0	0	0	0	0	0	0	0	0	0	1	0	3	0	0	0	0	0	0	0	0	0	0	0	0	0	0	0	0	0
OTU_1547	Alveolata	Dinophyta	Syndiniales	Dino-Group-I	Dino-Group-I-Clade-4	Dino-Group-I-Clade-4_X	Dino-Group-I-Clade-4_X_sp.	0	0	0	0	0	0	0	0	0	0	0	0	0	0	0	0	0	0	0	0	0	0	0	0	0	0	1	0	0	1	2	3	0	0	2	0	2	4	1	0	1	1
OTU_1548	Rhizaria	Radiolaria	Polycystinea	Spumellarida	Spumellarida-Group-I	Spumellarida-Group-I_X	Spumellarida-Group-I_X_sp.	0	0	0	0	0	0	0	0	0	0	0	0	0	0	0	0	0	0	0	0	0	0	0	0	0	0	0	0	0	1	0	0	0	0	0	0	0	0	0	0	0	0
OTU_1549	Stramenopiles	Stramenopiles_X	MAST	MAST-3	MAST-3L	MAST-3L_X	MAST-3L_X_sp.	6	7	1	0	5	0	0	2	1	0	1	4	4	1	0	1	0	0	0	0	0	0	0	0	0	0	0	0	0	0	0	0	0	0	0	0	0	0	0	0	0	0
OTU_1550	Alveolata	Dinophyta	Dinophyceae	Dinophyceae_X	Dinophyceae_XX	Dinophyceae_XXX	Dinophyceae_XXX_sp.	0	0	0	0	0	0	0	0	0	0	0	4	1	0	5	0	1	1	2	2	1	0	0	0	1	0	2	0	1	0	1	0	1	0	0	0	1	0	0	1	0	1
OTU_1552	Rhizaria	Radiolaria	Acantharea	Acantharea_X	Acantharea_XX	Acantharea_XXX	Acantharea_XXX_sp.	0	0	0	0	0	0	0	0	0	0	0	0	0	0	0	0	0	0	0	0	0	0	0	0	0	0	0	1	0	1	1	0	1	0	1	1	0	1	1	1	0	0
OTU_1553	Rhizaria	Radiolaria	Polycystinea	Nassellaria	Plagiacanthoidea	Lithomelissa	Lithomelissa_sp.	3	62	3	0	4	0	0	0	0	0	0	0	17	3	0	1	0	0	0	0	0	0	0	0	0	0	0	0	0	0	1	1	0	5	3	1	0	1	1	1	1	0
OTU_1555	Alveolata	Ciliophora	Spirotrichea	Choreotrichia	Choreotrichia_X	Choreotrichia_XX	Choreotrichia_XX_sp.	0	0	1	0	0	3	1	0	0	0	0	0	0	0	1	2	0	0	2	0	0	0	0	0	0	0	0	0	0	0	0	0	0	0	0	0	0	0	0	0	0	0
OTU_1557	Rhizaria	Radiolaria	RAD-B	RAD-B_X	RAD-B_XX	RAD-B_XXX	RAD-B_XXX_sp.	0	0	0	0	0	0	0	0	0	0	0	0	0	0	0	0	0	0	0	0	0	0	0	0	0	0	0	0	0	0	0	0	0	0	0	0	0	0	0	0	0	0
OTU_1558	Alveolata	Ciliophora	Litostomatea	Haptoria	Didiniidae	Didiniidae_X	Didiniidae_X_sp.	0	0	0	0	1	0	0	1	2	3	0	0	0	0	0	0	0	0	0	1	0	0	0	0	0	0	0	0	0	0	0	0	0	0	0	0	0	0	0	0	0	0
OTU_1559	Opisthokonta	Fungi	Mucoromycota	Mucoromycotina	Mucoromycotina_X	Mucoromycotina_XX	Mucoromycotina_XX_sp.	0	0	0	0	0	0	0	0	0	0	0	0	1	0	1	1	0	0	0	1	1	0	0	0	0	0	1	0	0	0	0	1	3	0	2	1	1	0	0	1	0	1
OTU_1560	Alveolata	Dinophyta	Dinophyceae	Dinophyceae_X	Dinophyceae_XX	Warnowia	Warnowia_sp.	0	0	0	0	0	0	0	0	0	0	0	0	0	0	0	0	0	0	0	0	0	0	0	1	0	0	0	0	0	0	0	0	3	0	0	1	0	0	0	0	0	1
OTU_1561	Alveolata	Perkinsea	Perkinsida	Perkinsida_X	Perkinsida_XX	Perkinsus	Perkinsus_sp._strain1	0	0	0	0	0	0	0	0	0	0	0	0	0	0	1	0	0	0	0	1	1	0	1	2	1	0	0	0	0	0	0	0	0	0	0	0	0	0	0	0	0	0
OTU_1562	Stramenopiles	Stramenopiles_X	Oomycota	Oomycota_X	Oomycota_XX	Oomycota_XXX	Oomycota_XXX_sp.	0	0	0	0	1	0	0	0	0	0	0	3	0	0	17	2	0	0	6	0	0	0	0	0	0	0	0	0	0	0	0	0	0	0	0	0	0	0	0	0	0	0
OTU_1563	Rhizaria	Cercozoa	Filosa-Thecofilosea	Ventricleftida	Ventricleftida_X	Ventricleftida_XX	Ventricleftida_XX_sp.	0	0	0	0	1	1	0	0	1	1	0	0	0	0	2	0	1	4	1	0	0	0	0	0	0	0	0	0	0	0	0	0	0	1	1	0	0	0	0	0	1	0
OTU_1564	Alveolata	Ciliophora	Spirotrichea	Choreotrichia	Strombidinopsidae	Strombidinopsis	Strombidinopsis_sp.	1	0	0	0	0	0	0	0	0	1	0	0	0	2	0	0	0	0	2	0	0	0	0	0	0	0	0	0	0	0	0	0	0	0	0	0	0	0	0	0	0	0
OTU_1565	Alveolata	Ciliophora	Spirotrichea	Oligotrichia	Strombidiidae	Strombidiidae_X	Strombidiidae_X_sp.	0	0	0	0	0	1	0	0	0	0	0	0	0	0	0	0	0	0	0	0	0	0	0	0	0	0	0	0	0	0	0	0	0	0	0	1	0	0	0	0	0	0
OTU_1566	Opisthokonta	Fungi	Chytridiomycota	Chytridiomycotina	Chytridiomycetes	Chytridium	Chytridium_polysiphoniae	0	0	0	0	0	0	0	0	0	0	0	0	0	0	2	0	0	0	3	0	0	0	0	0	0	0	0	0	0	0	0	0	0	0	0	0	0	0	0	0	0	0
OTU_1567	Alveolata	Dinophyta	Dinophyceae	Dinophyceae_X	Dinophyceae_XX	Dinophyceae_XXX	Dinophyceae_XXX_sp.	0	0	0	0	0	0	0	0	0	0	0	0	0	2	0	2	0	4	0	0	0	1	1	0	1	0	0	1	1	1	0	4	1	1	19	12	1	0	2	9	1	0
OTU_1568	Rhizaria	Radiolaria	RAD-B	RAD-B_X	RAD-B-Group-IV	RAD-B-Group-IV_X	RAD-B-Group-IV_X_sp.	0	0	0	0	0	0	0	0	0	0	0	0	0	0	0	0	0	1	0	0	0	0	0	0	0	0	0	0	0	0	0	0	0	0	0	0	0	0	0	0	0	0
OTU_1569	Rhizaria	Radiolaria	RAD-A	RAD-A_X	RAD-A_XX	RAD-A_XXX	RAD-A_XXX_sp.	0	0	0	0	0	0	0	0	0	0	0	0	0	0	0	0	0	0	0	0	0	0	0	0	0	0	0	0	1	0	0	0	0	0	0	0	1	0	1	0	1	0
OTU_1570	Alveolata	Dinophyta	Syndiniales	Dino-Group-I	Dino-Group-I-Clade-4	Dino-Group-I-Clade-4_X	Dino-Group-I-Clade-4_X_sp.	0	0	0	0	0	0	0	0	0	0	0	0	0	0	0	0	0	0	0	0	0	0	0	0	0	0	0	0	0	1	1	0	1	2	0	1	4	0	0	2	0	0
OTU_1571	Archaeplastida	Chlorophyta	Prasino-Clade-VIII	Prasino-Clade-VIII_X	Prasino-Clade-VIII_XX	Prasino-Clade-VIII_XXX	Prasino-Clade-VIII_XXX_sp.	0	0	0	0	0	0	1	0	0	0	0	0	0	0	0	1	0	0	1	0	0	0	0	0	0	0	0	0	0	0	0	0	0	0	0	0	0	0	0	0	0	0
OTU_1572	Rhizaria	Cercozoa	Filosa-Thecofilosea	Ventricleftida	CCW10-lineage	CCW10-lineage_X	CCW10-lineage_X_sp.	0	0	0	0	0	0	0	0	0	0	0	0	0	0	2	0	0	0	0	0	0	0	0	0	0	0	0	1	0	0	0	0	0	0	0	0	0	0	0	0	0	0
OTU_1573	Alveolata	Ciliophora	Spirotrichea	Choreotrichia	Tintinnidae	Tintinnopsis	Tintinnopsis_beroidea	0	0	0	0	0	1	0	0	0	0	0	0	0	1	3	0	0	0	0	0	0	0	0	0	0	0	0	0	0	0	0	0	0	0	0	0	0	0	0	0	0	0
OTU_1574	Rhizaria	Cercozoa	Filosa-Thecofilosea	Ebriida	TAGIRI1-lineage	TAGIRI1-lineage_X	TAGIRI1-lineage_X_sp.	0	0	0	0	0	0	0	0	0	0	0	0	0	0	0	0	0	3	1	0	0	0	0	1	0	0	3	1	0	0	0	1	1	0	11	1	0	1	0	3	0	0
OTU_1575	Alveolata	Dinophyta	Dinophyceae	Dinophyceae_X	Dinophyceae_XX	Dinophyceae_XXX	Dinophyceae_XXX_sp.	0	0	0	0	0	0	0	0	0	0	3	0	0	1	1	1	8	2	2	0	1	0	0	0	0	0	0	0	0	0	0	0	0	0	0	0	0	0	0	0	0	0
OTU_1576	Inc	Cryptophyta	Cryptophyceae	Cryptophyceae_X	Cryptomonadales	Cryptomonas	Cryptomonas_sp.	0	0	0	0	0	0	0	0	0	0	0	0	0	0	0	0	0	0	0	1	2	1	0	1	0	0	1	0	3	2	1	1	2	1	1	7	0	0	1	1	2	1
OTU_1577	Alveolata	Ciliophora	Spirotrichea	Choreotrichia	Choreotrichia-1	Choreotrichia-1_X	Choreotrichia-1_X_sp.	0	0	0	0	0	0	0	0	0	0	0	0	2	1	1	3	2	0	0	0	0	0	0	1	0	0	0	0	1	0	0	0	0	0	0	0	0	0	0	1	2	0
OTU_1578	Rhizaria	Cercozoa	Filosa-Thecofilosea	Cryomonadida	Protaspa-lineage	Protaspa-lineage_X	Protaspa-lineage_X_sp.	0	0	0	0	0	0	0	0	0	0	0	0	0	0	0	0	0	0	0	0	0	0	0	0	0	0	0	0	0	0	0	0	0	0	0	0	0	1	0	0	0	0
OTU_1580	Alveolata	Dinophyta	Dinophyceae	Dinophyceae_X	Dinophyceae_XX	Dinophyceae_XXX	Dinophyceae_XXX_sp.	0	0	0	0	0	0	0	0	0	0	0	0	0	0	0	0	0	0	0	0	0	0	0	0	0	0	0	0	61	0	0	0	0	0	0	0	0	0	0	0	0	0
OTU_1581	Rhizaria	Cercozoa	Filosa-Chlorarachnea	Chlorarachnida	Chlorarachnida_X	Chlorarachnida_XX	Chlorarachnida_XX_sp.	1	1	0	0	0	0	0	0	0	0	0	0	0	0	0	0	0	0	0	0	0	0	0	0	0	0	0	0	0	0	0	0	0	0	1	0	0	0	0	0	0	1
OTU_1582	Rhizaria	Radiolaria	Polycystinea	Spumellarida	Pyloniidae-Spongodiscidae	Pyloniidae-Spongodiscidae_X	Pyloniidae-Spongodiscidae_X_sp.	0	0	0	0	0	0	0	0	0	0	0	0	0	0	0	0	0	0	0	0	0	0	0	0	0	0	0	0	0	1	0	0	0	0	0	0	0	0	0	0	0	1
OTU_1583	Rhizaria	Cercozoa	Filosa-Imbricatea	Filosa-Imbricatea_X	Novel-clade-2	Novel-clade-2_X	Novel-clade-2_X_sp.	0	0	0	0	0	0	0	0	0	0	0	0	0	0	0	0	0	0	0	0	1	0	0	0	1	0	0	0	2	4	3	0	3	4	4	5	6	2	7	10	1	5
OTU_1584	Alveolata	Ciliophora	Spirotrichea	Choreotrichia	Tintinnidae	Eutintinnus	Eutintinnus_apertus	0	0	0	0	0	0	0	0	0	0	0	0	0	0	0	0	0	0	0	0	0	1	0	0	1	0	0	4	0	2	2	16	0	7	11	0	3	3	5	4	3	1
OTU_1585	Alveolata	Dinophyta	Syndiniales	Dino-Group-II	Dino-Group-II-Clade-1	Dino-Group-II-Clade-1_X	Dino-Group-II-Clade-1_X_sp.	0	0	0	0	0	0	0	0	0	0	0	0	0	0	0	0	0	0	0	6	1	1	2	0	0	2	0	0	1	0	1	0	0	0	0	0	0	1	5	3	4	1
OTU_1586	Rhizaria	Radiolaria	Acantharea	Acantharea-Group-II	Acantharea-Group-II_X	Acantharea-Group-II_XX	Acantharea-Group-II_XX_sp.	0	0	0	0	0	0	0	0	0	0	0	0	0	0	0	0	0	0	0	0	0	0	1	0	0	0	0	0	1	0	0	0	1	0	1	1	0	0	1	0	4	0
OTU_1587	Opisthokonta	Choanoflagellida	Choanoflagellatea	Craspedida	Monosigidae_Group_B	Lagenoeca	Lagenoeca_antarctica	2	5	1	3	12	3	0	1	0	1	0	0	0	0	0	0	0	0	0	0	0	0	0	0	0	0	0	0	0	0	0	0	1	0	0	0	0	0	0	0	0	0
OTU_1588	Stramenopiles	Ochrophyta	Chrysophyceae	Chrysophyceae_X	Chrysophyceae_Clade-G	Clade-G_X	Clade-G_X_sp._strain2	7	4	4	0	15	2	1	3	0	0	0	0	0	1	1	0	0	0	0	0	0	0	0	1	0	0	0	0	1	1	1	2	0	0	2	2	0	1	0	0	1	1
OTU_1589	Stramenopiles	Ochrophyta	Bacillariophyta	Bacillariophyta_X	Radial-centric-basal-Coscinodiscophyceae	Actinoptychus	Actinoptychus_splendens	0	0	0	0	0	0	0	0	0	0	0	0	0	1	0	2	0	1	1	0	0	0	0	0	0	0	0	0	0	0	0	0	0	0	0	0	0	0	0	0	0	0
OTU_1590	Stramenopiles	Ochrophyta	Bacillariophyta	Bacillariophyta_X	Polar-centric-Mediophyceae	Eunotogramma	Eunotogramma_laevis	0	0	0	0	0	0	0	0	0	0	4	0	0	3	0	4	7	0	1	0	0	0	0	0	0	0	0	0	0	0	0	0	0	0	0	0	0	0	0	0	0	0
OTU_1591	Alveolata	Dinophyta	Syndiniales	Dino-Group-II	Dino-Group-II-Clade-10-and-11	Dino-Group-II-Clade-10-and-11_X	Dino-Group-II-Clade-10-and-11_X_sp.	0	0	0	0	0	0	0	0	0	0	1	1	0	1	0	0	0	0	0	0	0	0	0	0	0	0	0	0	0	2	0	0	0	3	1	0	0	0	0	0	1	0
OTU_1592	Alveolata	Dinophyta	Syndiniales	Dino-Group-II	Dino-Group-II-Clade-1	Dino-Group-II-Clade-1_X	Dino-Group-II-Clade-1_X_sp.	0	0	0	0	0	0	0	0	0	0	0	0	0	0	0	0	0	0	0	1	0	0	0	1	1	0	0	1	0	3	0	0	2	4	0	1	0	1	0	3	2	0
OTU_1593	Rhizaria	Cercozoa	Filosa-Granofilosea	Cryptofilida	Novel-Gran-1	Novel-Gran-1_X	Novel-Gran-1_X_sp.	0	0	0	0	0	0	0	0	0	0	0	1	0	0	0	0	0	0	0	0	0	0	0	0	0	0	0	0	0	2	3	7	0	2	0	0	2	3	3	0	2	1
OTU_1595	Rhizaria	Radiolaria	Polycystinea	Spumellarida	Spongodiscidae-Coccodiscidae	Hexacontium	Hexacontium_gigantheum	0	0	0	0	0	0	0	0	0	0	0	0	0	0	0	0	0	0	0	0	0	0	0	0	0	0	0	0	0	0	0	0	0	0	0	0	0	0	1	0	0	0
OTU_1596	Alveolata	Dinophyta	Syndiniales	Dino-Group-II	Dino-Group-II-Clade-10-and-11	Dino-Group-II-Clade-10-and-11_X	Dino-Group-II-Clade-10-and-11_X_sp.	0	0	0	0	0	0	0	0	0	0	0	0	0	0	0	0	0	0	0	0	0	0	0	0	0	0	0	0	0	0	0	1	0	0	0	1	1	0	1	1	2	1
OTU_1597	Alveolata	Apicomplexa	Apicomplexa_X	Gregarines	Gregarines_X	Gregarines_XX	Gregarines_XX_sp.	0	0	0	0	0	0	0	0	1	0	0	0	0	0	0	0	0	0	0	0	0	0	0	0	0	0	0	0	0	0	0	0	0	0	0	0	0	0	0	0	0	0
OTU_1598	Rhizaria	Cercozoa	Filosa-Thecofilosea	Ebriida	TAGIRI1-lineage	TAGIRI1-lineage_X	TAGIRI1-lineage_X_sp.	0	0	0	0	0	0	0	0	0	0	0	0	1	0	2	0	1	0	1	0	0	0	0	0	0	0	0	0	0	1	0	0	0	0	1	0	0	0	0	0	0	1
OTU_1599	Alveolata	Dinophyta	Dinophyceae	Dinophyceae_X	Dinophyceae_XX	Prorocentrum	Prorocentrum_shikokuense	0	3	3	2	1	4	7	1	0	1	2	4	2	0	1	2	4	2	0	1	2	1	4	3	2	70	2	2	1	1	0	2	0	0	0	0	2	0	0	0	2	1
OTU_1600	Stramenopiles	Ochrophyta	Chrysophyceae	Chrysophyceae_X	Chrysophyceae_Clade-F	Clade-F_X	Clade-F_X_sp.	0	0	0	0	0	0	0	0	0	0	0	0	0	0	1	0	0	0	0	0	0	0	0	0	1	1	1	3	0	1	4	1	11	3	4	1	0	3	2	1	2	0
OTU_1601	Alveolata	Perkinsea	Perkinsida	Perkinsida_X	Perkinsida_XX	Perkinsida_XXX	Perkinsida_XXX_sp.	0	0	0	0	0	0	0	0	0	0	0	0	0	0	0	0	0	0	0	0	0	0	0	0	0	0	2	0	0	0	0	0	0	0	0	0	0	0	0	0	0	0
OTU_1602	Alveolata	Dinophyta	Syndiniales	Dino-Group-II	Dino-Group-II-Clade-16	Dino-Group-II-Clade-16_X	Dino-Group-II-Clade-16_X_sp.	0	0	0	0	0	0	0	0	0	0	0	0	0	0	0	0	0	0	1	1	7	0	1	2	0	1	25	1	0	1	1	1	0	0	0	0	0	1	1	0	0	0
OTU_1603	Alveolata	Dinophyta	Syndiniales	Dino-Group-II	Dino-Group-II-Clade-7	Dino-Group-II-Clade-7_X	Dino-Group-II-Clade-7_X_sp.	0	0	0	0	0	0	0	0	0	0	0	0	0	0	0	0	0	0	0	1	0	2	0	1	0	0	0	0	0	0	0	0	0	0	0	0	0	1	0	1	0	0
OTU_1605	Alveolata	Dinophyta	Syndiniales	Dino-Group-II	Dino-Group-II-Clade-10-and-11	Dino-Group-II-Clade-10-and-11_X	Dino-Group-II-Clade-10-and-11_X_sp.	0	0	0	0	0	0	0	0	0	0	0	0	0	0	0	0	0	0	0	0	0	0	0	0	0	0	0	1	5	4	2	3	3	1	0	0	1	7	3	3	1	4
OTU_1606	Alveolata	Dinophyta	Syndiniales	Dino-Group-III	Dino-Group-III_X	Dino-Group-III_XX	Dino-Group-III_XX_sp.	0	0	0	0	0	0	0	0	0	0	0	0	0	0	0	0	0	0	0	0	0	0	0	0	1	0	0	0	0	2	5	16	1	1	0	1	6	3	2	1	3	8
OTU_1607	Rhizaria	Radiolaria	Polycystinea	Spumellarida	Spumellarida_X	Spumellarida_XX	Spumellarida_XX_sp.	0	0	0	0	0	0	0	0	0	0	0	0	0	0	0	0	0	0	0	0	0	0	0	0	0	0	0	0	0	0	1	0	0	0	0	0	0	0	0	0	0	0
OTU_1608	Alveolata	Dinophyta	Syndiniales	Dino-Group-II	Dino-Group-II-Clade-5	Dino-Group-II-Clade-5_X	Dino-Group-II-Clade-5_X_sp.	0	0	0	0	0	2	0	0	0	0	0	1	1	1	2	2	1	0	0	1	5	3	0	0	1	1	0	0	1	0	0	0	1	0	0	1	0	0	0	0	0	1
OTU_1610	Rhizaria	Cercozoa	Filosa-Chlorarachnea	Filosa-Chlorarachnea_X	LC104-lineage	LC104-lineage_X	LC104-lineage_X_sp.	0	0	0	0	0	0	0	0	0	0	0	0	0	0	0	0	0	2	0	0	0	0	0	0	0	0	0	0	0	0	0	0	0	0	0	0	0	0	0	0	0	0
OTU_1611	Alveolata	Ciliophora	Heterotrichea	Heterotrichida	Spirostomidae	Spirostomum	Spirostomum_teres	0	0	0	0	0	2	0	0	0	0	0	0	0	0	0	0	0	0	0	0	0	0	0	0	0	0	0	0	0	0	0	0	0	0	0	0	0	0	0	0	0	0
OTU_1613	Alveolata	Dinophyta	Dinophyceae	Dinophyceae_X	Dinophyceae_XX	Dinophyceae_XXX	Dinophyceae_XXX_sp.	0	0	0	0	0	0	0	0	0	0	0	0	0	0	0	0	0	0	0	0	0	1	0	0	0	0	3	1	3	4	2	3	0	1	1	1	1	3	3	0	2	4
OTU_1614	Alveolata	Dinophyta	Dinophyceae	Dinophyceae_X	Dinophyceae_XX	Dinophyceae_XXX	Dinophyceae_XXX_sp.	0	0	0	0	0	0	0	0	0	0	0	0	0	0	0	0	0	0	0	2	3	0	9	0	1	18	6	1	0	0	2	42	0	0	3	0	14	0	0	2	4	1
OTU_1615	Alveolata	Dinophyta	Syndiniales	Dino-Group-I	Dino-Group-I-Clade-4	Dino-Group-I-Clade-4_X	Dino-Group-I-Clade-4_X_sp.	0	0	0	0	0	0	0	0	0	0	0	0	0	0	0	0	0	0	0	0	0	0	0	0	0	0	0	0	1	1	4	3	0	3	1	0	1	1	6	0	0	0
OTU_1617	Stramenopiles	Ochrophyta	Dictyochophyceae	Dictyochophyceae_X	Florenciellales	Florenciellales_X	Florenciellales_X_sp.	0	3	1	1	2	1	1	0	3	0	0	0	2	7	5	4	3	1	0	0	0	0	0	0	0	0	0	0	0	0	0	0	0	0	0	0	0	0	0	0	0	0
OTU_1618	Alveolata	Ciliophora	Spirotrichea	Choreotrichia	Tintinnidae	Eutintinnus	Eutintinnus_fraknoi	0	0	0	0	0	0	0	0	0	0	0	0	0	0	0	0	0	0	0	0	0	0	0	1	0	0	0	0	0	0	2	24	0	1	3	0	2	1	2	1	1	0
OTU_1619	Archaeplastida	Chlorophyta	Pyramimonadales	Pyramimonadales_X	Pyramimonadales_XX	Halosphaera	Halosphaera_sp.	0	0	0	0	0	0	0	0	0	0	0	0	0	0	0	0	0	0	0	15	13	2	5	5	0	1	1	0	0	0	0	0	0	0	0	0	0	0	0	0	0	0
OTU_1620	Alveolata	Dinophyta	Dinophyceae	Dinophyceae_X	Dinophyceae_XX	Protoperidinium	Protoperidinium_leonis	0	0	0	0	0	0	0	0	0	0	0	0	0	0	0	0	0	0	0	0	0	0	0	0	0	0	0	0	0	0	0	0	0	0	0	0	0	0	0	0	0	0
OTU_1621	Stramenopiles	Stramenopiles_X	MAST	MAST-9	MAST-9C	MAST-9C_X	MAST-9C_X_sp.	0	0	0	0	0	0	0	0	0	0	0	0	0	0	0	0	0	0	0	0	0	0	0	0	0	0	0	1	8	7	5	7	2	7	3	2	5	2	1	5	4	3
OTU_1622	Opisthokonta	Fungi	Ascomycota	Pezizomycotina	Eurotiomycetes	Eurotiomycetes_X	Eurotiomycetes_X_sp.	0	0	0	0	0	0	0	0	0	0	0	0	0	0	0	0	0	0	0	0	0	0	0	0	0	0	0	0	5	1	0	1	0	1	1	0	2	2	2	2	2	1
OTU_1623	Alveolata	Dinophyta	Syndiniales	Dino-Group-I	Dino-Group-I-Clade-4	Dino-Group-I-Clade-4_X	Dino-Group-I-Clade-4_X_sp.	0	0	0	0	0	0	0	0	0	1	0	0	0	0	0	0	0	0	0	0	0	0	0	0	0	0	1	0	5	2	1	1	1	0	2	0	0	0	0	0	0	0
OTU_1624	Rhizaria	Radiolaria	RAD-B	RAD-B_X	RAD-B-Group-I	RAD-B-Group-I_X	RAD-B-Group-I_X_sp.	0	0	0	0	0	0	0	0	0	0	0	0	0	0	0	0	0	0	0	0	0	0	0	0	0	0	0	0	0	0	0	0	0	0	0	0	0	0	0	0	0	3
OTU_1625	Rhizaria	Cercozoa	Filosa-Imbricatea	Filosa-Imbricatea_X	Novel-clade-2	Novel-clade-2_X	Novel-clade-2_X_sp.	0	0	0	0	0	0	0	0	0	0	0	0	1	0	0	1	0	0	0	0	0	0	0	0	0	0	0	0	1	1	2	0	1	5	1	1	0	2	10	1	0	2
OTU_1626	Alveolata	Dinophyta	Syndiniales	Dino-Group-II	Dino-Group-II-Clade-6	Dino-Group-II-Clade-6_X	Dino-Group-II-Clade-6_X_sp.	0	0	0	0	0	0	0	0	0	0	0	0	0	0	0	0	0	0	0	0	0	0	0	0	0	0	0	0	0	0	0	0	0	0	0	0	0	1	1	1	0	3
OTU_1628	Opisthokonta	Fungi	Chytridiomycota	Chytridiomycotina	Chytridiomycotina_X	Chytridiomycotina_XX	Chytridiomycotina_XX_sp.	1	2	0	0	0	0	1	0	7	1	0	0	0	0	2	0	0	0	0	0	0	0	0	0	0	0	0	0	0	0	0	0	0	0	0	0	0	0	0	0	0	0
OTU_1629	Rhizaria	Cercozoa	Filosa-Thecofilosea	Filosa-Thecofilosea_X	Mataza-lineage	Mataza-lineage_X	Mataza-lineage_X_sp._strain1	0	0	0	0	0	0	0	0	0	0	0	0	0	0	0	0	0	0	0	0	0	0	0	0	0	0	0	0	0	0	0	0	1	2	5	0	0	1	0	0	0	0
OTU_1630	Stramenopiles	Ochrophyta	Bacillariophyta	Bacillariophyta_X	Polar-centric-Mediophyceae	Mastodiscus	Mastodiscus_radiatus	0	0	0	0	0	0	0	0	0	0	0	0	0	0	0	0	1	2	0	0	0	0	0	0	0	0	0	0	0	0	0	0	0	1	1	0	0	0	0	0	0	0
OTU_1632	Rhizaria	Radiolaria	RAD-A	RAD-A_X	RAD-A_XX	RAD-A_XXX	RAD-A_XXX_sp.	0	0	0	0	0	0	0	0	0	0	0	0	0	0	0	0	0	0	0	0	0	0	0	1	0	0	0	0	2	1	0	0	0	0	1	0	0	0	0	0	0	0
OTU_1633	Alveolata	Ciliophora	Oligohymenophorea	Scuticociliatia	Scuticociliatia-1	Scuticociliatia-1_X	Scuticociliatia-1_X_sp.	0	0	0	0	0	0	0	0	0	0	0	0	2	0	0	3	0	0	0	0	0	0	0	0	2	0	2	0	6	6	6	6	6	7	6	3	6	6	4	7	3	2
OTU_1634	Alveolata	Dinophyta	Syndiniales	Dino-Group-II	Dino-Group-II-Clade-20	Dino-Group-II-Clade-20_X	Dino-Group-II-Clade-20_X_sp.	0	0	0	0	0	0	0	0	0	0	0	0	0	0	0	0	0	0	0	0	0	0	0	0	0	0	0	0	1	0	0	0	0	0	0	0	1	0	0	1	0	2
OTU_1635	Rhizaria	Radiolaria	RAD-A	RAD-A_X	RAD-A_XX	RAD-A_XXX	RAD-A_XXX_sp.	0	0	0	0	0	0	0	0	0	0	0	0	0	0	0	0	0	0	0	0	0	0	0	0	0	0	0	0	0	1	0	0	0	0	0	0	0	0	1	0	0	1
OTU_1636	Amoebozoa	Lobosa	Tubulinea	Nolandida	Nolandellidae	Nolandella	Nolandella_sp.	0	0	0	0	0	0	0	0	0	0	0	0	0	0	0	0	0	0	0	0	0	0	0	0	0	0	0	0	0	0	1	1	1	0	1	0	3	0	1	0	1	1
OTU_1637	Rhizaria	Cercozoa	Cercozoa_X	Cercozoa_XX	Cercozoa_XXX	Cercozoa_XXXX	Cercozoa_XXXX_sp._strain17	3	1	0	0	1	2	3	0	18	1	0	0	0	0	0	0	0	0	0	0	0	0	0	0	0	0	0	0	0	0	0	0	0	0	0	0	0	0	0	0	0	0
OTU_1638	Alveolata	Dinophyta	Dinophyceae	Dinophyceae_X	Dinophyceae_XX	Gonyaulax	Gonyaulax_verior	0	0	0	0	3	1	0	1	2	4	0	0	0	0	1	0	0	0	3	0	0	0	0	0	0	0	0	0	0	0	0	0	1	2	0	1	0	0	0	0	0	0
OTU_1639	Rhizaria	Radiolaria	RAD-B	RAD-B_X	RAD-B-Group-IV	Sticholonche	Sticholonche_sp.	0	0	0	0	0	0	0	0	0	0	0	0	0	0	0	1	0	0	0	0	0	0	0	0	0	0	0	1	0	0	0	0	0	0	0	0	0	0	0	0	0	0
OTU_1640	Inc	Apusomonadidae	Apusomonadidae_Group-1	Apusomonadidae_Group-1_X	Apusomonadidae_Group-1_XX	Apusomonadidae_Group-1_XXX	Apusomonadidae_Group-1_XXX_sp.	0	0	0	0	1	1	0	1	0	0	0	0	0	0	0	0	0	0	0	0	1	0	1	0	0	1	0	0	0	0	0	0	0	0	0	0	0	0	0	0	0	0
OTU_1641	Rhizaria	Cercozoa	Filosa-Imbricatea	Marimonadida	Marimonadida_X	Auranticordis	Auranticordis_quadriverberis	0	0	0	0	0	0	1	0	0	0	0	0	0	0	4	0	0	0	0	0	0	0	0	0	0	0	0	0	0	1	0	0	0	0	0	0	0	0	0	0	0	0
OTU_1642	Stramenopiles	Stramenopiles_X	MAST	MAST-12	MAST-12A	MAST-12A_X	MAST-12A_X_sp.	0	0	0	0	0	0	0	0	0	0	0	0	0	2	0	2	1	1	2	0	0	0	0	0	0	0	0	0	0	0	0	0	0	0	0	0	0	0	0	0	1	0
OTU_1643	Alveolata	Dinophyta	Syndiniales	Dino-Group-II	Dino-Group-II-Clade-1	Dino-Group-II-Clade-1_X	Dino-Group-II-Clade-1_X_sp.	0	0	0	0	0	0	0	0	0	0	0	3	0	0	1	0	0	0	3	0	0	0	0	0	0	0	0	0	0	0	0	0	0	0	0	0	0	0	0	0	0	0
OTU_1644	Rhizaria	Cercozoa	Filosa-Sarcomonadea	Glissomonadida	Allapsidae	Group-Te	Group_Te_sp.	0	0	0	0	0	0	0	0	0	0	0	0	0	0	0	0	0	0	2	0	0	0	0	0	0	0	0	0	0	0	0	0	0	0	0	0	0	0	0	0	0	0
OTU_1645	Alveolata	Dinophyta	Dinophyceae	Dinophyceae_X	Dinophyceae_XX	Dinophyceae_XXX	Dinophyceae_XXX_sp.	29	144	28	22	46	14	15	21	34	47	107	57	42	20	25	18	26	5	7	11	24	18	5	92	63	9	112	71	152	135	156	188	66	104	74	79	160	129	167	74	164	170
OTU_1646	Rhizaria	Radiolaria	Acantharea	Chaunacanthida	Chaunacanthida_X	Chaunacanthida_XX	Chaunacanthida_XX_sp.	0	0	0	0	0	0	0	0	0	0	0	0	0	0	0	0	0	0	0	0	0	0	0	0	0	0	0	1	0	0	7	0	2	8	0	1	2	2	5	4	1	3
OTU_1647	Alveolata	Dinophyta	Syndiniales	Dino-Group-I	Dino-Group-I-Clade-4	Dino-Group-I-Clade-4_X	Dino-Group-I-Clade-4_X_sp.	0	0	0	0	0	0	0	0	0	0	0	0	0	0	0	0	0	0	0	0	0	0	0	0	1	0	0	0	0	3	8	2	1	1	2	1	12	2	1	2	4	4
OTU_1649	Rhizaria	Cercozoa	Filosa-Imbricatea	Thaumatomonadida	Thaumatomonadidae	Reckertia	Reckertia_filosa	0	0	0	1	0	1	0	1	2	2	0	0	0	3	2	0	3	1	2	0	0	0	0	0	0	0	0	1	0	0	0	0	0	0	0	0	0	0	0	0	0	0
OTU_1650	Alveolata	Dinophyta	Dinophyceae	Dinophyceae_X	Dinophyceae_XX	Dinophyceae_XXX	Dinophyceae_XXX_sp.	0	0	0	0	0	0	0	0	0	1	0	0	0	0	0	0	0	0	0	0	1	0	13	13	0	0	17	0	0	0	0	0	0	0	0	0	0	1	0	0	0	1
OTU_1651	Alveolata	Dinophyta	Syndiniales	Dino-Group-II	Dino-Group-II-Clade-7	Dino-Group-II-Clade-7_X	Dino-Group-II-Clade-7_X_sp.	0	0	0	0	0	0	0	0	0	0	0	0	0	0	0	0	0	0	0	0	3	0	0	3	2	1	0	2	0	0	1	0	1	0	1	1	0	1	1	0	1	0
OTU_1652	Alveolata	Dinophyta	Dinophyceae	Dinophyceae_X	Dinophyceae_XX	Pyrocystis	Pyrocystis_lunula	0	0	0	0	0	0	0	0	0	0	0	0	0	0	0	0	0	1	0	0	0	0	1	0	0	0	1	0	0	0	0	0	0	0	0	0	0	0	0	0	0	0
OTU_1653	Alveolata	Dinophyta	Dinophyceae	Dinophyceae_X	Dinophyceae_XX	Dinophyceae_XXX	Dinophyceae_XXX_sp.	1	0	0	0	0	0	0	0	0	0	0	0	0	0	0	0	0	0	0	0	0	0	0	0	0	0	1	3	0	0	0	0	0	0	0	0	0	0	0	0	0	0
OTU_1654	Rhizaria	Cercozoa	Filosa-Imbricatea	Marimonadida	Marimonadida_X	Marimonadida_XX	Marimonadida_XX_sp.	0	0	0	0	0	0	0	0	0	0	0	0	0	0	0	0	0	1	2	0	1	0	0	0	0	0	0	0	0	0	0	0	0	0	0	0	0	0	0	0	0	0
OTU_1655	Opisthokonta	Fungi	Ascomycota	Pezizomycotina	Sordariomycetes	Pseudallescheria	Pseudallescheria_sp.	0	0	0	0	0	0	0	0	0	0	0	0	0	0	0	1	0	0	0	0	0	0	0	0	0	0	0	0	2	2	1	0	2	2	0	1	0	2	4	3	1	4
OTU_1656	Alveolata	Dinophyta	Syndiniales	Dino-Group-II	Dino-Group-II-Clade-22	Dino-Group-II-Clade-22_X	Dino-Group-II-Clade-22_X_sp.	0	0	0	0	0	0	0	0	0	0	0	0	0	0	0	0	0	0	0	0	0	0	0	0	0	0	0	0	0	2	0	4	0	0	0	4	8	4	1	0	2	3
OTU_1657	Alveolata	Dinophyta	Syndiniales	Dino-Group-II	Dino-Group-II_X	Dino-Group-II_XX	Dino-Group-II_XX_sp.	0	0	0	0	0	0	0	0	0	0	0	0	0	0	0	0	0	0	0	0	0	0	0	0	0	0	0	0	1	0	2	0	0	0	0	0	0	3	0	0	0	0
OTU_1658	Alveolata	Dinophyta	Syndiniales	Dino-Group-II	Dino-Group-II-Clade-10-and-11	Dino-Group-II-Clade-10-and-11_X	Dino-Group-II-Clade-10-and-11_X_sp.	0	0	0	0	0	0	0	0	0	0	0	0	0	0	0	0	0	0	0	0	0	0	0	0	0	0	0	0	1	1	2	2	0	0	0	0	1	1	1	0	0	0
OTU_1659	Alveolata	Ciliophora	Spirotrichea	Choreotrichia	Strobilidiidae	Strobilidiidae_X	Strobilidiidae_X_sp.	1	4	0	0	13	1	1	3	2	0	0	0	0	0	0	0	0	0	0	0	0	0	0	0	0	0	0	0	0	0	0	0	0	0	0	0	0	0	0	0	0	0
OTU_1660	Alveolata	Dinophyta	Syndiniales	Dino-Group-II	Dino-Group-II-Clade-5	Dino-Group-II-Clade-5_X	Dino-Group-II-Clade-5_X_sp.	0	0	0	0	0	0	0	0	0	0	0	3	0	3	2	3	1	0	0	2	0	0	0	0	0	0	0	0	1	0	0	0	0	0	0	0	0	0	0	0	0	0
OTU_1661	Alveolata	Dinophyta	Syndiniales	Dino-Group-III	Dino-Group-III_X	Dino-Group-III_XX	Dino-Group-III_XX_sp.	0	0	0	2	0	1	0	0	1	3	9	25	0	8	6	0	6	0	0	0	0	0	0	0	0	0	0	0	0	0	0	0	0	0	0	0	0	0	0	0	0	0
OTU_1662	Alveolata	Ciliophora	Spirotrichea	Oligotrichia	Strombidiidae	Strombidium	Strombidium_conicum	0	0	0	0	2	0	0	0	0	0	0	0	0	0	1	2	1	0	1	0	0	0	0	0	0	0	0	0	2	0	1	2	0	0	0	0	0	0	0	0	0	0
OTU_1663	Alveolata	Perkinsea	Perkinsida	Perkinsida_X	Perkinsida_XX	Perkinsus	Perkinsus_sp._strain1	0	0	0	0	0	0	0	0	0	0	0	0	0	0	0	0	0	1	2	0	0	0	0	1	0	0	2	0	0	0	0	0	0	0	0	0	0	0	0	0	0	0
OTU_1664	Alveolata	Dinophyta	Syndiniales	Dino-Group-II	Dino-Group-II-Clade-1	Dino-Group-II-Clade-1_X	Dino-Group-II-Clade-1_X_sp.	0	0	0	0	0	0	0	0	0	0	0	0	0	0	0	0	0	0	0	0	0	0	1	0	1	0	0	0	1	0	1	1	0	1	1	0	0	2	0	2	0	1
OTU_1665	Alveolata	Dinophyta	Syndiniales	Dino-Group-II	Dino-Group-II-Clade-3	Dino-Group-II-Clade-3_X	Dino-Group-II-Clade-3_X_sp.	0	0	0	0	0	0	0	0	0	0	0	0	0	0	0	0	0	0	0	0	0	4	0	0	5	0	0	2	1	1	1	0	1	1	0	0	1	0	3	0	1	2
OTU_1666	Inc	Centroheliozoa	Centroheliozoa_X	Centroheliozoa_XX	Centroheliozoa_XXX	Centroheliozoa_XXXX	Centroheliozoa_XXXX_sp.	0	0	0	0	0	0	0	0	0	0	0	0	0	0	0	0	0	0	2	0	0	0	0	0	0	0	0	0	0	0	0	0	0	0	0	0	0	0	0	0	0	0
OTU_1667	Stramenopiles	Ochrophyta	Chrysophyceae	Chrysophyceae_X	Chrysophyceae_Clade-C	Chrysophyceae_Clade-C_X	Chrysophyceae_Clade-C_X_sp.	0	1	0	0	4	0	0	0	0	1	2	0	0	1	1	0	0	0	0	0	1	1	0	3	0	1	2	5	0	3	2	3	1	6	3	0	1	2	3	5	0	1
OTU_1668	Alveolata	Dinophyta	Syndiniales	Dino-Group-II	Dino-Group-II-Clade-4	Dino-Group-II-Clade-4_X	Dino-Group-II-Clade-4_X_sp.	0	0	0	0	0	0	0	0	0	0	0	0	0	0	0	0	0	0	0	1	3	3	1	0	0	0	2	0	0	2	1	1	1	1	0	1	2	4	0	0	1	3
OTU_1669	Rhizaria	Cercozoa	Filosa-Thecofilosea	Filosa-Thecofilosea_X	Filosa-Thecofilosea_XX	Filosa-Thecofilosea_XXX	Filosa-Thecofilosea_XXX_sp.	0	0	0	0	0	0	0	0	0	0	0	0	0	0	0	0	0	0	0	0	0	1	0	0	0	0	0	1	0	0	0	0	0	0	0	0	0	0	0	0	0	0
OTU_1670	Opisthokonta	Choanoflagellida	Choanoflagellatea	Acanthoecida	Stephanoecidae_Group_H	Stephanoecidae_Group_H_X	Stephanoecidae_Group_H_X_sp._strain7	0	0	0	0	0	0	0	0	0	0	0	0	0	0	0	0	0	0	1	0	0	0	0	0	0	0	0	0	0	0	2	1	0	0	1	0	1	0	0	0	0	0
OTU_1671	Rhizaria	Radiolaria	Polycystinea	Spumellarida	Spumellarida_X	Spumellarida_XX	Spumellarida_XX_sp.	0	0	0	0	0	0	0	0	0	0	0	0	0	0	0	0	0	0	0	0	0	0	0	0	0	0	0	0	0	0	0	1	0	0	0	0	0	2	0	0	0	0
OTU_1672	Archaeplastida	Chlorophyta	Pyramimonadales	Pyramimonadales_X	Pyramimonadales_XX	Halosphaera	Halosphaera_sp.	0	0	0	0	0	0	0	0	0	0	0	0	0	0	0	0	0	0	0	0	0	0	0	0	0	0	0	0	1	5	5	1	2	2	2	4	5	2	2	2	5	3
OTU_1673	Stramenopiles	Ochrophyta	Bacillariophyta	Bacillariophyta_X	Radial-centric-basal-Coscinodiscophyceae	Asteromphalus	Asteromphalus_sp.	0	0	0	0	0	0	0	0	0	0	0	1	2	0	0	3	0	0	0	0	0	0	0	0	0	0	0	1	0	1	2	0	2	2	1	1	0	1	0	2	0	0
OTU_1674	Alveolata	Dinophyta	Dinophyceae	Dinophyceae_X	Dinophyceae_XX	Dinophyceae_XXX	Dinophyceae_XXX_sp.	0	0	0	0	0	0	0	0	0	0	0	0	0	0	0	0	0	0	0	0	0	0	0	0	0	0	0	0	0	2	1	24	0	0	0	0	0	4	1	2	1	1
OTU_1675	Alveolata	Dinophyta	Syndiniales	Dino-Group-I	Dino-Group-I-Clade-3	Ichthyodinium	Ichthyodinium_chabelardi	0	0	0	0	0	0	0	0	0	0	0	0	0	0	0	0	0	0	0	0	0	0	0	0	0	0	0	0	0	1	3	1	0	0	2	1	0	1	0	0	1	0
OTU_1676	Alveolata	Dinophyta	Syndiniales	Dino-Group-I	Dino-Group-I-Clade-7	Dino-Group-I-Clade-7_X	Dino-Group-I-Clade-7_X_sp.	0	0	0	0	0	0	0	0	0	0	0	0	0	0	0	0	0	0	0	0	0	0	0	0	0	0	0	0	0	0	0	0	0	0	0	0	0	1	1	1	2	0
OTU_1677	Alveolata	Dinophyta	Syndiniales	Dino-Group-II	Dino-Group-II-Clade-5	Dino-Group-II-Clade-5_X	Dino-Group-II-Clade-5_X_sp.	1	1	0	0	0	0	0	0	1	0	2	0	1	2	3	2	7	0	2	4	1	0	0	1	2	0	4	7	0	3	2	1	2	2	1	2	0	2	6	7	2	0
OTU_1678	Rhizaria	Cercozoa	Filosa-Imbricatea	Marimonadida	Marimonadida_X	Pseudopirsonia	Pseudopirsonia_sp._strain1	2	0	0	0	1	0	0	3	0	0	0	0	0	0	0	0	0	0	0	0	0	0	0	0	0	0	0	0	0	0	0	0	0	0	0	0	0	0	0	0	0	0
OTU_1679	Opisthokonta	Fungi	Chytridiomycota	Chytridiomycotina	Chytridiomycetes	Chytridiomycetes_X	Chytridiomycetes_X_sp.	2	10	6	4	1	0	2	2	3	0	0	0	0	0	4	0	0	0	0	0	0	0	0	0	0	0	0	0	0	0	0	0	0	0	0	0	0	0	0	0	0	0
OTU_1680	Rhizaria	Cercozoa	Filosa-Thecofilosea	Ventricleftida	Ventrifissuridae	Ventrifissuridae_X	Ventrifissuridae_X_sp.	0	1	0	0	3	1	0	0	1	1	0	1	0	2	1	0	0	0	4	0	0	0	0	0	0	0	0	0	0	0	0	0	0	0	0	0	0	0	0	0	0	1
OTU_1682	Alveolata	Ciliophora	Spirotrichea	Choreotrichia	Tintinnidae	Tintinnidae_X	Tintinnidae_X_sp.	0	0	0	0	0	0	0	0	0	0	0	0	0	0	0	0	0	0	1	0	0	0	2	0	0	0	0	0	1	2	4	4	0	1	1	1	0	2	3	3	0	2
OTU_1684	Alveolata	Dinophyta	Syndiniales	Dino-Group-II	Dino-Group-II-Clade-1	Dino-Group-II-Clade-1_X	Dino-Group-II-Clade-1_X_sp.	0	0	0	0	0	0	0	0	0	0	0	0	1	0	0	1	3	0	5	0	0	1	0	0	0	0	0	1	1	2	4	2	0	2	0	1	2	1	3	0	1	0
OTU_1685	Alveolata	Dinophyta	Dinophyceae	Dinophyceae_X	Dinophyceae_XX	Dinophyceae_XXX	Dinophyceae_XXX_sp.	0	0	0	0	0	0	0	0	0	0	0	0	0	0	0	0	0	0	0	0	1	0	0	5	2	0	5	4	0	0	0	0	0	1	0	0	0	0	0	0	0	0
OTU_1686	Opisthokonta	Mesomycetozoa	Ichthyosporea	Ichthyosphonida	Abeoformidae_Group_MAIP_1	Abeoformidae_Group_MAIP_1_X	Abeoformidae_Group_MAIP_1_X_sp.	0	0	0	0	0	0	0	0	0	0	0	0	0	0	0	0	0	0	0	0	0	1	0	2	1	0	1	2	0	0	3	4	2	1	1	2	1	0	2	0	0	1
OTU_1687	Alveolata	Ciliophora	Spirotrichea	Choreotrichia	Choreotrichia-1	Choreotrichia-1_X	Choreotrichia-1_X_sp.	0	0	0	0	0	0	0	0	0	0	0	0	0	0	0	0	0	0	0	0	0	1	0	0	1	0	1	1	1	0	1	2	0	1	0	0	1	3	4	2	2	2
OTU_1688	Inc	Haptophyta	Haptophyta_Clade_HAP4	Haptophyta_Clade_HAP4_X	Haptophyta_Clade_HAP4_XX	Haptophyta_Clade_HAP4_XXX	Haptophyta_Clade_HAP4_XXX_sp.	0	0	0	0	0	0	0	0	0	0	0	0	0	0	0	1	0	0	0	0	0	1	0	0	0	0	0	0	1	0	0	0	0	0	0	0	1	0	0	0	1	0
OTU_1689	Rhizaria	Cercozoa	Filosa-Imbricatea	Marimonadida	Marimonadida_X	Marimonadida_XX	Marimonadida_XX_sp.	0	0	0	1	2	0	0	0	0	0	0	0	0	0	1	0	0	1	3	0	0	0	0	0	0	0	1	0	0	0	0	0	0	0	0	0	0	1	0	0	0	0
OTU_1690	Alveolata	Ciliophora	Spirotrichea	Oligotrichia	Strombidiidae	Strombidium	Strombidium_sp.	0	0	0	0	1	1	0	1	0	0	0	0	0	0	0	0	0	2	3	0	0	0	0	0	0	0	0	0	0	0	0	0	0	0	0	0	0	0	0	1	0	0
OTU_1691	Opisthokonta	Fungi	Fungi_X	Fungi_XX	Fungi_XXX	Fungi_XXXX	Fungi_XXXX_sp.	0	0	0	0	0	0	0	0	0	0	0	0	0	0	3	0	1	0	2	0	0	0	0	0	0	0	0	0	0	0	0	0	0	0	0	0	0	0	0	0	0	0
OTU_1692	Alveolata	Dinophyta	Syndiniales	Dino-Group-II	Dino-Group-II-Clade-5	Dino-Group-II-Clade-5_X	Dino-Group-II-Clade-5_X_sp.	0	0	0	0	0	0	0	0	0	0	0	0	0	0	0	0	0	0	0	0	0	1	0	2	2	0	2	0	1	0	2	4	0	0	4	0	1	1	0	2	0	0
OTU_1693	Rhizaria	Radiolaria	Acantharea	Chaunacanthida	Chaunacanthida_X	Chaunacanthida_XX	Chaunacanthida_XX_sp.	0	0	0	0	0	0	0	0	0	0	0	0	0	0	0	0	0	0	0	0	0	0	0	0	0	0	0	0	3	1	1	0	1	2	0	1	2	1	2	1	1	3
OTU_1694	Rhizaria	Cercozoa	Filosa-Imbricatea	Filosa-Imbricatea_X	Novel-clade-2	Novel-clade-2_X	Novel-clade-2_X_sp.	0	0	0	0	0	0	0	0	0	0	0	0	0	0	1	1	0	0	1	0	0	0	1	1	0	0	0	1	0	0	0	0	0	2	1	0	0	1	0	0	0	1
OTU_1695	Rhizaria	Cercozoa	Filosa-Thecofilosea	Cryomonadida	Protaspa-lineage	Protaspa-lineage_X	Protaspa-lineage_X_sp.	1	4	0	0	3	0	0	0	4	1	0	0	0	1	1	1	0	0	1	0	0	0	0	0	0	0	0	0	0	0	0	0	0	0	0	0	0	0	0	0	0	0
OTU_1696	Alveolata	Dinophyta	Syndiniales	Dino-Group-I	Dino-Group-I-Clade-4	Dino-Group-I-Clade-4_X	Dino-Group-I-Clade-4_X_sp.	1	1	1	0	7	4	2	1	1	4	0	0	0	0	0	0	0	0	2	0	0	0	0	0	0	0	0	0	0	0	0	0	0	0	0	0	0	0	0	0	0	0
OTU_1697	Alveolata	Apicomplexa	Apicomplexa_X	Novel-Apicomplexa-Class-2	Novel-Apicomplexa-Class-2_X	Novel-Apicomplexa-Class-2_XX	Novel-Apicomplexa-Class-2_XX_sp.	0	0	0	0	0	0	0	0	0	0	0	0	0	0	2	0	0	0	1	0	0	0	0	0	0	0	0	0	0	0	0	0	0	0	0	0	0	0	0	0	0	0
OTU_1698	Alveolata	Dinophyta	Dinophyceae	Dinophyceae_X	Dinophyceae_XX	Protoperidinium	Protoperidinium_denticulatum	0	0	0	0	0	0	0	0	0	0	0	0	0	0	0	0	0	0	0	0	0	0	0	0	0	0	0	0	0	0	0	0	0	0	0	0	0	0	0	0	0	0
OTU_1699	Alveolata	Dinophyta	Syndiniales	Dino-Group-II	Dino-Group-II-Clade-10-and-11	Dino-Group-II-Clade-10-and-11_X	Dino-Group-II-Clade-10-and-11_X_sp.	0	0	0	0	0	0	0	0	0	0	0	0	0	0	0	0	1	0	1	0	0	0	0	0	0	0	0	0	0	0	0	0	0	0	0	0	0	0	0	1	0	0
OTU_1700	Alveolata	Dinophyta	Syndiniales	Dino-Group-II	Dino-Group-II-Clade-47	Dino-Group-II-Clade-47_X	Dino-Group-II-Clade-47_X_sp._strain1	0	0	0	0	0	0	0	0	0	0	0	0	0	1	2	0	0	0	0	0	0	0	0	0	0	0	0	0	6	1	0	0	2	2	0	1	0	1	0	1	0	2
OTU_1701	Alveolata	Dinophyta	Syndiniales	Dino-Group-II	Dino-Group-II-Clade-9	Dino-Group-II-Clade-9_X	Dino-Group-II-Clade-9_X_sp.	0	0	0	0	0	0	0	0	0	0	0	0	0	0	0	0	0	0	0	0	1	0	0	3	4	0	0	0	0	0	0	0	0	0	0	0	0	1	0	1	0	0
OTU_1702	Alveolata	Ciliophora	Spirotrichea	Choreotrichia	Choreotrichia_X	Choreotrichia_XX	Choreotrichia_XX_sp.	0	0	0	0	0	0	0	0	0	0	0	0	0	0	0	0	0	0	0	0	0	0	0	0	1	0	2	1	1	1	2	1	0	1	3	3	0	0	3	2	3	1
OTU_1703	Inc	Picobiliphyta	Picobiliphyta_X	Picobiliphyta_XX	Picobiliphyta_XXX	Picobiliphyta_XXXX	Picobiliphyta_XXXX_sp.	5	10	5	6	5	0	0	2	0	1	1	2	9	0	0	4	0	0	0	0	0	0	0	0	0	0	0	0	0	0	0	0	0	0	0	0	0	0	0	0	0	1
OTU_1704	Rhizaria	Cercozoa	Filosa-Thecofilosea	Cryomonadida	Protaspa-lineage	Protaspa-lineage_X	Protaspa-lineage_X_sp.	0	1	0	0	2	2	0	1	0	1	0	0	0	0	1	0	0	2	0	0	0	0	0	0	0	0	0	0	0	0	0	0	0	0	0	0	0	0	0	0	0	0
OTU_1705	Rhizaria	Cercozoa	Filosa-Imbricatea	Thaumatomonadida	Thaumatomonadidae	Thaumatomastix	Thaumatomastix_sp.	0	0	0	0	0	0	0	0	1	0	0	0	0	0	0	1	1	2	1	0	0	0	0	0	0	0	0	0	0	0	0	0	0	0	0	0	0	0	0	0	0	0
OTU_1706	Alveolata	Dinophyta	Syndiniales	Dino-Group-II	Dino-Group-II-Clade-5	Dino-Group-II-Clade-5_X	Dino-Group-II-Clade-5_X_sp.	0	0	0	0	0	0	0	0	1	0	2	0	2	1	0	2	1	0	0	0	0	0	0	0	0	0	0	0	0	0	1	0	0	0	0	0	0	0	0	0	0	0
OTU_1707	Stramenopiles	Ochrophyta	Bacillariophyta	Bacillariophyta_X	Raphid-pennate	Raphid-pennate_X	Raphid-pennate_X_sp.	0	0	0	0	2	0	0	0	0	1	0	0	0	0	0	1	0	0	0	0	0	0	0	0	0	0	0	0	0	1	2	0	3	0	3	1	0	1	0	0	1	0
OTU_1708	Opisthokonta	Opisthokonta_X	Opisthokonta_XX	Opisthokonta_XXX	Opisthokonta_XXXX	Opisthokonta_XXXXX	Opisthokonta_XXXXX_sp.	1	0	0	0	0	0	0	0	0	0	0	0	0	0	1	1	0	0	0	0	0	1	0	0	0	0	1	2	1	0	0	0	0	0	2	0	0	0	0	0	0	0
OTU_1709	Alveolata	Dinophyta	Syndiniales	Dino-Group-II	Dino-Group-II-Clade-10-and-11	Dino-Group-II-Clade-10-and-11_X	Dino-Group-II-Clade-10-and-11_X_sp.	0	0	0	0	0	0	0	0	0	0	0	0	0	0	0	0	0	0	0	0	0	0	0	0	0	0	0	0	1	0	0	0	0	0	0	0	0	0	0	0	0	2
OTU_1710	Alveolata	Dinophyta	Syndiniales	Dino-Group-II	Dino-Group-II-Clade-4	Dino-Group-II-Clade-4_X	Dino-Group-II-Clade-4_X_sp.	0	0	0	0	0	0	0	0	0	0	0	0	0	0	0	0	0	0	0	0	0	1	0	0	1	0	1	3	0	0	0	3	0	0	1	0	0	0	0	15	2	2
OTU_1711	Stramenopiles	Stramenopiles_X	MAST	MAST-3	MAST-3K	MAST-3K_X	MAST-3K_X_sp.	0	0	0	0	0	0	0	0	0	0	0	0	0	0	0	0	0	0	0	1	0	0	0	0	0	0	0	0	1	1	3	3	2	3	3	6	2	2	1	0	1	4
OTU_1712	Rhizaria	Cercozoa	Filosa-Chlorarachnea	Chlorarachnida	Chlorarachnida_X	Bigelowiella	Bigelowiella_sp.	0	0	0	0	0	0	0	0	0	0	0	0	0	0	0	0	0	0	0	0	0	0	0	0	0	0	0	1	2	2	2	5	1	0	2	2	5	6	2	0	4	6
OTU_1713	Inc	Picobiliphyta	Picobiliphyta_X	Picobiliphyta_XX	Picobiliphyta_XXX	Picobiliphyta_XXXX	Picobiliphyta_XXXX_sp.	0	0	0	0	0	0	0	0	0	0	0	0	0	0	0	2	0	0	0	2	9	1	4	2	2	0	4	1	3	2	6	2	6	3	6	2	6	10	3	8	6	4
OTU_1714	Rhizaria	Cercozoa	Endomyxa	Vampyrellida	op14-lineage	op14-lineage_X	op14-lineage_X_sp.	0	0	0	0	0	0	0	0	0	0	0	0	0	0	0	0	0	0	0	0	0	0	0	0	0	0	0	0	0	0	0	0	0	0	0	0	0	0	0	0	0	0
OTU_1715	Alveolata	Dinophyta	Syndiniales	Dino-Group-II	Dino-Group-II_X	Dino-Group-II_XX	Dino-Group-II_XX_sp.	0	0	0	0	0	0	0	0	0	0	0	0	0	0	0	0	0	0	0	0	0	1	0	1	0	0	1	0	0	3	0	0	4	2	0	2	1	1	0	2	1	0
OTU_1716	Rhizaria	Cercozoa	Filosa-Granofilosea	Filosa-Granofilosea_X	Novel-Gran-234	Novel-Gran-234_X	Novel-Gran-234_X_sp.	0	0	0	0	0	0	0	0	0	0	0	0	0	0	0	0	0	0	0	0	0	0	0	0	0	0	0	0	0	0	0	0	0	0	0	0	0	0	0	0	0	0
OTU_1719	Alveolata	Ciliophora	Spirotrichea	Choreotrichia	Strombidinopsidae	Parastrombidinopsis	Parastrombidinopsis_shimi	0	0	0	0	0	0	0	0	0	1	0	0	0	0	0	0	0	0	0	0	0	0	0	0	0	0	0	0	0	0	0	0	0	0	1	1	0	0	0	0	0	0
OTU_1720	Alveolata	Apicomplexa	Apicomplexa_X	Colpodellidae	Colpodellidae_X	Colpodellidae_XX	Colpodellidae_XX_sp.	0	0	0	0	0	0	0	0	1	0	0	1	0	0	0	0	0	5	0	0	0	0	0	0	0	0	0	0	0	0	0	0	0	0	0	0	0	0	0	0	0	0
OTU_1721	Stramenopiles	Ochrophyta	Bacillariophyta	Bacillariophyta_X	Raphid-pennate	Raphid-pennate_X	Raphid-pennate_X_sp.	0	0	0	0	0	0	0	0	0	0	0	0	0	0	0	0	1	0	1	0	1	0	0	0	0	0	0	1	0	0	0	1	0	0	0	0	0	0	0	0	0	0
OTU_1722	Alveolata	Dinophyta	Syndiniales	Dino-Group-II	Dino-Group-II-Clade-55	Dino-Group-II-Clade-55_X	Dino-Group-II-Clade-55_X_sp._strain1	0	0	0	0	0	0	0	0	0	0	0	0	0	0	0	0	0	0	0	0	0	1	0	2	1	0	2	2	3	2	5	1	0	0	0	1	2	1	1	1	0	1
OTU_1724	Stramenopiles	Stramenopiles_X	MAST	MAST-8	MAST-8C	MAST-8C_X	MAST-8C_X_sp.	0	0	0	0	0	0	0	0	0	0	0	0	1	0	0	0	0	1	0	0	1	0	0	0	0	0	0	2	0	2	2	10	0	4	2	0	2	2	2	1	0	1
OTU_1725	Alveolata	Dinophyta	Syndiniales	Dino-Group-I	Dino-Group-I-Clade-4	Dino-Group-I-Clade-4_X	Dino-Group-I-Clade-4_X_sp.	0	0	0	0	0	0	0	0	0	0	0	0	0	0	0	0	0	0	0	0	0	0	0	0	0	0	0	0	0	1	1	0	0	0	0	1	0	0	0	0	0	0
OTU_1727	Archaeplastida	Chlorophyta	Trebouxiophyceae	Chlorellales	Chlorellales_X	Chlorella	Chlorella_variabilis	3	0	0	0	1	0	0	0	0	0	1	0	0	0	0	1	0	0	0	0	0	0	0	0	0	0	0	0	0	0	0	0	0	0	0	0	0	0	0	0	0	0
OTU_1729	Opisthokonta	Fungi	Chytridiomycota	Chytridiomycotina	Chytridiomycetes	Spizellomycetales-and-Rhizophlyctidales	Spizellomycetales-and-Rhizophlyctidales_sp.	0	2	1	0	0	3	0	1	1	0	2	0	1	1	0	0	0	3	2	0	0	0	0	0	0	0	0	0	0	0	0	0	3	0	0	0	0	0	0	0	0	0
OTU_1730	Rhizaria	Cercozoa	Filosa-Thecofilosea	Cryomonadida	Protaspa-lineage	Protaspa-lineage_X	Protaspa-lineage_X_sp.	0	4	1	1	7	3	0	0	0	2	2	1	1	3	3	3	2	2	2	2	0	0	0	0	0	0	0	0	0	0	0	0	0	0	0	0	0	0	0	0	0	0
OTU_1731	Rhizaria	Cercozoa	Cercozoa_X	Cercozoa_XX	Cercozoa_XXX	Cercozoa_XXXX	Cercozoa_XXXX_sp.	0	0	0	1	0	0	0	0	3	0	0	1	0	0	10	0	0	0	0	0	0	0	0	0	0	0	0	0	0	0	0	0	0	0	0	0	0	0	0	0	0	0
OTU_1732	Alveolata	Dinophyta	Dinophyceae	Dinophyceae_X	Dinophyceae_XX	Gonyaulax	Gonyaulax_spinifera_strain2	0	0	0	0	0	0	0	0	0	0	0	0	0	0	0	0	0	1	0	0	0	0	0	0	0	0	0	0	0	0	0	0	0	0	0	0	0	0	0	0	0	0
OTU_1733	Opisthokonta	Mesomycetozoa	Ichthyosporea	Ichthyosphonida	Abeoformidae_Group_MAIP_2	Abeoformidae_Group_MAIP_2_X	Abeoformidae_Group_MAIP_2_X_sp.	2	0	0	1	0	3	2	0	0	0	0	1	0	1	9	1	1	0	1	0	1	1	0	0	0	0	0	0	1	2	2	2	1	1	8	1	0	0	0	1	0	0
OTU_1734	Alveolata	Dinophyta	Dinophyceae	Dinophyceae_X	Dinophyceae_XX	Dinophyceae_XXX	Dinophyceae_XXX_sp.	0	0	0	0	0	0	0	0	0	0	0	0	0	0	0	0	0	0	1	3	1	1	0	0	0	0	0	0	0	0	0	0	0	0	0	0	0	0	0	0	0	0
OTU_1735	Alveolata	Dinophyta	Syndiniales	Dino-Group-I	Dino-Group-I-Clade-5	Dino-Group-I-Clade-5_X	Dino-Group-I-Clade-5_X_sp.	0	0	0	0	0	0	0	0	0	0	0	0	0	0	0	0	0	0	0	0	0	0	0	0	0	0	0	0	0	2	0	0	0	0	0	0	0	0	1	1	0	1
OTU_1736	Alveolata	Dinophyta	Dinophyceae	Dinophyceae_X	Dinophyceae_XX	Dinophyceae_XXX	Dinophyceae_XXX_sp.	0	0	0	0	0	0	0	0	0	0	0	0	0	0	0	0	0	0	0	0	0	0	0	1	0	0	0	0	1	1	3	1	0	1	8	0	4	2	3	3	13	2
OTU_1737	Rhizaria	Radiolaria	Acantharea	Acantharea-Group-I	Acantharea-Group-I_X	Acantharea-Group-I_XX	Acantharea-Group-I_XX_sp.	0	0	0	0	0	0	0	0	0	0	0	0	0	0	0	0	0	0	0	0	0	0	0	0	0	0	0	0	2	0	0	0	0	0	0	0	0	0	0	0	1	0
OTU_1738	Alveolata	Dinophyta	Syndiniales	Dino-Group-I	Dino-Group-I-Clade-4	Dino-Group-I-Clade-4_X	Dino-Group-I-Clade-4_X_sp.	0	0	0	0	0	0	0	0	0	0	0	0	0	0	0	0	0	0	0	0	0	0	0	0	0	0	0	0	4	0	0	3	0	0	0	0	0	0	3	1	1	0
OTU_1739	Inc	Centroheliozoa	Centroheliozoa_X	Pterocystida	Pterocystida_X	Pterocystida_XX	Pterocystida_XX_sp.	0	0	0	0	0	0	0	0	0	0	0	0	0	0	0	0	0	0	0	0	0	3	0	0	0	0	7	7	3	5	6	32	1	7	6	2	5	10	16	36	9	16
OTU_1740	Rhizaria	Radiolaria	Radiolaria_X	Radiolaria_XX	Radiolaria_XXX	Radiolaria_XXXX	Radiolaria_XXXX_sp.	0	0	0	0	0	0	0	0	0	0	0	0	0	0	0	0	0	0	0	0	0	0	0	0	0	0	0	0	0	0	0	0	0	0	0	0	0	0	0	0	1	1
OTU_1741	Alveolata	Dinophyta	Syndiniales	Dino-Group-II	Dino-Group-II-Clade-22	Dino-Group-II-Clade-22_X	Dino-Group-II-Clade-22_X_sp.	0	0	0	0	0	0	0	0	0	0	0	0	0	0	0	0	0	0	0	0	0	0	0	0	0	0	0	0	1	1	4	1	0	0	0	0	1	2	1	0	1	3
OTU_1742	Stramenopiles	Ochrophyta	Bacillariophyta	Bacillariophyta_X	Raphid-pennate	Raphid-pennate_X	Raphid-pennate_X_sp.	0	0	0	0	0	0	0	0	0	0	0	0	0	0	0	0	0	0	0	0	0	0	0	0	0	0	0	0	2	0	1	0	0	0	0	0	0	8	1	7	4	2
OTU_1743	Alveolata	Dinophyta	Syndiniales	Dino-Group-I	Dino-Group-I-Clade-5	Dino-Group-I-Clade-5_X	Dino-Group-I-Clade-5_X_sp.	0	0	0	0	0	0	0	0	0	0	0	0	0	0	0	0	0	0	0	0	0	0	0	0	0	0	0	0	0	0	0	0	0	0	0	0	0	0	2	0	0	0
OTU_1744	Rhizaria	Cercozoa	Filosa-Imbricatea	Filosa-Imbricatea_X	Novel-clade-2	Novel-clade-2_X	Novel-clade-2_X_sp.	0	0	0	0	1	0	0	0	0	1	1	0	0	0	0	1	1	1	1	0	0	0	0	0	0	0	0	0	0	0	0	0	1	1	0	0	0	0	0	0	1	0
OTU_1745	Stramenopiles	Ochrophyta	Bacillariophyta	Bacillariophyta_X	Polar-centric-Mediophyceae	Thalassiosira	Thalassiosira_guillardii	8	9	59	2	2	4	0	3	3	0	0	2	3	2	1	7	2	19	1	0	0	0	0	0	0	1	0	0	0	1	0	0	6	3	1	1	0	5	0	1	0	1
OTU_1746	Opisthokonta	Choanoflagellida	Choanoflagellatea	Acanthoecida	Stephanoecidae_Group_D	Stephanoecidae_Group_D_X	Stephanoecidae_Group_D_X_sp.	1	3	1	2	0	0	0	0	0	0	0	7	0	0	2	1	0	0	0	0	0	0	0	0	0	0	0	0	0	0	1	0	0	0	0	0	0	0	0	0	0	0
OTU_1747	Alveolata	Ciliophora	Litostomatea	Cyclotrichia	Mesodiniidae	Askenasia	Askenasia_sp.	3	7	11	1	6	3	0	0	0	0	0	0	0	0	0	0	0	0	0	0	0	0	0	0	0	0	0	0	0	0	0	0	0	0	0	0	0	0	0	0	0	0
OTU_1748	Rhizaria	Cercozoa	Filosa-Imbricatea	Filosa-Imbricatea_X	Novel-clade-2	Novel-clade-2_X	Novel-clade-2_X_sp.	0	0	0	0	0	0	0	0	0	0	0	0	0	0	0	1	1	1	2	0	0	0	0	0	0	0	0	0	0	0	0	0	0	0	0	0	0	0	0	0	0	0
OTU_1749	Rhizaria	Cercozoa	Filosa-Thecofilosea	Cryomonadida	Cryomonadida_X	Cryomonadida_XX	Cryomonadida_XX_sp.	1	1	2	0	3	8	3	0	1	1	0	0	0	0	0	1	0	0	1	0	0	0	0	0	3	0	0	3	0	0	0	0	0	0	0	0	0	0	0	0	0	0
OTU_1750	Alveolata	Dinophyta	Syndiniales	Dino-Group-II	Dino-Group-II_X	Dino-Group-II_XX	Dino-Group-II_XX_sp.	0	0	0	0	0	0	0	0	0	1	0	0	0	0	0	0	2	2	1	1	0	3	1	1	3	1	0	1	2	8	6	3	0	2	1	3	7	3	5	5	5	5
OTU_1751	Stramenopiles	Stramenopiles_X	MOCH	MOCH-1	MOCH-1_X	MOCH-1_XX	MOCH-1_XX_sp.	0	0	0	0	0	0	0	0	0	0	0	0	0	0	0	0	0	0	0	1	0	0	0	0	0	0	1	0	1	4	1	6	3	1	0	2	1	9	2	0	2	1
OTU_1752	Stramenopiles	Stramenopiles_X	MAST	MAST-8	MAST-8A	MAST-8A_X	MAST-8A_X_sp.	0	0	0	0	0	0	0	0	0	0	0	0	0	0	0	0	0	0	0	1	0	0	0	0	0	0	0	0	0	3	0	8	1	2	3	4	2	2	3	2	0	3
OTU_1753	Alveolata	Dinophyta	Syndiniales	Dino-Group-I	Dino-Group-I-Clade-5	Dino-Group-I-Clade-5_X	Dino-Group-I-Clade-5_X_sp.	0	0	0	0	0	0	0	0	0	0	0	0	0	0	0	0	0	0	0	1	1	1	0	0	0	0	0	0	5	2	3	0	4	0	2	5	5	10	1	1	3	1
OTU_1755	Alveolata	Dinophyta	Dinophyceae	Dinophyceae_X	Dinophyceae_XX	Madanidinium	Madanidinium_loirii	0	0	0	0	0	0	0	0	0	0	0	0	0	0	0	0	0	0	0	0	0	0	0	0	0	0	0	0	0	0	0	0	0	0	0	0	0	0	0	0	0	0
OTU_1756	Stramenopiles	Stramenopiles_X	MAST	MAST-12	MAST-12D	MAST-12D_X	MAST-12D_X_sp.	0	0	0	0	0	0	0	0	0	0	0	0	0	0	0	0	0	0	0	0	0	0	0	0	0	0	1	0	0	2	1	2	6	2	10	3	1	2	2	2	1	0
OTU_1757	Alveolata	Dinophyta	Dinophyceae	Dinophyceae_X	Dinophyceae_XX	Dinophyceae_XXX	Dinophyceae_XXX_sp.	0	0	0	0	0	0	0	0	0	0	0	0	0	0	0	0	0	0	0	0	0	0	0	0	0	0	0	0	0	0	0	0	0	0	0	0	0	0	0	0	1	2
OTU_1758	Rhizaria	Cercozoa	Filosa-Imbricatea	Marimonadida	Marimonadida_X	Marimonadida_XX	Marimonadida_XX_sp.	3	2	0	4	2	4	5	2	10	1	0	0	1	0	1	0	1	0	0	0	0	0	0	0	0	0	0	0	0	0	0	0	0	0	0	0	0	0	0	0	0	0
OTU_1759	Stramenopiles	Ochrophyta	Bolidophyceae	Parmales	Triparmaceae	Triparmaceae_X	Triparmaceae_X_sp._strain2	1	0	0	1	1	4	0	0	0	2	1	0	0	7	3	6	1	0	1	0	0	0	0	0	0	0	0	0	0	0	0	0	0	0	0	0	0	0	0	0	0	0
OTU_1760	Rhizaria	Cercozoa	Filosa-Sarcomonadea	Cercomonadida	Cercomonadidae	Cercomonas	Cercomonas_hederae	0	0	1	1	4	0	0	1	0	0	0	1	0	1	0	0	0	0	0	0	0	0	0	0	0	0	0	0	0	0	0	0	0	0	0	0	0	0	0	0	0	0
OTU_1761	Rhizaria	Cercozoa	Filosa-Granofilosea	Limnofilida	Limnofilidae	Limnofilidae_X	Limnofilidae_X_sp.	0	0	0	0	0	0	0	0	0	0	0	0	0	0	0	0	0	0	2	0	0	0	0	0	0	0	0	0	0	0	0	0	0	0	0	0	0	0	0	0	0	0
OTU_1762	Archaeplastida	Chlorophyta	Chlorodendrophyceae	Chlorodendrales	Chlorodendraceae	Tetraselmis	Tetraselmis_subcordiformis	0	0	0	0	0	0	0	0	0	0	0	0	0	1	0	1	0	0	0	4	0	0	0	0	1	0	0	0	0	0	3	0	0	0	2	1	0	0	0	0	0	0
OTU_1763	Alveolata	Dinophyta	Syndiniales	Dino-Group-II	Dino-Group-II-Clade-1	Dino-Group-II-Clade-1_X	Dino-Group-II-Clade-1_X_sp.	0	0	0	0	0	0	0	0	0	2	8	2	1	2	0	0	4	0	0	0	1	0	0	0	0	0	0	0	0	0	0	1	0	0	0	0	0	1	0	0	0	1
OTU_1764	Alveolata	Ciliophora	Spirotrichea	Hypotrichia	Urostylidae	Tunicothrix	Tunicothrix_sp.	0	0	0	0	0	0	0	0	0	0	0	0	0	0	0	0	0	3	0	0	0	0	0	0	0	0	2	0	0	0	0	0	0	0	0	0	0	0	0	0	0	0
OTU_1765	Alveolata	Dinophyta	Dinophyceae	Dinophyceae_X	Dinophyceae_XX	Neoceratium	Neoceratium_furca	0	0	0	0	0	0	0	0	0	0	0	0	0	0	0	0	0	0	0	0	0	0	0	0	0	0	0	0	0	0	0	2	3	1	5	4	3	1	0	3	1	1
OTU_1766	Alveolata	Apicomplexa	Apicomplexa_X	Gregarines	Gregarines_X	Gregarines_XX	Gregarines_XX_sp.	1	0	0	0	0	0	0	0	0	0	0	0	0	0	0	0	0	0	0	0	0	0	0	0	0	0	0	0	0	0	0	0	0	0	0	0	0	0	0	0	0	0
OTU_1767	Opisthokonta	Fungi	Blastocladiomycota	Blastocladiomycotina	Blastocladiomycetes	Blastocladiomycota_XX	Blastocladiomycota_XX_sp.	0	0	0	0	0	0	0	0	0	0	0	0	0	0	0	0	0	4	0	0	0	0	0	0	0	0	0	0	0	0	0	0	0	0	0	0	0	0	0	0	0	0
OTU_1768	Rhizaria	Radiolaria	RAD-B	RAD-B_X	RAD-B-Group-III	RAD-B-Group-III_X	RAD-B-Group-III_X_sp.	0	0	0	0	0	0	0	0	0	0	0	0	0	0	0	0	0	0	0	0	0	0	0	1	2	0	0	0	1	0	0	0	0	0	0	0	0	2	0	0	0	1
OTU_1770	Alveolata	Dinophyta	Syndiniales	Dino-Group-II	Dino-Group-II_X	Dino-Group-II_XX	Dino-Group-II_XX_sp.	0	0	0	0	0	0	0	0	0	0	0	0	0	0	0	0	0	0	0	0	0	0	0	0	0	0	0	0	2	0	1	1	0	1	0	0	1	0	1	3	1	0
OTU_1771	Rhizaria	Radiolaria	RAD-A	RAD-A_X	RAD-A_XX	RAD-A_XXX	RAD-A_XXX_sp.	0	0	0	0	0	0	0	0	0	0	0	0	0	0	0	1	0	0	0	0	0	0	0	0	0	0	0	0	1	1	0	0	0	0	1	0	1	0	0	0	0	0
OTU_1772	Stramenopiles	Stramenopiles_X	Oomycota	Oomycota_X	Peronosporales	Phytophthora	Phytophthora_cactorum	2	0	0	0	0	0	0	0	0	0	0	0	0	0	0	0	1	1	1	0	0	0	0	0	0	1	0	1	0	0	0	0	0	0	0	0	0	0	0	0	0	0
OTU_1773	Alveolata	Dinophyta	Dinophyceae	Dinophyceae_X	Dinophyceae_XX	Fragilidium	Fragilidium_sp.	0	0	0	0	0	0	0	0	0	0	0	0	0	0	0	0	1	0	1	0	0	0	0	0	0	0	0	0	0	2	0	0	2	0	2	0	0	1	0	4	0	0
OTU_1774	Alveolata	Dinophyta	Syndiniales	Dino-Group-II	Dino-Group-II-Clade-5	Dino-Group-II-Clade-5_X	Dino-Group-II-Clade-5_X_sp.	0	0	0	0	0	0	0	0	0	0	3	0	0	4	2	4	12	0	1	0	1	1	1	0	1	0	1	1	1	0	2	2	0	0	2	0	0	0	3	0	1	0
OTU_1775	Opisthokonta	Choanoflagellida	Choanoflagellatea	Craspedida	Monosigidae_Group_A	Monosigidae_Group_A_X	Monosigidae_Group_A_X_sp.	0	0	0	0	0	0	0	0	0	0	0	0	0	0	0	0	0	1	0	0	0	0	0	0	0	0	1	3	0	0	0	0	0	0	0	0	0	0	0	0	0	0
OTU_1776	Alveolata	Dinophyta	Dinophyceae	Dinophyceae_X	Dinophyceae_XX	Protoperidinium	Protoperidinium_sp.	0	0	0	0	0	0	0	0	0	0	0	0	0	0	0	0	0	0	0	0	0	0	1	6	4	0	0	1	0	0	0	0	0	0	0	0	0	0	0	0	0	0
OTU_1777	Rhizaria	Cercozoa	Filosa-Sarcomonadea	Glissomonadida	Sandonidae	Sandona	Sandona_sp.	0	0	0	0	0	0	0	0	0	0	0	0	0	0	0	0	0	0	0	0	0	0	0	0	0	0	0	0	0	0	0	0	0	0	0	0	0	0	0	0	0	0
OTU_1778	Alveolata	Dinophyta	Syndiniales	Dino-Group-II	Dino-Group-II-Clade-10-and-11	Dino-Group-II-Clade-10-and-11_X	Dino-Group-II-Clade-10-and-11_X_sp.	0	0	0	0	0	0	0	0	0	0	0	0	0	0	0	0	0	0	0	0	0	0	0	0	0	0	0	0	1	0	0	0	0	0	0	0	3	0	1	1	1	2
OTU_1779	Alveolata	Dinophyta	Syndiniales	Dino-Group-II	Dino-Group-II-Clade-6	Dino-Group-II-Clade-6_X	Dino-Group-II-Clade-6_X_sp.	0	0	0	0	0	0	0	0	0	0	0	0	0	0	0	0	0	0	0	0	0	0	0	0	0	0	0	0	6	1	8	0	5	3	1	1	0	1	4	0	2	3
OTU_1780	Opisthokonta	Choanoflagellida	Choanoflagellatea	Acanthoecida	Acanthoecidae_Group_G	Helgoeca	Helgoeca_nana	0	0	0	0	0	0	0	0	0	0	0	0	0	0	0	0	0	0	0	0	0	0	0	1	0	0	0	0	0	1	3	10	1	4	4	2	2	0	3	3	3	1
OTU_1781	Alveolata	Dinophyta	Syndiniales	Dino-Group-III	Dino-Group-III_X	Dino-Group-III_XX	Dino-Group-III_XX_sp.	0	0	0	0	0	0	0	0	0	0	0	0	0	0	0	0	0	0	0	0	0	0	0	0	0	0	0	1	0	0	0	0	0	1	0	0	2	0	0	1	1	1
OTU_1783	Alveolata	Dinophyta	Syndiniales	Dino-Group-I	Dino-Group-I-Clade-5	Dino-Group-I-Clade-5_X	Dino-Group-I-Clade-5_X_sp.	0	0	0	0	0	0	0	0	0	0	0	0	0	0	0	0	0	0	0	0	0	0	0	0	0	0	0	0	0	0	0	0	0	0	0	0	0	0	1	2	0	1
OTU_1786	Inc	Haptophyta	Pavlovophyceae	Pavlovales	Pavlovaceae	Exanthemachrysis	Exanthemachrysis_sp	3	0	0	3	1	1	2	0	1	1	0	0	0	0	0	0	0	0	0	4	5	4	1	1	1	0	1	1	0	0	0	0	0	0	0	0	0	0	0	0	0	0
OTU_1787	Alveolata	Dinophyta	Dinophyceae	Dinophyceae_X	Dinophyceae_XX	Azadinium	Azadinium_poporum	0	0	0	0	0	0	1	1	0	0	0	2	0	0	0	0	1	1	2	0	0	0	0	0	0	0	0	1	0	0	0	0	0	0	0	0	0	0	0	0	0	0
OTU_1788	Rhizaria	Cercozoa	Filosa-Thecofilosea	Cryomonadida	Cryothecomonas-lineage	Cryothecomonas	Cryothecomonas_sp.	0	0	0	0	0	0	0	0	0	0	0	0	0	0	0	0	0	2	0	0	0	0	0	0	0	0	0	0	0	0	0	0	0	0	0	0	1	0	0	1	0	0
OTU_1789	Alveolata	Dinophyta	Syndiniales	Dino-Group-II	Dino-Group-II-Clade-4	Dino-Group-II-Clade-4_X	Dino-Group-II-Clade-4_X_sp.	0	0	0	0	0	0	0	0	0	0	0	5	1	0	4	0	3	1	1	2	0	2	1	0	0	0	0	0	0	0	0	0	0	1	0	0	0	0	0	1	0	0
OTU_1790	Alveolata	Dinophyta	Syndiniales	Dino-Group-II	Dino-Group-II-Clade-1	Dino-Group-II-Clade-1_X	Dino-Group-II-Clade-1_X_sp.	0	0	0	0	0	0	0	0	0	0	0	0	0	0	0	0	2	0	0	0	1	2	1	12	4	2	1	2	1	0	2	0	1	0	3	0	0	0	1	13	4	0
OTU_1791	Rhizaria	Radiolaria	Acantharea	Acantharea-Group-II	Acantharea-Group-II_X	Acantharea-Group-II_XX	Acantharea-Group-II_XX_sp.	0	0	0	0	0	0	0	0	0	0	0	0	0	0	0	0	0	0	0	0	0	0	0	0	1	0	0	0	0	0	1	0	0	0	0	0	0	0	0	0	0	0
OTU_1793	Alveolata	Dinophyta	Dinophyceae	Dinophyceae_X	Dinophyceae_XX	Dinophyceae_XXX	Dinophyceae_XXX_sp.	0	0	0	0	0	0	0	0	0	0	0	0	0	0	0	0	0	0	0	0	0	0	0	0	0	0	0	0	0	0	2	1	0	0	0	0	0	1	2	0	1	0
OTU_1794	Rhizaria	Cercozoa	Filosa-Thecofilosea	Ventricleftida	CCW10-lineage	CCW10-lineage_X	CCW10-lineage_X_sp.	2	0	0	0	0	0	0	0	0	1	0	0	0	1	1	1	2	2	2	0	0	0	0	0	0	0	0	1	0	0	0	0	0	0	0	0	0	0	0	0	0	0
OTU_1796	Rhizaria	Cercozoa	Filosa-Thecofilosea	Ebriida	TAGIRI1-lineage	TAGIRI1-lineage_X	TAGIRI1-lineage_X_sp.	0	2	0	0	1	0	0	7	4	0	0	1	0	1	2	0	0	0	1	0	0	0	0	0	0	0	0	0	0	0	0	0	1	0	1	0	0	0	0	0	0	0
OTU_1797	Rhizaria	Cercozoa	Filosa-Granofilosea	Filosa-Granofilosea_X	Novel-Gran-234	Novel-Gran-234_X	Novel-Gran-234_X_sp.	0	1	0	0	0	0	1	0	2	0	0	1	2	0	2	0	0	0	1	0	0	0	0	0	0	0	0	0	0	0	3	1	0	1	0	0	0	0	1	0	0	0
OTU_1798	Stramenopiles	Ochrophyta	Bacillariophyta	Bacillariophyta_X	Radial-centric-basal-Coscinodiscophyceae	Actinocyclus	Actinocyclus_sp.	1	1	0	0	0	0	0	0	1	0	0	1	1	2	1	1	1	2	0	0	0	0	0	0	0	1	2	0	4	3	1	0	2	4	1	0	0	2	1	4	1	0
OTU_1799	Stramenopiles	Ochrophyta	Bacillariophyta	Bacillariophyta_X	Polar-centric-Mediophyceae	Thalassiosira	Thalassiosira_guillardii	0	0	0	0	0	0	0	0	0	0	0	1	0	1	4	3	1	0	4	0	0	1	0	0	0	0	0	0	0	0	0	0	0	1	2	0	0	0	0	0	0	0
OTU_1800	Alveolata	Dinophyta	Syndiniales	Dino-Group-II	Dino-Group-II-Clade-1	Dino-Group-II-Clade-1_X	Dino-Group-II-Clade-1_X_sp.	0	0	0	0	0	0	0	0	0	0	0	0	0	0	0	0	0	0	0	2	1	3	0	4	5	0	4	8	2	3	3	3	0	1	0	0	1	2	1	0	2	0
OTU_1801	Inc	Haptophyta	Prymnesiophyceae	Phaeocystales	Phaeocystaceae	Phaeocystis	Phaeocystis_sp	0	0	0	0	0	0	0	0	0	0	0	0	0	0	0	0	0	0	0	1	0	1	0	0	0	0	6	3	4	3	3	3	0	4	0	0	2	5	10	1	7	9
OTU_1802	Alveolata	Dinophyta	Syndiniales	Dino-Group-I	Dino-Group-I_X	Dino-Group-I_XX	Dino-Group-I_XX_sp.	0	0	0	0	0	0	0	0	0	0	0	0	0	0	0	0	0	0	0	0	0	0	0	0	0	0	0	0	0	4	1	10	0	1	1	2	2	5	9	3	3	1
OTU_1803	Rhizaria	Cercozoa	Filosa-Thecofilosea	Ebriida	TAGIRI1-lineage	TAGIRI1-lineage_X	TAGIRI1-lineage_X_sp.	0	0	0	0	0	0	0	0	1	0	0	0	0	0	0	1	0	2	1	1	0	0	0	1	0	0	0	0	0	0	0	0	0	0	0	0	0	0	0	0	0	0
OTU_1804	Alveolata	Ciliophora	Oligohymenophorea	Scuticociliatia	Scuticociliatia-1	Scuticociliatia-1_X	Scuticociliatia-1_X_sp.	0	0	0	0	0	0	0	0	0	0	0	0	0	0	0	0	0	0	0	0	0	0	0	0	0	0	0	0	0	0	0	0	0	0	0	0	0	0	0	1	0	0
OTU_1805	Alveolata	Dinophyta	Syndiniales	Dino-Group-II	Dino-Group-II-Clade-14	Dino-Group-II-Clade-14_X	Dino-Group-II-Clade-14_X_sp.	0	0	0	0	0	0	0	0	0	0	0	0	0	0	0	0	1	0	0	0	0	0	0	0	0	0	0	0	0	1	1	1	0	0	0	0	0	0	0	0	2	0
OTU_1806	Inc	Haptophyta	Prymnesiophyceae	Prymnesiales	Prymnesiales_X	Chrysocampanula	Chrysocampanula_spinifera	0	0	0	0	0	0	1	0	0	0	0	2	5	0	0	0	0	0	10	0	0	0	0	0	0	1	13	0	0	0	0	0	1	0	0	0	1	2	0	0	3	2
OTU_1807	Stramenopiles	Stramenopiles_X	Oomycota	Oomycota_X	Oomycota_XX	Oomycota_XXX	Oomycota_XXX_sp.	0	0	0	0	0	0	0	0	0	0	0	0	0	0	0	0	0	0	0	0	0	0	1	1	0	0	1	0	0	0	0	0	0	0	0	0	0	0	0	0	0	0
OTU_1808	Inc	Haptophyta	Prymnesiophyceae	Prymnesiales	Prymnesiaceae	Prymnesiaceae_X	Prymnesiaceae_X_sp.	0	0	0	0	0	0	0	0	0	0	0	0	0	0	0	0	0	0	0	9	7	2	0	3	1	1	4	4	5	1	13	3	6	7	0	2	19	14	9	1	7	19
OTU_1809	Alveolata	Ciliophora	Spirotrichea	Choreotrichia	Strobilidiidae	Pelagostrobilidium	Pelagostrobilidium_sp.	0	0	0	0	0	0	0	0	0	0	0	0	0	0	0	0	0	0	0	0	0	0	1	0	1	0	0	2	0	1	0	0	0	1	0	0	1	0	0	0	1	1
OTU_1810	Rhizaria	Cercozoa	Filosa-Thecofilosea	Cryomonadida	Cryomonadida_X	Cryomonadida_XX	Cryomonadida_XX_sp.	0	0	0	0	0	0	0	0	0	1	0	0	0	0	0	0	0	0	0	0	0	0	0	1	0	0	0	0	0	0	0	0	0	0	0	0	0	0	0	0	0	0
OTU_1811	Alveolata	Ciliophora	Litostomatea	Haptoria	Spathidiidae	Semispathidium	Semispathidium_sp.	0	0	0	0	0	0	0	0	0	0	0	0	0	0	0	0	0	0	0	0	0	0	0	1	0	0	0	0	0	0	0	0	0	0	0	0	0	0	0	0	0	0
OTU_1812	Rhizaria	Cercozoa	Filosa-Imbricatea	Filosa-Imbricatea_X	Novel-clade-2	Novel-clade-2_X	Novel-clade-2_X_sp.	0	0	0	0	0	0	0	0	0	0	0	0	0	0	2	0	0	0	2	0	0	0	0	0	0	0	0	0	0	0	0	0	0	1	0	0	0	0	0	0	0	0
OTU_1813	Alveolata	Dinophyta	Dinophyceae	Dinophyceae_X	Dinophyceae_XX	Dinophyceae_XXX	Dinophyceae_XXX_sp.	0	0	0	0	0	0	0	0	0	0	0	0	0	0	0	0	2	1	1	0	0	0	0	0	0	0	0	0	0	0	0	0	0	0	0	0	0	0	0	0	0	0
OTU_1814	Alveolata	Dinophyta	Dinophyceae	Dinophyceae_X	Dinophyceae_XX	Dinophyceae_XXX	Dinophyceae_XXX_sp.	0	0	0	0	0	0	0	0	0	0	0	0	0	0	0	0	0	0	0	0	0	0	1	0	2	0	0	0	0	0	0	1	0	0	0	0	0	0	0	0	1	0
OTU_1817	Alveolata	Dinophyta	Syndiniales	Dino-Group-I	Dino-Group-I_X	Dino-Group-I_XX	Dino-Group-I_XX_sp.	0	0	0	0	0	0	0	0	0	0	0	0	0	0	0	0	0	0	0	0	0	0	0	0	0	0	0	0	0	1	1	0	0	0	0	0	0	0	0	1	1	0
OTU_1818	Alveolata	Dinophyta	Syndiniales	Dino-Group-II	Dino-Group-II-Clade-7	Dino-Group-II-Clade-7_X	Dino-Group-II-Clade-7_X_sp.	0	0	0	0	0	0	0	0	0	0	0	0	0	0	0	0	0	0	0	0	0	0	0	0	0	0	0	0	0	0	0	0	0	0	0	0	0	0	1	0	0	0
OTU_1819	Opisthokonta	Fungi	Chytridiomycota	Chytridiomycotina	Chytridiomycetes	Rhyzophidiales_X	Rhyzophidiales_X_sp.	0	0	0	0	0	1	0	0	0	0	0	1	0	0	2	0	0	0	5	0	0	0	0	0	0	0	0	0	0	0	0	0	0	0	0	0	0	0	0	0	0	0
OTU_1820	Alveolata	Dinophyta	Dinophyceae	Dinophyceae_X	Dinophyceae_XX	Dinophyceae_XXX	Dinophyceae_XXX_sp.	0	0	0	0	0	0	0	0	1	0	0	0	0	4	1	2	0	1	2	0	0	0	1	0	0	2	0	1	7	0	0	1	0	0	2	0	0	0	2	0	0	0
OTU_1821	Stramenopiles	Ochrophyta	Bacillariophyta	Bacillariophyta_X	Raphid-pennate	Stauroneis	Stauroneis_kriegeri	0	0	0	0	0	0	0	0	0	0	0	0	0	0	1	0	0	0	0	0	0	1	0	0	0	0	0	0	0	0	0	0	0	0	0	0	0	0	0	0	0	0
OTU_1822	Rhizaria	Cercozoa	Filosa-Imbricatea	Marimonadida	Marimonadida_X	Marimonadida_XX	Marimonadida_XX_sp.	0	0	0	0	0	0	0	0	0	0	0	0	0	0	0	0	0	0	0	0	0	0	0	0	0	0	0	0	0	0	0	0	0	0	0	0	0	0	0	0	0	0
OTU_1823	Stramenopiles	Ochrophyta	Dictyochophyceae	Dictyochophyceae_X	Pedinellales	Pedinellales_X	Pedinellales_X_sp.	0	0	0	0	0	0	0	0	0	0	0	0	0	0	0	0	0	0	0	0	0	1	0	1	2	0	3	4	1	3	2	7	0	0	1	1	1	1	1	1	0	2
OTU_1824	Alveolata	Dinophyta	Dinophyceae	Dinophyceae_X	Dinophyceae_XX	Dinophyceae_XXX	Dinophyceae_XXX_sp.	0	0	0	0	0	0	0	0	0	0	0	0	0	0	0	0	0	0	0	0	0	0	0	0	1	0	0	0	1	4	1	0	0	1	0	0	1	2	2	1	2	1
OTU_1825	Stramenopiles	Ochrophyta	Bacillariophyta	Bacillariophyta_X	Polar-centric-Mediophyceae	Polar-centric-Mediophyceae_X	Polar-centric-Mediophyceae_X_sp.	0	0	0	0	0	0	0	0	0	0	0	0	0	0	0	0	0	0	0	0	0	0	0	0	0	0	0	0	1	1	1	0	0	0	0	0	0	0	2	4	3	0
OTU_1826	Rhizaria	Radiolaria	RAD-B	RAD-B_X	RAD-B_XX	RAD-B_XXX	RAD-B_XXX_sp.	0	0	0	0	0	0	0	0	0	0	0	0	0	0	0	0	0	0	0	0	0	0	0	0	0	0	0	0	0	0	0	0	0	0	0	0	0	0	0	0	0	0
OTU_1828	Stramenopiles	Stramenopiles_X	Oomycota	Oomycota_X	Haliphthorales	Haliphthoros	Haliphthoros_sp.	0	0	0	0	0	0	0	0	0	0	1	0	0	0	3	0	1	0	1	0	0	0	0	0	0	0	0	0	0	0	0	0	0	0	0	0	0	0	0	0	0	0
OTU_1829	Alveolata	Ciliophora	Oligohymenophorea	Scuticociliatia	Scuticociliatia-1	Scuticociliatia-1_X	Scuticociliatia-1_X_sp.	0	0	0	0	0	0	0	0	0	0	0	0	0	0	0	0	0	0	0	0	0	0	1	0	0	0	0	0	0	1	2	1	2	0	0	1	0	2	0	0	0	1
OTU_1830	Alveolata	Ciliophora	Spirotrichea	Choreotrichia	Tintinnidae	Tintinnidae_X	Tintinnidae_X_sp.	0	0	0	0	0	0	0	0	0	0	0	0	0	0	0	0	0	0	0	0	0	0	0	0	0	0	0	0	0	2	0	7	0	2	0	0	3	1	2	1	2	6
OTU_1831	Opisthokonta	Fungi	Fungi_X	Fungi_XX	Fungi_XXX	Fungi_XXXX	Fungi_XXXX_sp.	0	0	0	0	0	0	0	0	0	0	0	0	0	0	0	0	0	2	0	0	0	0	0	0	0	0	0	0	0	0	0	0	0	0	0	0	0	0	0	0	0	0
OTU_1833	Alveolata	Ciliophora	Spirotrichea	Choreotrichia	Tintinnidae	Tintinnopsis	Tintinnopsis_tocantinensis	0	0	0	0	0	0	0	0	0	0	0	0	0	0	0	0	0	1	0	0	0	0	0	0	1	0	0	0	0	4	0	2	0	1	2	0	1	1	0	2	0	1
OTU_1834	Rhizaria	Cercozoa	Cercozoa_X	Cercozoa_XX	Cercozoa_XXX	Cercozoa_XXXX	Cercozoa_XXXX_sp.	0	0	0	0	0	0	0	0	0	0	0	0	0	0	1	0	0	0	0	0	2	0	0	0	0	0	1	1	0	0	0	0	3	2	4	1	0	0	0	0	0	0
OTU_1835	Rhizaria	Cercozoa	Filosa-Chlorarachnea	Chlorarachnida	Minorisa-lineage	Minorisa	Minorisa_minuta	0	0	0	0	0	0	0	0	0	0	0	0	0	0	0	0	0	0	0	0	0	0	0	0	0	0	0	1	1	1	1	1	1	2	0	2	1	3	4	2	1	5
OTU_1837	Rhizaria	Radiolaria	RAD-B	RAD-B_X	RAD-B-Group-IV	RAD-B-Group-IV_X	RAD-B-Group-IV_X_sp.	0	0	0	0	0	0	0	0	0	0	0	0	0	0	0	0	0	0	0	0	0	0	0	0	0	0	0	0	0	0	0	0	0	0	0	0	0	0	0	0	0	0
OTU_1838	Alveolata	Dinophyta	Dinophyceae	Dinophyceae_X	Dinophyceae_XX	Prorocentrum	Prorocentrum_shikokuense	0	0	0	0	0	0	0	0	0	0	0	0	0	0	0	0	0	0	0	0	0	0	0	0	0	0	0	0	0	2	2	0	0	0	0	0	3	2	2	0	1	2
OTU_1839	Stramenopiles	Stramenopiles_X	Labyrinthulea	Labyrinthulales	Labyrinthulaceae	Labyrinthulaceae_X	Labyrinthulaceae_X_sp.	1	3	1	3	3	3	0	4	1	2	0	1	0	0	0	0	0	0	1	0	0	0	0	0	0	0	0	0	0	0	0	0	0	0	0	0	0	0	0	0	0	0
OTU_1840	Rhizaria	Cercozoa	Filosa-Thecofilosea	Cryomonadida	Protaspa-lineage	Protaspa-lineage_X	Protaspa-lineage_X_sp.	0	0	0	0	0	0	0	0	0	1	1	0	0	0	0	0	0	0	0	0	0	0	0	0	0	0	0	0	0	0	0	0	0	0	0	0	0	0	0	0	0	0
OTU_1841	Stramenopiles	Ochrophyta	Bacillariophyta	Bacillariophyta_X	Polar-centric-Mediophyceae	Chaetoceros	Chaetoceros_sp.	2	0	1	0	1	7	1	0	0	1	0	0	0	0	0	0	0	0	0	0	0	0	0	0	0	0	0	0	0	0	0	0	0	0	0	0	0	0	0	0	0	0
OTU_1842	Rhizaria	Cercozoa	Filosa-Thecofilosea	Cryomonadida	Protaspa-lineage	Protaspa-lineage_X	Protaspa-lineage_X_sp.	0	0	0	0	0	0	0	0	0	0	0	0	0	0	0	0	0	4	0	0	0	0	0	0	0	0	0	0	0	0	0	0	0	0	0	0	0	0	0	0	0	0
OTU_1843	Alveolata	Dinophyta	Syndiniales	Dino-Group-I	Dino-Group-I-Clade-5	Dino-Group-I-Clade-5_X	Dino-Group-I-Clade-5_X_sp.	0	0	0	0	0	0	0	0	0	0	0	2	0	0	0	0	0	0	0	1	0	0	1	0	0	0	0	0	1	0	0	0	0	0	0	0	0	0	0	0	0	0
OTU_1846	Archaeplastida	Chlorophyta	Nephroselmidophyceae	Nephroselmidales	Nephroselmidales_X	Nephroselmis	Nephroselmis_viridis	0	0	0	0	0	0	0	0	0	0	0	0	0	0	0	0	0	0	0	0	0	0	0	0	0	0	0	0	1	0	1	1	3	1	0	0	1	0	3	1	0	0
OTU_1847	Rhizaria	Cercozoa	Endomyxa	Vampyrellida	Vampyrellida_X	Thalassomyxa	Thalassomyxa_sp.	0	0	0	0	0	0	0	0	0	0	0	0	0	0	0	0	0	0	0	0	0	0	0	0	0	0	0	0	0	0	0	0	0	0	0	0	0	0	0	0	0	0
OTU_1848	Alveolata	Dinophyta	Syndiniales	Dino-Group-II	Dino-Group-II-Clade-10-and-11	Dino-Group-II-Clade-10-and-11_X	Dino-Group-II-Clade-10-and-11_X_sp.	0	1	1	0	4	0	0	1	0	0	0	0	0	0	0	0	0	0	0	0	0	0	0	0	1	0	0	1	0	0	5	1	0	1	0	1	3	4	2	6	3	1
OTU_1850	Alveolata	Dinophyta	Syndiniales	Dino-Group-II	Dino-Group-II-Clade-1	Dino-Group-II-Clade-1_X	Dino-Group-II-Clade-1_X_sp.	0	1	1	2	3	2	2	0	0	0	0	2	2	0	0	0	0	0	0	0	0	0	0	0	0	0	0	0	0	0	0	0	0	0	0	0	0	0	0	0	0	0
OTU_1851	Rhizaria	Cercozoa	Filosa-Imbricatea	Thaumatomonadida	Thaumatomonadida_X	Thaumatomonadida_XX	Thaumatomonadida_XX_sp.	1	0	0	1	0	0	0	0	0	0	0	0	0	0	0	0	0	0	0	0	0	0	0	0	0	0	0	0	0	0	0	0	0	0	0	0	0	0	0	0	0	0
OTU_1852	Stramenopiles	Ochrophyta	Chrysophyceae	Chrysophyceae_X	Chrysophyceae_Clade-H	Clade-H_X	Clade-H_X_sp.	0	1	0	0	11	1	1	4	1	5	1	0	2	1	0	1	0	0	0	0	0	0	0	0	0	0	0	0	0	0	0	0	0	0	0	0	0	0	0	0	0	0
OTU_1853	Alveolata	Ciliophora	Spirotrichea	Choreotrichia	Strombidinopsidae	Parastrombidinopsis	Parastrombidinopsis_shimi	0	0	0	0	0	0	0	0	0	1	0	0	0	1	1	3	0	0	4	0	0	0	0	0	0	0	1	0	0	0	0	0	0	0	0	0	0	0	0	0	0	0
OTU_1854	Alveolata	Dinophyta	Dinophyceae	Dinophyceae_X	Dinophyceae_XX	Dinophyceae_XXX	Dinophyceae_XXX_sp.	0	0	0	1	0	0	0	0	0	0	0	0	0	0	0	0	2	0	6	0	0	0	0	0	0	0	1	0	0	0	0	0	0	0	0	0	0	0	0	0	0	0
OTU_1855	Alveolata	Dinophyta	Syndiniales	Dino-Group-II	Dino-Group-II-Clade-17	Dino-Group-II-Clade-17_X	Dino-Group-II-Clade-17_X_sp.	0	0	0	0	0	0	0	0	0	0	0	0	0	0	0	0	0	0	0	0	2	0	0	3	2	0	1	2	4	1	1	2	0	0	0	2	1	2	2	1	4	0
OTU_1856	Rhizaria	Radiolaria	RAD-B	RAD-B_X	RAD-B-Group-IV	RAD-B-Group-IV_X	RAD-B-Group-IV_X_sp.	0	0	0	0	0	0	0	0	0	0	0	0	0	0	0	0	0	0	1	0	0	0	0	0	0	0	0	0	0	0	0	0	0	0	0	0	0	0	0	0	0	0
OTU_1857	Stramenopiles	Ochrophyta	Bacillariophyta	Bacillariophyta_X	Polar-centric-Mediophyceae	Polar-centric-Mediophyceae_X	Polar-centric-Mediophyceae_X_sp.	0	0	0	0	0	0	0	0	0	0	0	0	0	0	0	0	0	0	0	0	0	0	0	0	0	0	0	0	1	0	0	0	0	0	1	0	0	0	0	0	0	2
OTU_1859	Inc	Apusomonadidae	Apusomonadidae_Group-1	Apusomonadidae_Group-1_X	Apusomonadidae_Group-1_XX	Apusomonadidae_Group-1_XXX	Apusomonadidae_Group-1_XXX_sp.	4	1	1	0	0	1	0	0	0	4	1	0	1	0	1	1	0	2	0	0	0	0	0	0	1	0	0	0	0	0	0	0	0	0	0	0	0	0	0	0	0	0
OTU_1860	Rhizaria	Cercozoa	Filosa-Thecofilosea	Ventricleftida	CCW10-lineage	CCW10-lineage_X	CCW10-lineage_X_sp.	1	0	0	1	2	0	0	1	1	0	0	0	1	1	1	1	1	0	0	0	0	0	0	0	0	0	0	0	0	0	0	0	0	0	0	0	0	0	0	0	0	0
OTU_1861	Stramenopiles	Stramenopiles_X	Pirsonia_Clade	Pirsonia_Clade_X	Pirsonia_Clade_XX	Pirsonia_Clade__XXX	Pirsonia_Clade__XXX_sp.	0	0	0	0	0	1	0	0	2	0	0	0	0	0	0	0	0	0	1	0	0	0	0	0	0	0	0	0	0	0	0	0	0	0	0	0	0	0	0	0	0	0
OTU_1862	Alveolata	Ciliophora	Spirotrichea	Choreotrichia	Choreotrichia_X	Choreotrichia_XX	Choreotrichia_XX_sp.	3	0	1	0	0	2	0	1	5	0	0	0	1	1	2	0	1	0	0	0	0	0	0	0	0	1	0	0	0	0	0	0	0	0	0	0	0	0	0	0	0	0
OTU_1863	Inc	Haptophyta	Prymnesiophyceae	Prymnesiales	Prymnesiophyceae_Clade_B3	Prymnesiophyceae_Clade_B3_X	Prymnesiophyceae_Clade_B3_X_sp.	0	0	0	0	0	0	0	0	0	13	0	0	0	1	0	1	0	0	0	0	0	0	0	0	0	0	0	0	0	1	0	0	0	0	0	0	0	0	0	0	0	0
OTU_1864	Inc	Centroheliozoa	Centroheliozoa_X	Centroheliozoa_XX	Centroheliozoa_XXX	Centroheliozoa_XXXX	Centroheliozoa_XXXX_sp.	0	0	0	0	0	0	0	0	0	0	0	0	0	0	0	0	0	0	0	0	0	0	0	0	0	0	0	0	0	0	0	0	0	0	0	0	0	0	0	0	0	0
OTU_1866	Alveolata	Dinophyta	Syndiniales	Dino-Group-II	Dino-Group-II-Clade-8	Dino-Group-II-Clade-8_X	Dino-Group-II-Clade-8_X_sp.	0	0	0	0	0	0	0	0	0	0	0	0	0	0	0	0	0	0	0	0	0	0	0	0	0	0	0	0	0	3	3	1	0	1	1	4	4	1	2	0	1	7
OTU_1867	Alveolata	Dinophyta	Syndiniales	Dino-Group-II	Dino-Group-II-Clade-5	Dino-Group-II-Clade-5_X	Dino-Group-II-Clade-5_X_sp.	0	0	0	0	0	0	0	0	0	0	0	0	0	0	0	0	0	0	0	0	0	0	0	0	0	0	0	0	0	1	0	0	0	0	0	0	0	0	0	0	0	0
OTU_1869	Rhizaria	Cercozoa	Filosa-Imbricatea	Euglyphida	Euglyphida_X	Euglyphida_XX	Euglyphida_XX_sp.	2	0	0	0	1	0	1	0	1	0	0	0	0	0	0	2	0	0	0	0	0	0	0	0	0	0	0	0	0	0	0	0	0	0	0	0	0	0	0	0	0	0
OTU_1870	Rhizaria	Cercozoa	Filosa-Thecofilosea	Cryomonadida	Protaspa-lineage	Protaspa-lineage_X	Protaspa-lineage_X_sp.	0	1	1	0	1	0	0	1	0	1	0	0	0	0	0	0	0	1	0	0	0	0	0	0	0	0	1	0	0	0	0	0	0	0	0	0	0	0	0	0	0	0
OTU_1871	Alveolata	Dinophyta	Dinophyceae	Dinophyceae_X	Dinophyceae_XX	Alexandrium	Alexandrium_leei	0	0	0	0	2	0	0	0	0	0	0	0	0	1	2	1	0	4	0	0	0	0	0	0	0	0	0	0	0	0	0	3	0	0	4	1	0	1	1	1	1	0
OTU_1872	Rhizaria	Cercozoa	Filosa-Thecofilosea	Ebriida	TAGIRI1-lineage	TAGIRI1-lineage_X	TAGIRI1-lineage_X_sp.	0	0	0	0	0	0	0	0	0	0	0	0	0	0	1	0	0	0	0	0	0	0	0	0	0	0	0	0	0	0	0	0	0	0	0	0	0	0	0	0	0	0
OTU_1873	Stramenopiles	Ochrophyta	Dictyochophyceae	Dictyochophyceae_X	Pedinellales	Apedinella	Apedinella_radians	0	0	0	0	0	0	0	0	0	0	0	0	0	0	6	2	1	0	0	0	0	0	0	1	0	0	0	0	0	0	0	0	0	0	0	0	0	0	0	0	0	0
OTU_1874	Rhizaria	Cercozoa	Cercozoa_X	Cercozoa_XX	Cercozoa_XXX	Cercozoa_XXXX	Cercozoa_XXXX_sp.	0	0	0	0	0	0	0	0	0	0	0	0	1	0	0	0	0	3	0	0	0	0	0	0	0	0	0	0	0	0	0	0	0	0	0	0	0	0	0	0	0	0
OTU_1876	Alveolata	Dinophyta	Syndiniales	Dino-Group-II	Dino-Group-II-Clade-24	Dino-Group-II-Clade-24_X	Dino-Group-II-Clade-24_X_sp.	0	0	0	0	0	0	0	0	0	0	0	5	0	0	4	0	0	0	1	0	1	2	0	1	0	0	0	0	0	0	0	0	0	0	0	0	0	0	0	0	0	0
OTU_1877	Rhizaria	Cercozoa	Cercozoa_X	Cercozoa_XX	Cercozoa_XXX	Cercozoa_XXXX	Cercozoa_XXXX_sp.	0	0	0	0	0	0	0	0	0	0	0	0	0	0	0	1	0	0	0	0	0	0	1	0	0	0	0	0	0	0	0	0	0	2	0	0	0	1	0	0	0	0
OTU_1878	Alveolata	Dinophyta	Dinophyceae	Dinophyceae_X	Dinophyceae_XX	Dinophyceae_XXX	Dinophyceae_XXX_sp.	0	0	0	0	0	0	0	0	0	0	0	0	0	0	0	0	0	0	1	0	0	0	0	0	0	0	2	1	1	0	0	0	0	0	0	0	0	0	0	0	0	0
OTU_1879	Rhizaria	Cercozoa	Filosa-Imbricatea	Thaumatomonadida	Thaumatomonadida_X	Thaumatomonadida_XX	Thaumatomonadida_XX_sp.	0	0	0	0	0	0	0	0	0	0	0	0	0	0	0	0	0	0	0	0	0	0	0	0	0	0	0	0	0	0	0	0	1	0	0	0	0	1	0	0	0	0
OTU_1880	Alveolata	Dinophyta	Syndiniales	Dino-Group-II	Dino-Group-II-Clade-10-and-11	Dino-Group-II-Clade-10-and-11_X	Dino-Group-II-Clade-10-and-11_X_sp.	0	0	0	0	0	0	0	0	0	0	0	0	0	0	0	0	0	0	0	0	0	0	0	0	0	0	0	0	0	2	0	0	0	0	0	0	0	0	1	0	0	0
OTU_1881	Rhizaria	Cercozoa	Filosa-Imbricatea	Filosa-Imbricatea_X	Novel-clade-2	Novel-clade-2_X	Novel-clade-2_X_sp.	0	0	0	0	0	0	0	0	0	0	0	0	0	0	0	0	0	0	0	0	0	0	0	0	1	0	0	0	0	0	0	0	0	0	0	0	0	0	0	0	0	0
OTU_1882	Alveolata	Dinophyta	Dinophyceae	Dinophyceae_X	Dinophyceae_XX	Dinophyceae_XXX	Dinophyceae_XXX_sp.	0	0	0	0	0	0	0	0	0	0	0	0	0	0	0	0	0	0	0	0	0	0	0	0	0	0	0	0	1	3	5	2	3	3	2	0	1	2	0	0	0	1
OTU_1883	Alveolata	Apicomplexa	Apicomplexa_X	Novel-Apicomplexa-Class-1	Novel-Apicomplexa-Class-1_X	Novel-Apicomplexa-Class-1_XX	Novel-Apicomplexa-Class-1_XX_sp.	0	0	0	0	0	0	0	0	0	0	0	0	0	0	0	0	0	0	0	0	0	0	0	0	0	0	0	0	0	0	0	0	0	0	0	0	0	0	0	0	0	0
OTU_1884	Alveolata	Ciliophora	Spirotrichea	Hypotrichia	Hypotrichia_X	Hypotrichia_XX	Hypotrichia_XX_sp.	0	0	0	0	0	0	0	0	0	1	0	0	0	0	1	0	0	0	1	0	2	1	0	0	1	0	0	1	0	0	0	0	0	0	0	0	0	0	0	0	0	0
OTU_1886	Stramenopiles	Ochrophyta	Bacillariophyta	Bacillariophyta_X	Polar-centric-Mediophyceae	Skeletonema	Skeletonema_menzellii	0	0	0	0	0	0	0	0	0	0	0	0	0	0	0	0	0	0	0	1	0	0	0	0	0	3	0	1	1	2	1	1	4	2	1	2	0	0	0	0	0	0
OTU_1887	Alveolata	Ciliophora	Litostomatea	Cyclotrichia	Cyclotrichia_X	Cyclotrichia_XX	Cyclotrichia_XX_sp.	0	0	0	0	0	0	0	0	0	0	0	1	0	1	2	1	2	1	0	0	0	0	0	0	0	0	0	1	0	0	0	0	0	0	0	0	0	0	0	0	0	0
OTU_1888	Alveolata	Dinophyta	Syndiniales	Dino-Group-II	Dino-Group-II-Clade-1	Dino-Group-II-Clade-1_X	Dino-Group-II-Clade-1_X_sp.	1	0	0	0	0	0	0	0	0	0	2	0	1	3	1	1	1	0	0	0	2	1	0	1	1	1	1	1	0	3	1	3	0	0	1	0	1	0	1	0	0	1
OTU_1889	Rhizaria	Cercozoa	Filosa-Imbricatea	Filosa-Imbricatea_X	Novel-clade-2	Novel-clade-2_X	Novel-clade-2_X_sp.	0	0	0	0	1	0	0	0	1	0	0	1	0	0	1	0	0	0	0	0	0	0	0	0	0	0	0	0	0	0	0	0	1	0	0	0	0	0	0	0	0	0
OTU_1890	Alveolata	Dinophyta	Dinophyceae	Dinophyceae_X	Dinophyceae_XX	Gonyaulax	Gonyaulax_spinifera_strain1	0	0	0	0	0	0	0	0	0	0	0	0	0	0	0	1	0	0	0	0	1	0	0	1	0	0	0	0	0	0	2	0	0	0	0	0	0	0	0	1	0	0
OTU_1891	Stramenopiles	Stramenopiles_X	MAST	MAST-7	MAST-7D	MAST-7D_X	MAST-7D_X_sp.	0	0	0	0	0	0	0	0	0	0	0	0	0	0	0	0	0	0	0	0	2	1	0	0	2	0	4	1	5	5	1	9	6	6	7	8	15	3	1	7	5	9
OTU_1892	Alveolata	Dinophyta	Syndiniales	Dino-Group-II	Dino-Group-II-Clade-12	Dino-Group-II-Clade-12_X	Dino-Group-II-Clade-12_X_sp._strain1	0	0	0	0	0	0	0	0	0	0	0	0	0	0	0	0	0	0	0	0	0	0	0	0	1	0	0	0	2	1	1	1	0	1	0	1	1	1	2	0	2	1
OTU_1893	Alveolata	Dinophyta	Dinophyceae	Dinophyceae_X	Dinophyceae_XX	Dinophyceae_XXX	Dinophyceae_XXX_sp.	0	0	0	0	0	0	0	0	0	0	0	0	0	0	0	0	0	0	0	0	0	0	0	0	0	1	0	0	0	0	1	0	0	0	0	0	0	0	0	0	0	0
OTU_1894	Alveolata	Dinophyta	Syndiniales	Dino-Group-II	Dino-Group-II-Clade-14	Dino-Group-II-Clade-14_X	Dino-Group-II-Clade-14_X_sp.	0	0	0	0	0	0	0	0	0	0	0	0	0	0	0	0	0	0	1	0	0	0	0	0	0	0	0	0	2	0	3	3	0	1	0	0	2	1	4	0	4	0
OTU_1896	Rhizaria	Cercozoa	Filosa-Thecofilosea	Ventricleftida	CCW10-lineage	CCW10-lineage_X	CCW10-lineage_X_sp.	1	0	0	1	1	0	2	1	2	0	0	0	0	0	2	0	1	0	0	0	0	0	0	0	0	0	0	0	0	0	0	0	0	0	0	0	0	0	0	0	0	1
OTU_1897	Stramenopiles	Ochrophyta	Bacillariophyta	Bacillariophyta_X	Radial-centric-basal-Coscinodiscophyceae	Coscinodiscus	Coscinodiscus_jonesianus	0	0	0	0	0	0	0	1	0	1	0	0	0	0	1	2	1	0	8	0	0	0	0	0	0	0	1	0	0	1	0	0	0	0	0	0	0	0	0	0	0	0
OTU_1898	Alveolata	Dinophyta	Syndiniales	Dino-Group-IV	Dino-Group-IV-Hematodinium-Group	Hematodinium	Hematodinium_sp.	0	0	0	0	0	0	0	0	0	0	0	1	2	2	0	1	4	0	0	0	0	0	0	0	0	0	0	0	2	0	0	0	0	0	0	0	0	0	0	0	0	0
OTU_1899	Alveolata	Apicomplexa	Apicomplexa_X	Gregarines	Gregarines_X	Gregarines_XX	Gregarines_XX_sp.	0	0	0	0	0	0	0	0	0	0	0	0	0	0	0	0	0	0	0	0	0	0	0	0	0	0	0	0	0	0	0	0	0	0	0	0	0	0	0	0	0	0
OTU_1900	Alveolata	Dinophyta	Syndiniales	Dino-Group-II	Dino-Group-II-Clade-23	Dino-Group-II-Clade-23_X	Dino-Group-II-Clade-23_X_sp.	0	0	0	0	0	0	0	0	0	0	0	0	0	0	0	0	0	0	0	0	0	1	0	0	1	0	0	1	1	3	3	3	2	4	16	9	10	5	8	13	4	2
OTU_1901	Alveolata	Apicomplexa	Apicomplexa_X	Gregarines	Gregarines_X	Gregarines_XX	Gregarines_XX_sp.	0	0	0	0	0	0	0	0	0	0	0	0	0	0	0	0	0	0	0	0	0	0	0	0	0	0	0	0	0	0	0	0	0	0	0	0	0	0	0	0	0	0
OTU_1902	Rhizaria	Radiolaria	Polycystinea	Spumellarida	Spumellarida-Group-I	Spumellarida-Group-I_X	Spumellarida-Group-I_X_sp.	0	0	0	0	0	0	0	0	0	0	0	0	0	0	0	0	0	0	0	0	0	0	0	0	0	0	0	0	3	0	0	0	0	0	0	0	0	0	0	0	0	0
OTU_1903	Alveolata	Dinophyta	Syndiniales	Dino-Group-II	Dino-Group-II-Clade-25	Dino-Group-II-Clade-25_X	Dino-Group-II-Clade-25_X_sp.	0	0	0	0	0	0	0	0	0	0	0	0	0	0	0	0	0	0	1	1	0	1	0	0	1	0	0	0	5	3	2	1	1	2	0	0	2	3	2	0	1	6
OTU_1904	Alveolata	Dinophyta	Dinophyceae	Dinophyceae_X	Dinophyceae_XX	Dinophyceae_XXX	Dinophyceae_XXX_sp.	0	0	0	0	0	0	0	0	0	0	0	0	0	0	0	0	0	0	0	0	0	0	0	0	0	0	0	0	4	2	0	5	0	1	2	0	2	8	1	0	2	2
OTU_1905	Alveolata	Dinophyta	Syndiniales	Dino-Group-II	Dino-Group-II-Clade-22	Dino-Group-II-Clade-22_X	Dino-Group-II-Clade-22_X_sp.	0	0	0	0	0	0	0	0	0	0	0	0	0	0	0	0	0	0	0	0	0	0	0	0	0	0	0	0	0	2	2	1	2	1	0	1	0	0	2	0	1	1
OTU_1906	Alveolata	Ciliophora	Spirotrichea	Choreotrichia	Tintinnidae	Eutintinnus	Eutintinnus_tubulosus	0	0	0	0	0	0	0	0	0	0	0	0	0	0	0	0	0	0	0	0	0	1	0	0	0	0	0	0	0	2	2	15	0	0	1	1	2	2	3	1	1	2
OTU_1907	Stramenopiles	Stramenopiles_X	Bicoecea	Borokales	Borokaceae	Borokaceae_X	Borokaceae_X_sp.	1	0	0	0	0	0	0	0	0	0	0	0	0	0	0	0	0	0	0	0	0	0	0	0	0	0	0	0	0	0	2	1	0	0	1	1	1	1	0	0	0	0
OTU_1908	Excavata	Metamonada	Fornicata	Fornicata_X	Carpediomonas-like	Carpediemonas	Carpediemonas_membranifera	0	0	0	0	0	0	0	0	0	0	0	0	0	0	0	0	0	0	0	0	0	0	0	0	0	0	0	0	0	0	0	0	0	0	0	0	0	0	0	0	0	0
OTU_1909	Alveolata	Dinophyta	Syndiniales	Dino-Group-II	Dino-Group-II-Clade-10-and-11	Dino-Group-II-Clade-10-and-11_X	Dino-Group-II-Clade-10-and-11_X_sp.	0	0	0	0	0	0	0	0	0	0	0	0	0	0	0	0	0	0	0	0	0	0	0	0	0	0	0	0	0	0	0	0	0	0	0	0	0	0	0	0	1	0
OTU_1910	Alveolata	Dinophyta	Dinophyceae	Dinophyceae_X	Dinophyceae_XX	Dinophyceae_XXX	Dinophyceae_XXX_sp.	0	1	0	0	0	0	0	0	1	0	0	0	0	0	2	0	0	0	0	0	0	0	0	0	0	0	0	0	1	3	0	1	0	0	0	0	4	0	0	3	3	0
OTU_1911	Stramenopiles	Stramenopiles_X	MAST	MAST-9	MAST-9C	MAST-9C_X	MAST-9C_X_sp.	0	0	0	0	0	0	0	0	1	0	0	0	0	0	0	0	0	0	0	0	0	0	2	0	1	0	0	1	1	0	0	0	0	0	0	0	0	0	0	0	0	0
OTU_1912	Alveolata	Dinophyta	Syndiniales	Dino-Group-II	Dino-Group-II-Clade-23	Dino-Group-II-Clade-23_X	Dino-Group-II-Clade-23_X_sp.	0	0	0	0	0	0	0	0	0	0	0	0	0	0	0	0	0	0	0	0	0	0	0	0	0	0	2	0	3	1	4	0	1	0	1	0	0	0	1	0	1	1
OTU_1913	Archaeplastida	Chlorophyta	Pyramimonadales	Pyramimonadales_X	Pyramimonadales_XX	Pterosperma	Pterosperma_sp.	0	3	0	0	4	0	0	0	1	0	0	2	1	0	1	0	0	4	4	1	0	0	0	1	0	0	0	0	0	0	0	0	0	0	0	0	0	0	0	0	0	0
OTU_1914	Alveolata	Dinophyta	Dinophyceae	Dinophyceae_X	Dinophyceae_XX	Dinophyceae_XXX	Dinophyceae_XXX_sp.	0	0	0	0	0	0	0	0	0	0	0	0	0	0	0	0	0	0	0	0	0	0	0	0	0	0	1	0	0	0	0	0	0	0	0	0	0	0	0	0	0	0
OTU_1915	Opisthokonta	Fungi	Ascomycota	Pezizomycotina	Pezizomycetes	Gyromitra	Gyromitra_californica	0	0	0	0	0	0	0	0	0	0	0	0	0	0	0	0	0	0	0	1	1	2	0	0	0	0	0	3	1	2	0	1	0	0	3	2	0	2	0	0	0	2
OTU_1916	Alveolata	Dinophyta	Syndiniales	Dino-Group-II	Dino-Group-II-Clade-23	Dino-Group-II-Clade-23_X	Dino-Group-II-Clade-23_X_sp.	0	0	0	0	0	0	0	0	0	0	0	0	0	0	0	0	0	0	1	0	0	0	2	2	0	1	1	0	0	1	3	0	2	1	3	2	2	3	8	4	1	2
OTU_1917	Alveolata	Dinophyta	Syndiniales	Dino-Group-II	Dino-Group-II-Clade-10-and-11	Dino-Group-II-Clade-10-and-11_X	Dino-Group-II-Clade-10-and-11_X_sp.	0	0	0	0	0	0	0	0	0	0	0	0	0	0	0	0	0	0	0	0	0	0	0	0	0	0	0	0	1	2	1	0	0	0	0	0	2	1	1	2	1	1
OTU_1920	Alveolata	Dinophyta	Syndiniales	Dino-Group-II	Dino-Group-II-Clade-32	Dino-Group-II-Clade-32_X	Dino-Group-II-Clade-32_X_sp._strain1	0	0	0	0	0	0	0	0	0	0	3	3	1	3	3	0	5	1	0	2	2	12	1	2	8	1	0	5	0	2	1	2	1	2	1	2	3	3	1	2	2	2
OTU_1921	Alveolata	Dinophyta	Dinophyceae	Dinophyceae_X	Dinophyceae_XX	Dinophyceae_XXX	Dinophyceae_XXX_sp.	0	0	0	0	0	0	0	0	0	0	0	0	0	0	0	0	0	0	0	0	0	0	0	0	0	0	0	0	0	0	0	0	0	0	0	0	0	0	0	0	0	0
OTU_1922	Alveolata	Dinophyta	Syndiniales	Dino-Group-IV	Dino-Group-IV-Hematodinium-Group	Hematodinium	Hematodinium_sp.	0	0	0	0	0	0	0	0	0	0	0	0	0	0	1	0	1	0	2	1	1	0	0	1	1	0	0	0	0	0	0	0	0	0	0	0	0	0	0	0	0	1
OTU_1923	Archaeplastida	Chlorophyta	Mamiellophyceae	Dolichomastigales	Crustomastigaceae	Crustomastigaceae-AB	Crustomastigaceae-AB_sp.	0	0	0	0	0	0	0	0	0	0	1	0	0	0	0	0	0	0	0	1	0	0	0	0	0	0	0	0	0	0	0	0	0	0	0	0	0	0	0	0	0	0
OTU_1924	Alveolata	Dinophyta	Syndiniales	Dino-Group-II	Dino-Group-II-Clade-1	Dino-Group-II-Clade-1_X	Dino-Group-II-Clade-1_X_sp.	0	0	0	0	0	0	0	0	0	0	0	0	0	0	0	1	0	0	0	0	0	0	0	0	1	0	0	1	0	1	1	0	1	2	1	1	3	0	0	0	1	3
OTU_1925	Alveolata	Dinophyta	Syndiniales	Dino-Group-II	Dino-Group-II-Clade-3	Dino-Group-II-Clade-3_X	Dino-Group-II-Clade-3_X_sp.	0	0	0	0	0	0	0	0	0	0	0	0	0	0	0	0	0	0	0	0	1	0	0	0	0	0	1	2	3	0	0	2	0	0	0	0	0	0	0	3	0	0
OTU_1926	Alveolata	Dinophyta	Syndiniales	Dino-Group-II	Dino-Group-II-Clade-12	Dino-Group-II-Clade-12_X	Dino-Group-II-Clade-12_X_sp.	0	0	0	0	0	0	0	0	0	0	0	2	0	0	0	0	0	0	0	0	2	1	1	1	4	0	3	2	4	0	4	1	0	0	0	0	1	0	1	4	1	0
OTU_1927	Alveolata	Dinophyta	Syndiniales	Dino-Group-II	Dino-Group-II-Clade-1	Dino-Group-II-Clade-1_X	Dino-Group-II-Clade-1_X_sp.	0	0	0	0	0	0	0	0	0	0	0	0	0	0	1	1	0	0	0	0	0	0	0	2	1	0	3	1	0	6	0	0	1	1	0	2	1	3	3	1	0	7
OTU_1928	Alveolata	Dinophyta	Syndiniales	Dino-Group-II	Dino-Group-II-Clade-1	Dino-Group-II-Clade-1_X	Dino-Group-II-Clade-1_X_sp.	0	0	0	0	0	0	0	0	0	0	0	0	0	0	0	0	0	0	0	4	2	2	0	0	0	0	0	0	0	0	1	0	0	0	0	0	0	0	0	0	0	0
OTU_1930	Rhizaria	Radiolaria	Acantharea	Chaunacanthida	Chaunacanthida_X	Symphyacanthida	Symphyacanthida_sp.	0	0	0	0	0	0	0	0	0	0	0	0	0	0	0	0	0	0	0	0	0	0	0	0	0	0	0	0	1	0	2	0	2	1	0	0	1	2	6	0	0	3
OTU_1931	Alveolata	Dinophyta	Syndiniales	Dino-Group-II	Dino-Group-II-Clade-31	Dino-Group-II-Clade-31_X	Dino-Group-II-Clade-31_X_sp.	0	0	0	0	0	0	0	0	0	0	0	0	0	0	0	0	0	0	0	0	0	0	0	0	0	0	0	0	1	3	0	1	0	0	0	0	0	0	0	0	1	0
OTU_1932	Alveolata	Dinophyta	Syndiniales	Dino-Group-II	Dino-Group-II-Clade-6	Dino-Group-II-Clade-6_X	Dino-Group-II-Clade-6_X_sp.	0	0	0	0	0	0	0	0	0	0	0	0	0	0	0	0	0	0	0	0	0	0	0	0	0	0	0	0	9	3	0	0	2	0	0	0	3	4	0	0	4	13
OTU_1934	Rhizaria	Cercozoa	Filosa-Thecofilosea	Ventricleftida	CCW10-lineage	CCW10-lineage_X	CCW10-lineage_X_sp.	0	0	0	0	0	0	0	0	0	0	0	0	0	1	1	1	0	3	1	0	0	0	0	0	0	0	0	0	0	0	0	0	0	0	0	0	0	0	0	0	0	0
OTU_1935	Rhizaria	Cercozoa	Filosa-Thecofilosea	Filosa-Thecofilosea_X	Filosa-Thecofilosea_XX	Filosa-Thecofilosea_XXX	Filosa-Thecofilosea_XXX_sp.	0	0	0	0	0	0	0	0	0	0	0	0	0	0	1	0	0	2	0	0	0	1	1	1	0	0	0	0	0	0	0	0	0	0	0	0	0	0	0	0	0	0
OTU_1936	Rhizaria	Radiolaria	RAD-B	RAD-B_X	RAD-B_XX	RAD-B_XXX	RAD-B_XXX_sp.	0	0	0	0	0	0	0	0	0	0	0	0	0	0	0	0	0	0	0	0	0	0	0	0	0	0	0	0	0	0	0	0	0	0	0	0	0	0	0	0	0	0
OTU_1937	Stramenopiles	Stramenopiles_X	MAST	MAST-3	MAST-3B	MAST-3B_X	MAST-3B_X_sp.	0	0	0	0	0	0	0	0	0	0	0	0	0	0	0	0	0	0	0	0	0	0	0	0	0	1	1	1	0	0	1	0	3	3	3	3	2	1	0	1	2	0
OTU_1938	Stramenopiles	Ochrophyta	Bacillariophyta	Bacillariophyta_X	Polar-centric-Mediophyceae	Hemiaulus	Hemiaulus_sinensis	0	0	0	0	0	0	0	0	0	0	0	0	0	0	0	0	0	0	0	0	0	0	0	0	0	1	0	0	12	0	0	0	1	0	0	0	1	1	0	3	1	0
OTU_1939	Alveolata	Dinophyta	Syndiniales	Dino-Group-II	Dino-Group-II-Clade-1	Dino-Group-II-Clade-1_X	Dino-Group-II-Clade-1_X_sp.	0	0	0	0	0	0	0	0	0	0	0	0	0	0	1	0	0	0	0	0	5	0	1	9	1	0	15	2	0	0	2	0	0	0	0	0	1	0	3	0	0	0
OTU_1940	Alveolata	Dinophyta	Syndiniales	Dino-Group-II	Dino-Group-II-Clade-10-and-11	Dino-Group-II-Clade-10-and-11_X	Dino-Group-II-Clade-10-and-11_X_sp.	0	0	0	0	0	0	0	0	0	0	0	0	0	0	0	0	0	0	0	0	0	0	0	1	2	0	0	0	1	0	0	0	0	0	0	0	0	0	0	0	0	0
OTU_1941	Rhizaria	Cercozoa	Filosa-Thecofilosea	Filosa-Thecofilosea_X	Filosa-Thecofilosea_XX	Filosa-Thecofilosea_XXX	Filosa-Thecofilosea_XXX_sp.	0	0	0	0	0	0	0	0	0	0	0	0	0	0	0	0	0	0	0	0	0	0	0	0	0	0	0	0	0	0	0	0	3	0	0	0	0	0	0	0	0	0
OTU_1942	Alveolata	Ciliophora	Litostomatea	Cyclotrichia	Cyclotrichia_X	Cyclotrichia_XX	Cyclotrichia_XX_sp.	0	0	0	0	0	0	0	0	0	0	0	0	0	1	0	0	0	0	0	0	1	0	0	0	0	0	0	1	0	1	1	1	2	1	4	0	1	1	2	10	0	0
OTU_1943	Rhizaria	Cercozoa	Filosa-Imbricatea	Filosa-Imbricatea_X	Novel-clade-2	Novel-clade-2_X	Novel-clade-2_X_sp.	0	0	0	0	0	0	0	0	0	0	0	0	0	0	1	0	0	0	1	0	0	0	0	0	0	0	0	0	0	0	0	0	0	0	0	0	0	0	0	0	0	0
OTU_1944	Rhizaria	Cercozoa	Filosa	Filosa_X	Filosa_XX	Discomonas	Discomonas_retusa	0	0	0	0	0	0	0	0	0	0	0	0	0	0	0	0	0	0	0	0	0	0	0	0	0	0	0	0	0	1	0	0	3	1	6	0	0	0	0	1	0	0
OTU_1945	Alveolata	Dinophyta	Dinophyceae	Dinophyceae_X	Dinophyceae_XX	Dinophyceae_XXX	Dinophyceae_XXX_sp.	0	0	0	0	0	0	0	0	0	0	0	0	0	0	0	0	0	0	0	0	0	0	0	0	0	0	0	0	2	6	4	5	3	4	0	5	8	8	5	0	3	5
OTU_1948	Alveolata	Ciliophora	Spirotrichea	Oligotrichia	Strombidiidae	Strombidiidae_X	Strombidiidae_X_sp.	0	0	0	0	0	0	0	0	0	0	0	0	0	0	0	0	0	0	0	0	0	0	0	0	0	0	0	0	0	1	0	0	0	0	0	0	1	0	0	0	0	0
OTU_1950	Rhizaria	Radiolaria	Polycystinea	Spumellarida	Spumellarida_X	Spumellarida_XX	Spumellarida_XX_sp.	0	0	0	0	0	0	0	0	0	0	0	0	0	0	0	0	0	0	0	0	0	0	0	0	0	0	0	0	0	0	0	0	0	0	0	0	0	0	0	2	2	0
OTU_1951	Alveolata	Ciliophora	Oligohymenophorea	Scuticociliatia	Cinetochilidae	Cinetochilum	Cinetochilum_sp.	2	4	0	0	1	0	0	0	0	0	0	0	0	0	0	0	0	0	0	1	1	0	0	0	0	0	0	0	0	0	0	0	0	0	0	0	0	0	0	0	0	0
OTU_1952	Alveolata	Dinophyta	Dinophyceae	Suessiales	Suessiales_X	Suessiales_XX	Suessiales_XX_sp.	0	0	0	2	0	1	0	0	0	1	0	0	0	0	0	1	0	0	1	0	0	0	0	0	0	0	0	0	0	0	0	0	1	0	0	0	0	0	0	0	0	0
OTU_1953	Rhizaria	Cercozoa	Filosa-Thecofilosea	Cryomonadida	Protaspa-lineage	Protaspa-lineage_X	Protaspa-lineage_X_sp.	0	0	0	0	0	0	0	0	0	0	0	0	0	1	0	0	2	0	1	0	0	0	0	0	0	0	0	0	0	0	0	0	0	0	1	0	0	0	0	0	0	0
OTU_1954	Rhizaria	Cercozoa	Filosa-Thecofilosea	Ebriida	TAGIRI1-lineage	TAGIRI1-lineage_X	TAGIRI1-lineage_X_sp.	1	3	2	1	1	1	0	0	0	0	1	0	0	3	1	6	1	1	1	1	0	0	0	0	0	0	0	0	0	0	0	0	0	0	0	0	0	0	0	0	0	0
OTU_1955	Opisthokonta	Fungi	Chytridiomycota	Chytridiomycotina	Chytridiomycotina_X	Chytridiomycotina_XX	Chytridiomycotina_XX_sp.	0	0	0	0	0	0	0	0	0	0	0	0	0	0	0	0	1	2	1	0	0	0	0	0	0	0	0	0	0	0	0	0	0	0	0	0	0	0	0	0	0	0
OTU_1956	Alveolata	Dinophyta	Syndiniales	Dino-Group-II	Dino-Group-II-Clade-22	Dino-Group-II-Clade-22_X	Dino-Group-II-Clade-22_X_sp.	0	0	0	0	0	0	0	0	0	0	0	0	0	0	0	1	0	0	0	0	0	0	0	1	0	0	1	1	3	0	0	2	1	1	0	0	2	1	6	0	3	0
OTU_1957	Alveolata	Alveolata_X	Alveolata_XX	Alveolata_XXX	Alveolata_XXXX	Alveolata_XXXXX	Alveolata_XXXXX_sp.	0	0	0	0	0	0	0	0	0	0	0	0	0	0	0	0	0	0	0	0	0	0	0	0	0	0	0	0	0	0	0	0	0	0	0	0	0	0	0	0	0	0
OTU_1958	Stramenopiles	Stramenopiles_X	MAST	MAST-9	MAST-9A	MAST-9A_X	MAST-9A_X_sp.	0	0	0	0	0	0	0	0	0	0	0	0	0	0	0	1	0	0	0	0	0	0	0	0	0	0	0	0	0	2	0	2	0	0	1	2	1	2	2	1	0	0
OTU_1959	Alveolata	Ciliophora	Spirotrichea	Oligotrichia	Tontoniidae	Pseudotontonia	Pseudotontonia_sp.	0	0	0	0	0	0	0	0	0	0	0	0	0	0	0	1	0	0	0	0	1	0	0	2	3	1	4	6	3	3	4	5	5	2	2	1	2	2	2	0	1	2
OTU_1961	Alveolata	Dinophyta	Syndiniales	Dino-Group-I	Dino-Group-I-Clade-5	Dino-Group-I-Clade-5_X	Dino-Group-I-Clade-5_X_sp.	0	0	0	0	0	0	0	0	0	0	0	0	0	0	0	0	0	0	0	0	0	0	0	0	0	0	0	0	0	0	1	1	5	3	4	0	4	1	1	0	0	0
OTU_1962	Alveolata	Dinophyta	Syndiniales	Dino-Group-III	Dino-Group-III_X	Dino-Group-III_XX	Dino-Group-III_XX_sp.	0	0	0	0	0	0	0	0	0	0	0	0	0	0	0	1	0	0	1	0	0	1	0	0	0	0	0	0	0	0	0	0	0	0	1	0	5	3	3	0	2	1
OTU_1963	Alveolata	Apicomplexa	Apicomplexa_X	Gregarines	Gregarines_X	Gregarinidae	Gregarinidae_sp.	0	0	0	0	0	0	0	0	0	0	0	0	0	0	0	0	0	0	0	0	0	0	0	0	0	0	0	0	0	0	0	0	0	0	0	0	0	0	0	0	0	0
OTU_1964	Rhizaria	Cercozoa	Filosa-Granofilosea	Limnofilida	Limnofilidae	Limnofila	Limnofila_longa	0	0	0	0	0	0	0	0	0	0	0	0	0	0	1	0	0	0	0	0	0	0	0	0	0	0	0	0	0	0	0	0	0	0	1	0	0	0	0	0	0	0
OTU_1965	Rhizaria	Cercozoa	Filosa-Thecofilosea	Ventricleftida	Ventrifissuridae	Ventrifissuridae_X	Ventrifissuridae_X_sp.	0	0	0	0	0	0	0	0	0	0	0	0	0	0	0	0	1	0	0	0	0	0	0	0	0	0	0	0	0	0	0	0	1	1	0	0	0	0	0	1	0	0
OTU_1966	Alveolata	Dinophyta	Syndiniales	Dino-Group-II	Dino-Group-II-Clade-7	Dino-Group-II-Clade-7_X	Dino-Group-II-Clade-7_X_sp.	0	0	0	0	0	0	0	0	0	0	0	0	0	0	0	0	0	0	0	0	0	2	0	0	3	0	4	16	0	0	0	0	1	0	0	0	1	0	1	0	1	0
OTU_1967	Rhizaria	Radiolaria	Acantharea	Arthracanthida-Symphyacanthida	Arthracanthida-Symphyacanthida_X	Arthracanthida-Symphyacanthida_XX	Arthracanthida-Symphyacanthida_XX_sp.	0	0	0	0	0	0	0	0	0	0	0	0	0	0	0	0	0	0	0	0	0	0	0	1	1	0	3	4	1	3	0	1	1	2	1	0	2	2	1	0	4	1
OTU_1969	Stramenopiles	Stramenopiles_X	Stramenopiles_XX	Stramenopiles_XXX	Stramenopiles_XXXX	Stramenopiles_XXXXX	Stramenopiles_XXXXX_sp.	0	0	0	0	0	0	0	0	0	0	0	0	1	0	0	0	0	0	0	0	2	1	0	3	3	0	1	1	2	1	2	0	2	4	2	0	0	1	2	4	0	2
OTU_1970	Opisthokonta	Choanoflagellida	Choanoflagellatea	Acanthoecida	Stephanoecidae_Group_D	Stephanoecidae_Group_D_X	Stephanoecidae_Group_D_X_sp.	0	0	0	0	0	0	0	0	0	0	0	0	1	0	0	0	0	0	0	0	0	0	0	1	0	0	0	0	0	1	2	3	1	4	2	1	1	1	4	3	0	1
OTU_1971	Alveolata	Dinophyta	Syndiniales	Dino-Group-II	Dino-Group-II_X	Dino-Group-II_XX	Dino-Group-II_XX_sp.	0	0	0	0	0	0	0	0	0	0	0	0	0	0	0	0	0	0	0	0	0	0	0	1	0	0	0	0	0	0	0	0	0	0	0	0	0	3	0	0	3	0
OTU_1972	Alveolata	Dinophyta	Dinophyceae	Dinophyceae_X	Dinophyceae_XX	Dinophyceae_XXX	Dinophyceae_XXX_sp.	0	0	0	0	0	0	0	0	0	0	0	0	0	0	0	0	0	0	0	0	0	0	2	0	1	0	0	0	0	0	0	0	0	0	0	0	0	2	1	0	0	0
OTU_1973	Alveolata	Dinophyta	Syndiniales	Dino-Group-II	Dino-Group-II-Clade-1	Dino-Group-II-Clade-1_X	Dino-Group-II-Clade-1_X_sp.	0	0	0	0	0	0	0	0	0	0	0	0	0	0	0	0	1	0	5	3	9	4	0	2	2	0	2	0	1	0	2	0	0	0	0	0	0	0	0	0	0	0
OTU_1976	Alveolata	Ciliophora	Spirotrichea	Euplotia	Discocephalidae	Discocephalus	Discocephalus_ehrenbergi	2	2	2	0	0	0	0	0	1	0	0	0	0	0	0	0	0	0	0	0	0	0	0	0	0	0	0	0	0	0	0	0	0	0	0	0	0	0	0	0	0	0
OTU_1977	Inc	Apusomonadidae	Apusomonadidae_Group-1	Apusomonadidae_Group-1_X	Apusomonadidae_Group-1_XX	Apusomonadidae_Group-1_XXX	Apusomonadidae_Group-1_XXX_sp.	0	1	0	1	0	0	0	0	0	0	2	2	0	0	0	0	0	0	0	0	1	0	0	0	0	0	0	0	0	0	0	0	0	0	0	0	0	0	0	0	0	0
OTU_1978	Opisthokonta	Mesomycetozoa	Ichthyosporea	Ichthyosphonida	Pseudoperkinsidae	Pseudoperkinsidae_X	Pseudoperkinsidae_X_sp.	0	0	0	0	0	0	0	0	1	0	0	0	0	0	0	0	0	0	0	3	0	1	1	0	0	0	0	1	0	0	0	0	0	0	0	0	0	0	0	0	0	0
OTU_1979	Rhizaria	Cercozoa	Filosa-Imbricatea	Thaumatomonadida	Thaumatomonadidae	Thaumatomastix	Thaumatomastix_sp.	0	0	0	0	0	0	0	0	0	1	0	0	0	0	0	0	0	2	0	0	0	0	0	0	0	0	0	0	0	0	0	0	0	0	0	0	0	0	0	0	0	0
OTU_1980	Rhizaria	Cercozoa	Cercozoa_X	Cercozoa_XX	Cercozoa_XXX	Cercozoa_XXXX	Cercozoa_XXXX_sp.	0	0	0	0	0	0	0	0	0	0	0	0	0	0	0	1	3	2	0	0	0	0	0	0	0	0	0	0	0	0	0	0	0	0	0	0	0	0	0	0	0	0
OTU_1981	Alveolata	Dinophyta	Dinophyceae	Dinophyceae_X	Dinophyceae_XX	Gyrodinium	Gyrodinium_fusiforme	0	1	0	0	0	0	0	0	2	0	0	0	0	0	0	0	0	0	0	0	1	0	0	1	0	0	0	0	0	0	0	0	0	0	0	0	0	0	0	0	0	0
OTU_1982	Rhizaria	Cercozoa	Filosa-Thecofilosea	Cryomonadida	Protaspa-lineage	Protaspa-lineage_X	Protaspa-lineage_X_sp.	0	0	0	0	0	0	0	0	0	0	0	0	0	0	0	1	0	2	0	0	0	0	0	0	0	0	0	1	0	0	0	0	0	0	0	0	0	0	0	0	0	0
OTU_1983	Alveolata	Ciliophora	Spirotrichea	Oligotrichia	Strombidiidae	Strombidium	Strombidium_conicum	0	0	0	0	0	0	1	0	0	0	0	0	0	0	0	0	0	0	0	0	0	0	0	0	0	0	0	0	0	0	0	0	0	0	0	0	0	0	0	0	0	0
OTU_1984	Alveolata	Dinophyta	Syndiniales	Dino-Group-IV	Dino-Group-IV-Hematodinium-Group	Hematodinium	Hematodinium_sp.	0	0	0	0	0	0	0	0	0	0	0	1	0	0	1	0	0	1	1	2	0	1	0	0	0	0	0	0	2	1	0	0	0	0	0	0	1	1	0	1	1	0
OTU_1985	Rhizaria	Cercozoa	Filosa-Imbricatea	Marimonadida	Marimonadida_X	Marimonadida_XX	Marimonadida_XX_sp.	0	0	0	0	0	0	0	0	0	0	0	2	0	0	5	1	0	0	0	0	0	0	0	0	0	0	0	0	0	2	0	0	0	0	0	0	0	0	0	0	0	0
OTU_1986	Rhizaria	Cercozoa	Filosa-Thecofilosea	Filosa-Thecofilosea_X	Novel-Clade-4	Novel-Clade-4_X	Novel-Clade-4_X_sp.	1	1	0	0	0	0	0	0	0	0	0	0	0	0	0	1	0	0	0	0	0	0	0	0	0	0	0	0	0	0	0	0	1	0	0	0	0	0	0	0	0	0
OTU_1987	Rhizaria	Radiolaria	Acantharea	Acantharea_X	Acantharea_XX	Acantharea_XXX	Acantharea_XXX_sp.	0	0	0	0	0	0	0	0	0	0	0	0	1	0	0	1	0	0	1	0	0	0	0	0	0	0	0	0	0	0	0	0	0	0	0	0	0	0	0	1	0	0
OTU_1988	Alveolata	Dinophyta	Dinophyceae	Dinophyceae_X	Dinophyceae_XX	Dinophyceae_XXX	Dinophyceae_XXX_sp.	0	0	0	0	0	0	0	0	0	0	0	0	0	0	0	0	0	0	0	0	1	0	0	0	3	0	0	0	3	1	0	3	0	1	0	0	0	3	1	0	1	0
OTU_1989	Rhizaria	Radiolaria	Polycystinea	Spumellarida	Spumellarida-Group-I	Spumellarida-Group-I_X	Spumellarida-Group-I_X_sp.	0	0	0	0	0	0	0	0	0	0	0	0	0	0	0	0	0	0	0	0	0	0	0	0	0	0	0	0	1	1	0	0	0	0	0	0	0	2	1	1	0	1
OTU_1990	Alveolata	Dinophyta	Syndiniales	Dino-Group-II	Dino-Group-II-Clade-20	Dino-Group-II-Clade-20_X	Dino-Group-II-Clade-20_X_sp.	0	0	0	0	0	0	0	0	0	0	0	0	0	0	0	0	0	0	0	0	0	0	0	0	0	0	0	0	7	2	3	0	3	0	2	4	3	3	2	1	5	2
OTU_1991	Rhizaria	Radiolaria	Polycystinea	Spumellarida	Spumellarida_X	Spumellarida_XX	Spumellarida_XX_sp.	0	0	0	0	0	0	0	0	0	0	0	0	0	0	0	0	0	0	0	0	0	0	0	0	0	0	0	0	0	0	0	0	0	0	0	0	0	0	0	0	0	0
OTU_1992	Rhizaria	Radiolaria	RAD-B	RAD-B_X	RAD-B_XX	RAD-B_XXX	RAD-B_XXX_sp.	0	0	0	0	0	0	0	0	0	0	0	0	0	0	1	0	0	0	0	0	0	0	0	0	0	0	0	0	0	0	0	0	0	0	0	0	0	0	0	0	0	0
OTU_1994	Alveolata	Dinophyta	Syndiniales	Dino-Group-II	Dino-Group-II-Clade-7	Dino-Group-II-Clade-7_X	Dino-Group-II-Clade-7_X_sp.	0	0	0	0	0	0	0	0	0	0	0	0	0	0	0	0	0	0	0	0	0	0	0	0	0	0	0	0	0	1	1	0	0	0	0	0	0	1	0	0	2	0
OTU_1995	Alveolata	Dinophyta	Dinophyceae	Dinophyceae_X	Dinophyceae_XX	Dinophyceae_XXX	Dinophyceae_XXX_sp._strain25	0	0	0	0	0	0	0	0	0	0	0	0	0	0	0	0	0	0	0	0	0	0	1	1	3	0	3	6	0	0	0	0	0	1	2	8	5	0	0	0	1	0
OTU_1996	Stramenopiles	Stramenopiles_X	MAST	MAST-3	MAST-3J	MAST-3J_X	MAST-3J_X_sp.	0	0	0	0	0	0	0	0	0	0	0	0	0	0	0	0	0	0	0	0	0	0	0	0	0	0	0	0	0	0	1	1	0	1	2	0	1	0	0	1	0	0
OTU_1997	Alveolata	Dinophyta	Dinophyceae	Dinophyceae_X	Dinophyceae_XX	Fragilidium	Fragilidium_sp.	0	0	0	0	0	0	0	0	0	0	0	0	0	0	0	0	0	0	0	0	0	0	0	0	0	0	0	0	0	0	0	0	0	0	0	0	0	0	0	0	0	0
OTU_1998	Rhizaria	Cercozoa	Cercozoa_X	Cercozoa_XX	Cercozoa_XXX	Cercozoa_XXXX	Cercozoa_XXXX_sp.	0	0	0	0	0	0	0	0	0	0	0	0	0	0	0	1	0	0	0	0	0	0	0	0	0	0	0	0	0	0	0	0	0	0	0	0	0	0	0	0	0	0
OTU_1999	Rhizaria	Cercozoa	Novel-clade-10-12	Novel-clade-12	NC12A-lineage	NC12A-lineage_X	NC12A-lineage_X_sp.	0	0	0	0	0	0	0	0	0	0	0	0	0	0	0	0	0	0	0	0	0	0	0	0	0	0	0	0	0	0	0	0	0	0	0	0	0	0	0	0	0	0
OTU_2000	Stramenopiles	Ochrophyta	Bacillariophyta	Bacillariophyta_X	Raphid-pennate	Bacillaria	Bacillaria_paxillifer	0	0	0	0	0	0	0	0	0	0	0	1	0	1	2	1	0	3	0	0	0	0	0	0	0	0	0	0	0	0	1	1	3	2	2	1	0	2	0	1	0	0
OTU_2001	Inc	Telonemia	Telonemia_X	Telonemia_XX	Telonemia-Group-1	Telonemia-Group-1_X	Telonemia-Group-1_X_sp.	0	0	0	0	0	0	0	0	0	0	0	0	0	0	0	0	0	0	0	0	2	1	0	0	1	0	0	1	2	0	0	0	2	4	0	1	2	0	0	0	0	0
OTU_2002	Rhizaria	Radiolaria	RAD-B	RAD-B_X	RAD-B_XX	RAD-B_XXX	RAD-B_XXX_sp.	0	0	0	0	0	0	0	0	0	0	0	0	0	0	0	0	0	0	0	0	0	0	0	0	0	0	0	0	0	0	0	0	0	0	0	0	0	0	0	0	0	0
OTU_2003	Excavata	Metamonada	Fornicata	Fornicata_X	Carpediomonas-like	Carpediemonas	Carpediemonas_sp.	0	0	0	0	0	0	0	0	0	0	0	0	0	0	0	0	0	0	0	0	0	0	0	0	0	0	1	0	0	0	1	0	1	2	0	32	3	2	2	0	2	0
OTU_2004	Rhizaria	Radiolaria	Polycystinea	Spumellarida	Spumellarida_X	Spumellarida_XX	Spumellarida_XX_sp.	0	0	0	0	0	0	0	0	0	0	0	0	0	0	0	0	0	0	0	0	0	0	0	0	0	0	0	0	1	0	0	0	0	0	0	0	0	0	0	0	0	0
OTU_2005	Stramenopiles	Ochrophyta	Bacillariophyta	Bacillariophyta_X	Raphid-pennate	Pinnularia	Pinnularia_nodosa	0	0	0	0	0	0	0	0	0	0	0	0	0	0	0	0	0	0	0	0	0	0	0	0	0	0	0	0	0	0	0	0	1	2	0	1	2	1	0	0	0	0
OTU_2006	Inc	Cryptophyta	Cryptophyceae	Cryptophyceae_X	Cryptomonadales	Cryptomonadales_X	Cryptomonadales_X_sp.	0	0	1	0	1	3	4	1	0	0	0	0	0	0	1	0	0	0	0	0	0	0	0	0	0	0	0	0	0	0	0	0	0	1	0	0	0	0	0	0	0	0
OTU_2007	Archaeplastida	Chlorophyta	Prasinococcales	Prasinococcales_X	Prasinococcales-Clade-B	Prasinococcales-Clade-B_X	Prasinococcales-Clade-B1_X_sp.	0	0	0	0	0	0	0	0	2	0	0	0	1	0	0	0	0	0	0	0	1	0	0	0	0	0	0	0	0	0	0	0	1	1	1	1	0	0	0	0	0	1
OTU_2008	Opisthokonta	Fungi	Ascomycota	Taphrinomycotina	Schizosaccharomycetes	Schizosaccharomyces	Schizosaccharomyces_japonicus	0	0	0	0	0	0	0	0	0	0	0	0	0	0	1	1	0	0	2	0	0	0	0	0	0	0	0	0	0	0	0	0	0	0	0	0	0	0	0	0	0	0
OTU_2009	Alveolata	Dinophyta	Syndiniales	Dino-Group-I	Dino-Group-I-Clade-3	Dino-Group-I-Clade-3_X	Dino-Group-I-Clade-3_X_sp.	0	0	0	0	0	0	0	0	0	4	0	0	0	0	0	0	0	0	2	4	0	1	0	0	0	0	0	0	0	0	0	0	0	0	0	0	0	0	0	0	0	0
OTU_2010	Alveolata	Dinophyta	Dinophyceae	Dinophyceae_X	Dinophyceae_XX	Karenia	Karenia_bidigitata	0	0	0	0	0	0	0	0	0	0	0	0	0	0	0	0	0	0	0	0	0	0	0	0	0	0	0	0	0	0	0	0	0	0	0	0	0	0	0	0	0	0
OTU_2011	Stramenopiles	Stramenopiles_X	Stramenopiles_X-Group-7	Stramenopiles_X-Group-7_X	Stramenopiles_X-Group-7_XX	Stramenopiles_X-Group-7_XXX	Stramenopiles_X-Group-7_XXX_sp.	0	0	0	0	0	0	0	0	0	0	0	0	0	0	0	0	1	1	1	0	0	0	0	0	0	0	0	1	0	1	0	0	1	2	0	0	0	0	2	0	0	0
OTU_2012	Rhizaria	Cercozoa	Filosa-Thecofilosea	Filosa-Thecofilosea_X	Mataza-lineage	Mataza-lineage_X	Mataza-lineage_X_sp._strain11	0	0	0	0	0	0	0	1	0	0	0	0	0	0	1	0	0	0	0	0	0	0	0	0	0	0	0	0	0	0	0	0	0	0	2	0	0	0	0	0	0	0
OTU_2013	Alveolata	Dinophyta	Dinophyceae	Dinophyceae_X	Dinophyceae_XX	Lepidodinium	Lepidodinium_sp.	0	0	0	0	0	0	0	0	0	0	0	4	0	0	2	0	4	1	0	0	0	0	0	0	0	0	1	0	0	0	0	0	0	0	0	0	0	0	0	0	0	0
OTU_2014	Alveolata	Dinophyta	Syndiniales	Dino-Group-II	Dino-Group-II-Clade-21	Dino-Group-II-Clade-21_X	Dino-Group-II-Clade-21_X_sp.	0	0	0	0	0	0	0	0	0	0	0	1	0	0	0	0	0	1	0	0	1	0	1	1	2	0	0	0	1	2	0	0	0	1	0	3	0	1	0	1	0	0
OTU_2015	Archaeplastida	Chlorophyta	Prasino-Clade-VII	Prasino-Clade-VII_X	Prasino-Clade-VII-A	Prasino-Clade-VII-A-6	Prasino-Clade-VII-A-6_sp.	0	0	0	0	0	0	0	0	0	0	0	0	0	0	0	0	0	0	0	0	0	0	0	0	0	0	0	0	3	0	1	1	0	3	0	1	2	1	1	1	1	3
OTU_2016	Rhizaria	Radiolaria	Acantharea	Acantharea-Group-I	Acantharea-Group-I_X	Acantharea-Group-I_XX	Acantharea-Group-I_XX_sp.	0	0	0	0	0	0	0	0	0	0	0	0	0	0	0	0	0	0	0	0	0	0	0	0	0	0	0	0	1	0	0	0	0	0	0	0	0	0	0	1	0	0
OTU_2017	Alveolata	Dinophyta	Syndiniales	Dino-Group-II	Dino-Group-II-Clade-21	Dino-Group-II-Clade-21_X	Dino-Group-II-Clade-21_X_sp.	0	0	0	0	0	0	0	0	0	0	0	0	0	0	0	0	0	0	0	0	0	0	0	0	0	0	0	0	0	1	0	0	0	0	0	0	2	1	0	0	1	0
OTU_2019	Archaeplastida	Chlorophyta	Prasinococcales	Prasinococcales_X	Prasinococcales-Clade-B	Prasinococcales-Clade-B_X	Prasinococcales-Clade-B_X_sp.	0	0	0	0	0	0	0	0	0	0	0	0	0	0	0	0	0	0	0	0	0	0	0	0	0	0	0	0	0	1	3	3	2	1	1	3	1	3	4	1	3	1
OTU_2020	Opisthokonta	Choanoflagellida	Choanoflagellatea	Craspedida	Monosigidae_Group_A	Monosigidae_Group_A_X	Monosigidae_Group_A_X_sp.	0	0	0	0	0	0	0	0	0	0	0	0	0	0	0	0	0	0	0	0	0	0	0	0	0	0	0	0	0	2	0	3	0	0	1	0	0	1	0	1	3	1
OTU_2021	Stramenopiles	Stramenopiles_X	Labyrinthulea	Labyrinthulales	Labyrinthulaceae	Labyrinthulaceae_X	Labyrinthulaceae_X_sp.	1	0	0	3	0	0	1	0	0	2	0	3	1	0	0	0	0	0	0	0	0	0	0	0	0	0	0	0	0	1	1	4	0	0	1	0	0	0	0	0	0	1
OTU_2022	Inc	Haptophyta	Prymnesiophyceae	Phaeocystales	Phaeocystaceae	Phaeocystis	Phaeocystis_sp	13	3	1	1	0	0	1	1	0	2	2	0	1	0	0	0	0	0	0	0	0	0	0	0	0	0	0	0	0	0	0	0	0	0	0	0	0	0	0	0	0	0
OTU_2023	Rhizaria	Cercozoa	Filosa-Thecofilosea	Filosa-Thecofilosea_X	Filosa-Thecofilosea_XX	Filosa-Thecofilosea_XXX	Filosa-Thecofilosea_XXX_sp.	3	0	0	0	0	0	1	4	2	0	0	0	0	0	0	1	0	0	0	0	0	0	0	0	0	0	0	0	0	0	0	0	0	0	0	0	0	0	0	0	0	0
OTU_2024	Stramenopiles	Ochrophyta	Bacillariophyta	Bacillariophyta_X	Polar-centric-Mediophyceae	Odontella	Odontella_sinensis	2	0	0	0	0	0	0	0	1	1	0	0	0	0	0	0	2	0	0	0	0	0	0	0	0	0	0	0	0	0	0	1	0	1	0	0	0	0	0	0	0	0
OTU_2025	Alveolata	Dinophyta	Syndiniales	Dino-Group-II	Dino-Group-II-Clade-17	Dino-Group-II-Clade-17_X	Dino-Group-II-Clade-17_X_sp.	0	0	0	0	0	0	0	0	0	0	0	2	0	0	5	0	1	1	1	0	0	1	0	2	3	0	0	0	0	2	1	3	0	0	0	0	1	0	2	0	1	0
OTU_2026	Inc	Hilomonadea	Planomonadida	Planomonadidae	Planomonadidae_Group-1	Planomonadidae_Group-1_X	Planomonadidae_Group-1_X_sp.	0	0	0	0	0	0	0	0	0	0	0	0	0	0	0	0	0	0	0	0	1	0	0	0	0	0	0	1	0	2	0	0	0	0	3	0	0	0	0	0	0	0
OTU_2028	Inc	Haptophyta	Prymnesiophyceae	Prymnesiales	Chrysochromulinaceae	Chrysochromulina	Chrysochromulina_sp	0	0	0	0	0	0	0	0	0	0	0	0	0	0	0	0	0	0	0	0	0	0	0	3	2	0	1	2	1	0	1	0	0	1	1	0	1	0	2	2	3	3
OTU_2029	Alveolata	Dinophyta	Dinophyceae	Dinophyceae_X	Dinophyceae_XX	Dinophyceae_XXX	Dinophyceae_XXX_sp.	0	0	0	0	0	0	0	0	0	0	0	0	0	0	0	0	0	0	0	0	0	0	2	0	0	0	0	0	0	0	0	0	0	0	0	0	0	0	0	0	0	0
OTU_2030	Alveolata	Dinophyta	Dinophyceae	Dinophyceae_X	Dinophyceae_XX	Dinophyceae_XXX	Dinophyceae_XXX_sp.	0	0	0	0	0	0	0	0	0	0	0	0	0	0	0	0	0	0	0	0	0	0	0	0	2	0	0	0	1	0	1	0	0	1	0	3	1	3	3	0	4	0
OTU_2031	Stramenopiles	Ochrophyta	Bacillariophyta	Bacillariophyta_X	Raphid-pennate	Haslea	Haslea_sp.	0	0	0	0	0	0	0	0	0	0	0	0	0	0	0	0	0	0	0	0	0	0	0	0	0	0	0	0	2	4	2	2	1	2	1	0	0	4	4	1	0	0
OTU_2032	Rhizaria	Radiolaria	Polycystinea	Spumellarida	Spongodiscidae-Coccodiscidae	Spongodiscidae-Coccodiscidae_X	Spongodiscidae-Coccodiscidae_X_sp.	0	0	0	0	0	0	0	0	0	0	0	0	0	0	0	0	0	0	0	0	0	0	0	0	0	0	0	0	1	0	0	0	0	0	0	0	0	0	0	0	0	0
OTU_2033	Alveolata	Dinophyta	Syndiniales	Dino-Group-II	Dino-Group-II_X	Dino-Group-II_XX	Dino-Group-II_XX_sp.	0	0	0	0	0	0	0	0	0	0	0	0	0	0	0	0	0	0	0	0	0	0	0	0	0	0	0	0	3	0	1	1	1	0	0	1	1	7	3	0	4	3
OTU_2034	Stramenopiles	Stramenopiles_X	MAST	MAST-3	MAST-3J	MAST-3J_X	MAST-3J_X_sp.	0	0	0	0	0	0	0	0	0	0	0	0	0	0	0	1	0	0	0	0	0	0	0	1	1	0	0	0	1	1	3	3	2	1	4	1	0	0	0	2	0	1
OTU_2035	Rhizaria	Cercozoa	Filosa-Thecofilosea	Cryomonadida	Protaspa-lineage	Protaspa-lineage_X	Protaspa-lineage_X_sp.	0	0	0	0	0	1	0	0	0	0	0	0	0	0	1	1	2	8	5	1	15	1	2	4	0	2	2	0	0	4	5	1	5	4	12	37	10	1	1	49	9	1
OTU_2036	Alveolata	Dinophyta	Syndiniales	Dino-Group-II	Dino-Group-II-Clade-56	Dino-Group-II-Clade-56_X	Dino-Group-II-Clade-56_X_sp._strain1	0	0	0	0	0	0	0	0	0	0	0	0	0	0	0	0	0	0	0	0	0	0	0	0	0	0	0	0	0	1	3	1	0	0	0	0	1	0	0	0	0	0
OTU_2037	Stramenopiles	Stramenopiles_X	MAST	MAST-6	MAST-6_X	MAST-6_XX	MAST-6_XX_sp.	0	0	0	0	0	0	0	0	0	0	0	0	0	0	1	1	0	0	0	0	0	0	0	0	0	0	0	0	0	0	0	0	0	0	0	0	0	0	0	0	0	0
OTU_2039	Stramenopiles	Stramenopiles_X	Stramenopiles_XX	Stramenopiles_XXX	Stramenopiles_XXXX	Stramenopiles_XXXXX	Stramenopiles_XXXXX_sp.	4	0	1	3	3	4	2	2	1	0	0	5	0	0	0	1	0	0	0	0	1	0	1	0	0	0	0	0	0	0	0	0	0	0	0	2	2	0	1	0	0	0
OTU_2040	Stramenopiles	Stramenopiles_X	MAST	MAST-1	MAST-1C	MAST-1C_X	MAST-1C_X_sp.	0	0	0	0	0	1	0	0	0	0	0	0	0	1	0	0	0	0	0	1	0	0	0	0	0	0	0	0	0	0	0	0	0	0	0	0	0	0	0	0	0	0
OTU_2043	Alveolata	Ciliophora	Phyllopharyngea	Cyrtophoria	Chlamydodontidae	Chlamydodontidae_X	Chlamydodontidae_X_sp.	0	0	0	0	0	0	0	0	0	0	0	0	0	0	1	0	1	1	0	0	0	1	0	0	0	0	0	0	0	0	0	0	0	0	0	0	0	0	0	0	0	0
OTU_2044	Rhizaria	Cercozoa	Filosa-Granofilosea	Limnofilida	Limnofilidae	Limnofilidae_X	Limnofilidae_X_sp.	0	0	0	0	0	0	0	0	0	0	0	0	0	0	0	0	0	0	1	0	0	0	0	0	0	0	0	0	0	0	0	0	0	0	0	0	0	0	0	0	0	0
OTU_2045	Rhizaria	Cercozoa	Filosa-Imbricatea	Filosa-Imbricatea_X	Novel-clade-2	Novel-clade-2_X	Novel-clade-2_X_sp._strain2	0	0	0	0	0	0	0	0	0	0	0	0	0	0	0	0	0	0	0	0	0	0	0	0	0	0	0	0	0	1	1	1	2	2	1	0	0	0	2	0	0	0
OTU_2046	Alveolata	Dinophyta	Dinophyta_X	Dinophyta_XX	Dinophyta_XXX	Dinophyta_XXXX	Dinophyta_XXXX_sp.	0	0	0	0	0	0	0	0	0	0	0	0	0	0	0	0	0	0	0	0	0	0	0	0	0	0	0	0	0	1	0	0	0	0	0	0	1	0	0	1	0	0
OTU_2047	Alveolata	Dinophyta	Syndiniales	Dino-Group-II	Dino-Group-II-Clade-16	Dino-Group-II-Clade-16_X	Dino-Group-II-Clade-16_X_sp.	0	0	0	0	0	0	0	0	0	0	0	0	0	0	0	0	0	0	0	0	0	0	0	0	0	0	0	0	1	0	0	0	0	0	0	0	1	3	0	1	0	0
OTU_2048	Rhizaria	Radiolaria	RAD-B	RAD-B_X	RAD-B-Group-I	RAD-B-Group-I_X	RAD-B-Group-I_X_sp.	0	0	0	0	0	0	0	0	0	0	0	0	0	0	0	0	0	0	0	0	0	0	0	0	0	0	0	0	0	0	0	0	0	0	0	0	0	0	1	0	1	0
OTU_2049	Alveolata	Dinophyta	Syndiniales	Dino-Group-I	Dino-Group-I-Clade-5	Dino-Group-I-Clade-5_X	Dino-Group-I-Clade-5_X_sp.	0	0	0	0	0	0	0	0	0	0	1	1	1	0	0	0	0	0	0	0	0	0	0	0	0	0	0	0	0	0	0	0	0	0	0	0	1	0	0	0	0	0
OTU_2050	Opisthokonta	Mesomycetozoa	Ichthyosporea	Ichthyosphonida	Abeoformidae_Group_MAIP_2	Abeoformidae_Group_MAIP_2_X	Abeoformidae_Group_MAIP_2_X_sp.	0	0	0	0	0	0	0	0	0	0	0	0	0	0	0	0	0	0	0	1	0	0	0	0	0	2	0	0	0	0	0	0	0	0	1	0	0	0	0	0	0	0
OTU_2051	Alveolata	Ciliophora	Oligohymenophorea	Scuticociliatia	Scuticociliatia_X	Scuticociliatia_XX	Scuticociliatia_XX_sp.	0	0	0	0	0	0	0	0	0	0	0	0	0	0	0	0	0	0	0	0	0	0	0	1	0	0	0	0	0	0	0	0	0	0	0	0	0	0	0	0	0	0
OTU_2053	Alveolata	Dinophyta	Syndiniales	Dino-Group-II	Dino-Group-II-Clade-27	Dino-Group-II-Clade-27_X	Dino-Group-II-Clade-27_X_sp.	0	0	0	0	0	0	0	0	0	0	0	0	0	0	0	0	0	0	0	0	0	0	0	0	0	0	0	0	0	0	0	0	0	0	0	2	0	2	0	1	1	1
OTU_2054	Stramenopiles	Ochrophyta	Bacillariophyta	Bacillariophyta_X	Polar-centric-Mediophyceae	Thalassiosira	Thalassiosira_sp.	15	12	31	6	4	3	1	4	6	3	1	1	0	1	3	3	2	0	9	2	0	0	2	0	0	19	1	2	0	5	2	1	15	8	4	4	3	6	0	3	1	3
OTU_2055	Alveolata	Apicomplexa	Apicomplexa_X	Novel-Apicomplexa-Class-2	Novel-Apicomplexa-Class-2_X	Novel-Apicomplexa-Class-2_XX	Novel-Apicomplexa-Class-2_XX_sp.	0	0	0	0	0	0	0	0	0	0	0	0	0	0	0	0	0	0	0	0	0	0	0	0	0	0	0	0	0	0	0	0	0	0	0	0	0	0	0	0	0	0
OTU_2056	Alveolata	Dinophyta	Dinophyceae	Dinophyceae_X	Dinophyceae_XX	Protoperidinium	Protoperidinium_thulesense	0	0	0	0	0	0	0	0	0	0	0	0	0	0	0	0	0	0	0	0	0	0	0	0	0	0	0	0	0	0	0	0	0	0	0	0	0	0	0	0	0	0
OTU_2057	Alveolata	Ciliophora	Litostomatea	Haptoria	Lacrymariidae	Phialina	Phialina_salinarum	5	0	2	1	0	0	1	0	2	1	0	1	0	1	1	0	0	1	0	0	0	0	0	0	0	0	0	0	0	0	0	0	0	0	0	0	0	0	0	0	0	0
OTU_2058	Rhizaria	Cercozoa	Filosa-Imbricatea	Thaumatomonadida	Thaumatomonadida_X	Thaumatomonadida_XX	Thaumatomonadida_XX_sp.	1	1	1	0	0	1	0	0	0	0	0	1	2	2	0	0	0	0	0	0	0	0	0	0	0	0	0	0	0	0	0	0	0	0	0	0	0	0	0	0	0	0
OTU_2060	Stramenopiles	Stramenopiles_X	Pirsonia_Clade	Pirsonia_Clade_X	Pirsonia_Clade_XX	Pirsonia	Pirsonia_verrucosa	0	0	0	0	1	0	0	0	0	0	0	0	1	0	0	0	0	0	3	0	0	0	0	0	0	0	0	0	0	0	0	0	0	0	0	0	0	0	0	0	0	0
OTU_2061	Stramenopiles	Ochrophyta	Bacillariophyta	Bacillariophyta_X	Raphid-pennate	Raphid-pennate_X	Raphid-pennate_X_sp.	2	3	3	0	0	0	0	1	3	0	0	0	1	0	0	1	2	1	1	1	1	0	0	0	0	1	2	0	0	0	0	0	0	0	0	0	0	0	0	0	0	1
OTU_2062	Alveolata	Dinophyta	Dinophyceae	Dinophyceae_X	Dinophyceae_XX	Amylax	Amylax_triacantha	0	1	0	0	0	0	0	0	0	0	0	1	1	0	0	0	0	0	4	0	0	0	0	0	0	0	0	0	0	0	0	0	0	0	0	0	0	0	0	0	0	0
OTU_2063	Alveolata	Dinophyta	Syndiniales	Dino-Group-II	Dino-Group-II-Clade-10-and-11	Dino-Group-II-Clade-10-and-11_X	Dino-Group-II-Clade-10-and-11_X_sp.	0	0	0	0	0	0	0	0	0	0	0	1	0	0	0	0	0	0	0	2	0	0	3	0	0	1	0	0	0	0	0	0	0	0	1	1	2	0	1	1	1	0
OTU_2064	Alveolata	Ciliophora	Phyllopharyngea	Suctoria	Ephelotidae	Ephelota	Ephelota_sp.	0	0	0	0	0	0	0	0	0	0	0	0	0	0	0	0	0	0	0	0	0	0	0	0	0	0	0	0	0	0	0	0	0	0	0	0	0	0	0	0	0	0
OTU_2065	Rhizaria	Cercozoa	Filosa-Granofilosea	Limnofilida	Limnofilidae	Limnofilidae_X	Limnofilidae_X_sp.	0	0	0	0	0	0	0	0	0	0	0	0	0	0	0	0	0	4	0	0	1	0	0	0	0	0	0	0	0	0	0	0	0	0	0	0	0	0	0	0	0	0
OTU_2066	Stramenopiles	Stramenopiles_X	MAST	MAST-6	MAST-6_X	MAST-6_XX	MAST-6_XX_sp.	0	0	0	0	0	0	0	0	0	0	0	0	0	0	0	0	0	0	0	0	0	0	0	0	0	0	0	0	0	0	0	0	0	0	0	0	0	0	0	0	0	0
OTU_2067	Rhizaria	Radiolaria	RAD-B	RAD-B_X	RAD-B_XX	RAD-B_XXX	RAD-B_XXX_sp.	0	0	0	0	0	0	0	0	0	0	0	0	0	0	0	0	0	0	0	0	0	0	0	0	0	0	0	0	0	0	0	0	0	0	0	0	0	0	0	0	0	0
OTU_2068	Stramenopiles	Ochrophyta	Bacillariophyta	Bacillariophyta_X	Raphid-pennate	Raphid-pennate_X	Raphid-pennate_X_sp.	0	0	0	0	0	0	0	0	0	0	0	0	0	0	0	0	0	0	0	0	2	0	0	2	2	0	0	6	32	6	12	26	4	7	6	6	10	13	13	7	10	24
OTU_2069	Rhizaria	Radiolaria	Polycystinea	Spumellarida	Spongodiscidae-Coccodiscidae	Spongodiscidae-Coccodiscidae_X	Spongodiscidae-Coccodiscidae_X_sp.	0	0	0	0	0	0	0	0	0	0	0	0	0	0	0	0	0	0	0	0	0	0	0	0	0	0	0	0	0	0	0	0	0	0	0	0	0	0	0	0	0	0
OTU_2070	Alveolata	Dinophyta	Syndiniales	Dino-Group-II	Dino-Group-II-Clade-10-and-11	Dino-Group-II-Clade-10-and-11_X	Dino-Group-II-Clade-10-and-11_X_sp.	0	0	0	0	0	0	0	0	0	0	0	0	0	0	0	0	0	0	0	0	0	0	0	0	0	0	0	0	0	1	0	1	0	0	0	1	2	0	1	0	1	0
OTU_2071	Inc	Centroheliozoa	Centroheliozoa_X	Pterocystida	Pterocystida_X	Pterocystida_XX	Pterocystida_XX_sp.	0	0	0	0	0	0	0	0	0	0	0	0	0	0	0	0	0	0	0	0	0	0	0	0	0	0	1	0	1	3	4	6	3	9	16	3	3	4	19	18	6	4
OTU_2073	Alveolata	Apicomplexa	Apicomplexa_X	Gregarines	Gregarines_X	Gregarines_XX	Gregarines_XX_sp.	0	0	0	0	0	0	0	0	0	0	0	0	0	0	1	0	0	0	2	0	0	0	0	0	0	0	0	0	0	0	0	0	0	0	0	0	0	0	0	0	0	0
OTU_2075	Alveolata	Dinophyta	Syndiniales	Dino-Group-II	Dino-Group-II-Clade-10-and-11	Dino-Group-II-Clade-10-and-11_X	Dino-Group-II-Clade-10-and-11_X_sp.	0	0	0	0	0	0	0	0	0	0	0	0	0	0	0	0	0	0	0	0	0	0	0	0	0	0	0	0	0	0	2	15	0	0	0	0	1	0	0	3	0	0
OTU_2076	Alveolata	Dinophyta	Syndiniales	Dino-Group-II	Dino-Group-II-Clade-4	Dino-Group-II-Clade-4_X	Dino-Group-II-Clade-4_X_sp.	0	0	0	0	0	0	0	0	0	0	0	0	0	0	0	0	0	0	0	0	0	0	0	0	0	0	0	0	0	0	3	6	0	1	0	3	3	0	3	1	1	0
OTU_2078	Inc	Apusomonadidae	Apusomonadidae_Group-1	Apusomonadidae_Group-1_X	Apusomonadidae_Group-1_XX	Apusomonadidae_Group-1_XXX	Apusomonadidae_Group-1_XXX_sp.	0	0	1	0	0	0	0	1	3	2	0	1	1	1	3	0	1	1	2	0	0	0	0	0	0	0	0	0	0	0	0	0	0	0	0	0	0	0	0	0	0	0
OTU_2079	Alveolata	Apicomplexa	Apicomplexa_X	Novel-Apicomplexa-Class-1	Novel-Apicomplexa-Class-1_X	Novel-Apicomplexa-Class-1_XX	Novel-Apicomplexa-Class-1_XX_sp.	0	0	0	0	0	0	0	0	2	0	0	0	0	0	0	0	0	0	0	0	0	0	0	0	0	0	0	0	0	0	0	0	0	0	0	0	0	0	0	0	0	0
OTU_2080	Inc	Haptophyta	Prymnesiophyceae	Calcihaptophycidae	Calcihaptophycidae_X	Calcihaptophycidae_XX	Calcihaptophycidae_XX_sp.	0	0	0	0	0	0	0	0	0	1	0	0	0	0	0	0	0	0	0	9	12	6	1	1	2	0	0	2	0	0	2	1	0	1	0	2	0	0	1	0	1	2
OTU_2081	Alveolata	Ciliophora	Litostomatea	Cyclotrichia	Cyclotrichia_X	Cyclotrichia_XX	Cyclotrichia_XX_sp._strain10	0	0	0	0	0	0	0	0	0	0	0	0	0	0	1	0	1	0	1	0	0	1	0	0	0	0	0	0	0	0	0	0	0	0	0	0	0	0	0	1	1	0
OTU_2082	Alveolata	Ciliophora	Spirotrichea	Choreotrichia	Strobilidiidae	Strobilidiidae_X	Strobilidiidae_X_sp.	0	0	0	0	0	0	0	0	0	0	0	0	0	0	0	0	0	0	1	1	0	0	1	0	0	0	0	0	0	0	0	3	1	1	0	0	0	1	3	1	1	3
OTU_2083	Stramenopiles	Stramenopiles_X	Stramenopiles_XX	Stramenopiles_XXX	Stramenopiles_XXXX	Stramenopiles_XXXXX	Stramenopiles_XXXXX_sp.	1	0	0	0	0	0	0	0	0	0	0	0	0	0	1	0	0	2	1	1	1	2	0	1	2	0	0	0	0	2	0	3	1	1	1	3	2	1	1	1	0	3
OTU_2084	Alveolata	Dinophyta	Syndiniales	Dino-Group-III	Dino-Group-III_X	Dino-Group-III_XX	Dino-Group-III_XX_sp.	0	0	0	0	0	0	0	0	0	0	0	0	0	0	0	0	0	0	0	0	0	0	0	0	0	0	0	1	0	1	1	0	0	0	0	1	1	0	0	0	0	0
OTU_2085	Stramenopiles	Ochrophyta	Chrysophyceae	Chrysophyceae_X	Chrysophyceae_XX	Chrysophyceae_XXX	Chrysophyceae_XXX_sp.	0	0	0	0	0	0	0	0	0	0	0	0	0	0	0	0	0	0	0	0	0	0	0	1	0	0	1	1	0	0	2	0	0	1	1	0	0	1	0	0	0	0
OTU_2086	Inc	Cryptophyta	Cryptophyceae	Cryptophyceae_X	Cryptomonadales	Rhodomonas	Rhodomonas_sp.	0	5	0	0	0	0	0	0	0	0	0	0	0	1	0	1	0	0	0	0	0	0	1	0	1	0	0	0	0	4	0	0	5	0	0	1	0	0	0	1	0	1
OTU_2087	Stramenopiles	Stramenopiles_X	Stramenopiles_XX	Stramenopiles_XXX	Stramenopiles_XXXX	Stramenopiles_XXXXX	Stramenopiles_XXXXX_sp.	0	0	0	0	0	0	0	0	0	0	0	0	0	0	0	0	0	0	0	0	0	0	0	0	0	0	0	0	9	0	1	1	0	0	0	0	0	1	2	3	3	0
OTU_2090	Alveolata	Dinophyta	Syndiniales	Dino-Group-II	Dino-Group-II-Clade-26	Dino-Group-II-Clade-26_X	Dino-Group-II-Clade-26_X_sp.	0	0	0	0	0	0	0	0	0	0	0	0	0	0	0	0	0	0	0	0	0	0	0	0	1	0	0	0	2	2	0	0	0	0	0	0	0	0	3	2	1	0
OTU_2091	Alveolata	Dinophyta	Syndiniales	Dino-Group-II	Dino-Group-II-Clade-16	Dino-Group-II-Clade-16_X	Dino-Group-II-Clade-16_X_sp.	0	0	0	0	0	0	0	0	0	0	0	0	0	0	0	0	0	0	0	0	0	0	0	0	0	0	0	0	0	0	0	0	0	0	0	0	0	2	0	2	0	0
OTU_2092	Rhizaria	Cercozoa	Filosa-Granofilosea	Limnofilida	Limnofilidae	Limnofilidae_X	Limnofilidae_X_sp.	0	0	0	0	0	0	0	0	0	0	0	0	0	0	1	0	1	2	0	0	0	0	0	0	0	0	0	0	0	0	0	0	0	0	0	0	0	0	0	0	0	0
OTU_2093	Alveolata	Dinophyta	Dinophyceae	Dinophyceae_X	Dinophyceae_XX	Gonyaulax	Gonyaulax_spinifera_strain2	0	0	0	0	0	0	0	0	0	0	0	0	0	0	0	0	0	0	0	0	0	0	1	0	0	0	0	0	0	0	0	0	0	0	0	0	0	0	0	0	0	0
OTU_2094	Rhizaria	Cercozoa	Filosa-Thecofilosea	Ventricleftida	CCW10-lineage	CCW10-lineage_X	CCW10-lineage_X_sp.	1	1	0	0	4	0	0	2	3	1	0	0	0	0	0	0	0	0	0	0	0	0	0	0	0	0	0	0	0	0	0	0	0	0	0	0	0	0	0	0	0	0
OTU_2095	Opisthokonta	Fungi	Fungi_X	Fungi_XX	Fungi_XXX	Fungi_XXXX	Fungi_XXXX_sp.	0	0	0	0	0	0	0	0	0	0	0	0	0	0	0	0	0	3	1	0	0	1	0	0	0	0	0	0	0	0	0	0	0	0	0	0	0	0	0	0	0	0
OTU_2097	Alveolata	Ciliophora	Spirotrichea	Choreotrichia	Choreotrichia_X	Choreotrichia_XX	Choreotrichia_XX_sp.	0	0	0	0	0	0	1	0	0	0	0	0	0	0	0	1	1	0	0	0	0	0	0	0	0	0	0	0	0	0	0	0	0	0	0	0	0	0	0	0	0	0
OTU_2098	Alveolata	Apicomplexa	Apicomplexa_X	Gregarines	Gregarines_X	Gregarines_XX	Gregarines_XX_sp.	0	0	0	0	0	0	0	0	0	0	0	0	0	0	1	0	0	0	0	0	0	0	0	0	0	0	0	0	0	0	0	0	0	0	0	0	0	0	0	0	0	0
OTU_2099	Alveolata	Dinophyta	Syndiniales	Dino-Group-II	Dino-Group-II-Clade-1	Dino-Group-II-Clade-1_X	Dino-Group-II-Clade-1_X_sp.	0	0	0	0	0	0	0	0	0	0	0	0	0	0	0	0	0	0	0	0	0	3	0	0	2	0	1	1	1	1	4	1	0	1	0	0	1	2	3	3	4	4
OTU_2100	Alveolata	Ciliophora	Oligohymenophorea	Scuticociliatia	Scuticociliatia-1	Scuticociliatia-1_X	Scuticociliatia-1_X_sp.	0	0	0	0	0	0	0	0	0	0	0	0	0	0	0	0	0	0	0	0	0	0	1	0	0	0	1	0	5	1	0	2	0	0	0	3	4	0	2	2	2	0
OTU_2101	Alveolata	Dinophyta	Syndiniales	Dino-Group-II	Dino-Group-II-Clade-20	Dino-Group-II-Clade-20_X	Dino-Group-II-Clade-20_X_sp.	0	0	0	0	0	0	0	0	0	0	0	0	0	0	0	0	0	0	0	0	0	1	0	0	0	0	0	0	4	0	0	1	0	0	1	0	1	0	0	1	0	0
OTU_2102	Alveolata	Dinophyta	Syndiniales	Dino-Group-II	Dino-Group-II-Clade-4	Dino-Group-II-Clade-4_X	Dino-Group-II-Clade-4_X_sp.	0	0	0	0	0	0	0	0	0	0	0	0	0	0	0	0	0	0	0	0	0	0	0	0	0	0	0	0	1	0	0	0	0	0	0	0	0	1	0	0	0	1
OTU_2105	Stramenopiles	Stramenopiles_X	Labyrinthulea	Labyrinthulales	Labyrinthulaceae	Labyrinthulaceae_X	Labyrinthulaceae_X_sp.	1	5	0	0	1	0	0	0	0	1	0	0	0	0	0	0	0	1	1	0	0	0	0	0	0	0	0	0	0	0	0	0	0	0	0	0	0	0	0	0	0	0
OTU_2107	Alveolata	Dinophyta	Dinophyceae	Suessiales	Suessiales_X	Suessiales_XX	Suessiales_XX_sp.	0	0	0	0	2	1	1	0	2	0	0	0	0	0	0	0	0	0	0	0	0	0	0	0	0	0	0	0	0	0	0	0	0	0	0	0	0	0	0	0	0	0
OTU_2108	Rhizaria	Cercozoa	Filosa-Thecofilosea	Filosa-Thecofilosea_X	Mataza-lineage	Mataza-lineage_X	Mataza-lineage_X_sp.	1	1	4	0	2	8	2	0	0	0	0	0	0	0	0	1	0	0	1	0	0	0	0	0	1	0	2	0	0	0	0	0	1	1	1	0	0	0	0	0	0	0
OTU_2110	Alveolata	Dinophyta	Dinophyceae	Dinophyceae_X	Dinophyceae_XX	Amylax	Amylax_triacantha	0	0	0	0	1	0	0	0	0	0	0	0	0	0	0	1	1	0	0	0	0	0	0	0	1	0	0	0	0	0	0	0	0	0	0	0	0	0	0	0	0	0
OTU_2111	Stramenopiles	Ochrophyta	Bacillariophyta	Bacillariophyta_X	Polar-centric-Mediophyceae	Chaetoceros	Chaetoceros_sp.	0	0	0	0	0	0	0	0	0	0	0	0	0	0	0	0	0	0	0	1	0	0	0	0	0	4	0	0	0	0	0	0	1	3	1	1	0	0	0	0	0	0
OTU_2112	Stramenopiles	Ochrophyta	Bacillariophyta	Bacillariophyta_X	Polar-centric-Mediophyceae	Chaetoceros	Chaetoceros_sp.	0	0	0	0	0	0	0	0	0	0	0	0	0	0	0	0	1	0	1	0	0	0	0	0	0	0	0	0	1	1	2	2	1	15	6	1	1	0	4	0	2	1
OTU_2113	Alveolata	Dinophyta	Dinophyceae	Dinophyceae_X	Dinophyceae_XX	Dinophyceae_XXX	Dinophyceae_XXX_sp.	0	0	0	0	0	0	0	0	0	0	0	0	0	0	0	1	0	0	0	1	1	1	1	1	0	1	0	0	0	3	4	2	0	2	1	0	3	2	2	3	8	1
OTU_2114	Rhizaria	Radiolaria	RAD-B	RAD-B_X	RAD-B_XX	RAD-B_XXX	RAD-B_XXX_sp.	0	0	0	0	0	0	0	0	0	0	0	0	0	0	0	0	0	0	0	0	0	0	0	0	0	0	0	0	0	0	0	0	0	0	0	0	0	0	0	0	0	0
OTU_2115	Alveolata	Dinophyta	Syndiniales	Dino-Group-II	Dino-Group-II-Clade-47	Dino-Group-II-Clade-47_X	Dino-Group-II-Clade-47_X_sp._strain1	0	0	0	0	0	0	0	0	0	0	0	0	0	0	0	0	0	0	0	0	0	0	0	1	0	0	1	1	1	9	1	0	3	0	1	0	1	4	0	0	0	2
OTU_2116	Stramenopiles	Ochrophyta	Bacillariophyta	Bacillariophyta_X	Raphid-pennate	Raphid-pennate_X	Raphid-pennate_X_sp.	0	0	0	0	0	0	0	0	0	0	0	0	0	0	0	0	0	0	0	0	0	0	0	0	0	0	0	0	0	1	1	0	0	0	0	0	2	0	0	0	0	0
OTU_2118	Alveolata	Apicomplexa	Apicomplexa_X	Gregarines	Gregarines_X	Gregarines_XX	Gregarines_XX_sp.	0	0	0	0	0	0	0	0	0	0	0	0	0	0	0	0	0	0	2	0	0	0	0	0	0	0	0	0	0	0	0	0	0	0	0	0	0	0	0	0	0	0
OTU_2119	Rhizaria	Radiolaria	RAD-B	RAD-B_X	RAD-B_XX	RAD-B_XXX	RAD-B_XXX_sp.	0	0	0	0	0	0	0	0	0	0	0	0	0	0	0	0	0	0	0	0	0	0	0	0	0	0	0	0	0	0	0	0	0	0	0	0	0	0	0	0	0	0
OTU_2120	Rhizaria	Cercozoa	Filosa-Imbricatea	Marimonadida	Marimonadida_X	Marimonadida_XX	Marimonadida_XX_sp.	0	0	0	0	0	0	0	0	0	0	0	0	0	0	0	1	0	0	3	0	0	0	0	0	0	0	0	0	0	0	0	0	0	0	0	0	0	0	0	0	0	0
OTU_2121	Stramenopiles	Stramenopiles_X	Labyrinthulea	Labyrinthulales	Labyrinthulaceae	Labyrinthulaceae_X	Labyrinthulaceae_X_sp.	2	1	0	0	0	0	0	0	0	0	0	0	0	0	0	0	0	0	0	0	0	0	0	0	0	0	0	0	0	0	0	0	0	0	0	0	0	0	0	0	0	0
OTU_2123	Archaeplastida	Chlorophyta	Pyramimonadales	Pyramimonadales_X	Pyramimonadales_XX	Pterosperma	Pterosperma_sp.	0	0	0	0	0	0	0	0	0	0	0	0	0	1	1	0	1	0	1	1	1	0	0	0	0	0	0	0	0	0	0	0	0	0	0	0	0	0	0	0	0	0
OTU_2124	Opisthokonta	Choanoflagellida	Choanoflagellatea	Acanthoecida	Acanthoecidae_Group_G	Acanthoecidae_Group_G_X	Acanthoecidae_Group_G_X_sp.	0	0	0	0	0	0	0	0	0	0	0	0	0	1	6	3	0	0	0	0	0	0	0	0	0	0	0	0	0	1	2	1	1	1	1	0	0	0	0	0	1	0
OTU_2125	Rhizaria	Cercozoa	Filosa-Imbricatea	Thaumatomonadida	Thaumatomonadidae	Thaumatomastix	Thaumatomastix_sp.	0	0	0	0	0	0	0	0	0	0	0	0	0	0	0	0	0	0	1	0	0	0	0	0	0	0	0	0	0	0	0	0	0	0	0	0	0	0	0	0	0	0
OTU_2126	Alveolata	Dinophyta	Syndiniales	Dino-Group-II	Dino-Group-II-Clade-12	Dino-Group-II-Clade-12_X	Dino-Group-II-Clade-12_X_sp._strain3	0	0	0	0	0	0	0	0	0	0	0	0	0	0	0	0	0	0	0	0	0	0	0	0	1	0	1	0	1	1	0	0	0	0	0	0	0	0	0	0	0	0
OTU_2127	Alveolata	Dinophyta	Syndiniales	Dino-Group-II	Dino-Group-II-Clade-6	Dino-Group-II-Clade-6_X	Dino-Group-II-Clade-6_X_sp.	0	0	0	0	0	0	0	0	0	0	0	0	0	0	0	0	0	0	0	0	0	0	0	1	2	0	0	0	0	0	0	0	0	0	0	0	0	0	0	0	0	0
OTU_2128	Alveolata	Dinophyta	Syndiniales	Dino-Group-II	Dino-Group-II_X	Dino-Group-II_XX	Dino-Group-II_XX_sp.	0	0	0	0	0	0	0	0	0	0	0	0	0	0	0	0	0	0	0	0	0	0	1	1	0	2	2	0	0	0	0	0	0	0	0	0	0	1	0	0	1	0
OTU_2129	Alveolata	Dinophyta	Syndiniales	Dino-Group-I	Dino-Group-I-Clade-5	Dino-Group-I-Clade-5_X	Dino-Group-I-Clade-5_X_sp.	0	0	0	0	0	0	0	0	0	0	0	0	0	0	0	0	0	0	0	0	0	0	0	1	1	0	0	0	0	0	1	0	0	0	0	0	0	0	1	0	0	0
OTU_2130	Alveolata	Dinophyta	Dinophyceae	Dinophyceae_X	Dinophyceae_XX	Dinophyceae_XXX	Dinophyceae_XXX_sp.	0	0	0	0	0	0	0	0	0	0	0	0	0	0	0	0	0	0	0	0	0	0	0	0	0	0	0	0	0	0	0	0	0	0	0	0	0	0	1	3	0	0
OTU_2131	Stramenopiles	Ochrophyta	Bacillariophyta	Bacillariophyta_X	Radial-centric-basal-Coscinodiscophyceae	Guinardia	Guinardia_flaccida	0	0	0	0	0	0	0	0	0	0	0	0	0	0	0	0	0	0	0	0	0	0	0	0	0	0	0	0	0	1	1	2	1	1	4	0	0	2	1	0	0	1
OTU_2133	Inc	Haptophyta	Prymnesiophyceae	Prymnesiales	Prymnesiaceae	Prymnesium	Prymnesium_aff_polylepis	0	0	0	0	0	3	3	0	4	1	0	0	0	0	0	0	0	0	0	2	1	2	0	5	2	0	4	7	5	3	4	0	2	5	0	2	4	5	13	1	4	5
OTU_2134	Alveolata	Dinophyta	Syndiniales	Dino-Group-I	Dino-Group-I-Clade-4	Dino-Group-I-Clade-4_X	Dino-Group-I-Clade-4_X_sp.	0	0	0	0	0	0	0	0	0	0	0	0	0	0	0	0	0	0	0	0	0	0	0	0	0	0	0	0	2	0	2	0	0	0	1	0	1	0	0	0	0	0
OTU_2135	Alveolata	Dinophyta	Syndiniales	Dino-Group-I	Dino-Group-I-Clade-2	Dino-Group-I-Clade-2_X	Dino-Group-I-Clade-2_X_sp.	0	0	0	0	0	0	0	0	0	0	0	0	0	0	0	0	0	0	0	0	0	0	0	0	0	0	0	0	0	0	0	0	0	1	0	0	0	1	0	0	1	0
OTU_2136	Alveolata	Dinophyta	Syndiniales	Dino-Group-I	Dino-Group-I-Clade-8	Dino-Group-I-Clade-8_X	Dino-Group-I-Clade-8_X_sp.	0	0	0	0	0	0	0	0	0	0	0	0	0	0	0	0	0	0	0	0	0	0	0	0	0	0	0	0	0	1	6	2	0	1	2	0	2	0	4	1	1	2
OTU_2138	Stramenopiles	Ochrophyta	Bacillariophyta	Bacillariophyta_X	Polar-centric-Mediophyceae	Thalassiosira	Thalassiosira_profunda	442	219	2697	126	94	313	50	138	185	27	38	94	54	96	219	200	142	368	39	0	1	1	0	0	0	1	0	1	0	0	0	0	0	1	1	0	0	2	0	0	0	0
OTU_2139	Stramenopiles	Ochrophyta	Bolidophyceae	Parmales	Triparmaceae	Triparmaceae_X	Triparmaceae_X_sp._strain4	0	0	0	1	0	0	0	0	0	1	0	0	0	0	0	0	0	1	0	0	0	0	0	0	0	0	0	0	0	0	0	0	0	0	0	0	0	0	0	0	0	0
OTU_2140	Archaeplastida	Chlorophyta	Pyramimonadales	Pyramimonadales_X	Pyramimonadales_XX	Prasinopapilla	Prasinopapilla_vacuolata	1	0	0	0	0	0	0	0	0	0	0	0	0	0	0	0	0	0	0	0	1	0	0	0	0	0	0	0	0	0	0	0	0	0	2	0	0	0	0	0	0	1
OTU_2141	Rhizaria	Cercozoa	Filosa-Chlorarachnea	Filosa-Chlorarachnea_X	NPK2-lineage	NPK2-lineage_X	NPK2-lineage_X_sp.	1	0	1	1	7	1	4	0	3	0	0	0	0	2	3	1	0	0	1	0	0	0	0	0	0	0	1	0	0	0	1	0	0	0	0	0	0	0	0	0	0	0
OTU_2142	Amoebozoa	Lobosa	Lobosa_X	Centramoebida	Acanthamoebidae	Acanthamoeba	Acanthamoeba_sp.	0	0	0	0	0	0	0	0	0	0	0	0	0	0	1	0	0	0	0	0	0	0	0	0	0	0	0	0	0	0	0	0	0	1	16	0	0	0	0	1	0	0
OTU_2143	Stramenopiles	Ochrophyta	Bacillariophyta	Bacillariophyta_X	Radial-centric-basal-Coscinodiscophyceae	Rhizosolenia	Rhizosolenia_imbricata_var_shrubsolei	0	0	0	0	0	0	0	0	0	0	0	0	0	0	0	0	0	0	0	0	0	0	0	0	0	0	1	1	1	0	0	1	0	0	1	0	0	0	0	1	0	0
OTU_2144	Alveolata	Dinophyta	Dinophyceae	Dinophyceae_X	Dinophyceae_XX	Blastodinium	Blastodinium_galatheanum	0	0	0	0	0	0	0	0	0	0	0	0	0	0	0	0	0	0	0	0	0	0	0	0	0	0	1	0	0	3	0	5	2	0	0	2	1	0	4	3	5	0
OTU_2145	Stramenopiles	Ochrophyta	Bacillariophyta	Bacillariophyta_X	Raphid-pennate	Nitzschia	Nitzschia_dubiiformis	0	0	0	0	0	0	0	0	0	0	0	0	0	0	0	0	0	0	0	0	0	0	0	0	0	0	0	0	7	2	0	0	0	0	0	0	0	1	1	1	0	1
OTU_2148	Alveolata	Dinophyta	Dinophyceae	Dinophyceae_X	Dinophyceae_XX	Dinophyceae_XXX	Dinophyceae_XXX_sp.	0	0	0	0	0	0	0	0	0	0	0	0	0	0	0	0	0	0	0	0	0	0	0	0	0	0	0	0	0	0	0	0	0	0	0	0	0	0	1	2	1	0
OTU_2153	Alveolata	Dinophyta	Syndiniales	Dino-Group-II	Dino-Group-II-Clade-7	Dino-Group-II-Clade-7_X	Dino-Group-II-Clade-7_X_sp.	0	0	0	0	0	0	0	0	0	0	0	0	0	0	0	0	0	0	0	0	0	0	0	0	0	0	0	0	0	0	0	0	0	0	0	0	0	0	0	0	0	1
OTU_2154	Rhizaria	Radiolaria	Polycystinea	Collodaria	Collodaria_X	Collodaria_XX	Collodaria_XX_sp.	0	0	0	0	0	0	0	0	0	0	0	0	0	0	0	0	0	0	0	0	0	0	0	0	0	0	0	0	0	0	0	0	0	0	0	0	0	0	0	0	0	1
OTU_2155	Alveolata	Dinophyta	Dinophyceae	Dinophyceae_X	Dinophyceae_XX	Dinophyceae_XXX	Dinophyceae_XXX_sp.	1	0	2	0	0	1	1	0	5	0	0	0	0	0	0	0	0	0	0	0	0	0	0	0	0	0	0	0	0	0	0	0	0	0	0	0	0	0	0	0	0	0
OTU_2156	Stramenopiles	Stramenopiles_X	MAST	MAST-6	MAST-6_X	MAST-6_XX	MAST-6_XX_sp.	2	0	0	0	0	1	0	0	1	1	0	1	0	2	3	0	3	1	1	0	0	1	0	0	0	0	0	0	0	0	1	0	0	0	0	0	0	0	0	0	0	0
OTU_2157	Stramenopiles	Ochrophyta	Bacillariophyta	Bacillariophyta_X	Raphid-pennate	Cocconeis	Cocconeis_stauroneiformis	0	0	0	0	0	0	0	0	0	0	0	0	0	0	1	0	0	0	0	0	0	0	0	0	0	0	0	0	0	0	0	0	0	0	0	0	0	0	0	0	0	0
OTU_2158	Rhizaria	Radiolaria	RAD-B	RAD-B_X	RAD-B_XX	RAD-B_XXX	RAD-B_XXX_sp.	0	0	0	0	0	0	0	0	0	1	0	0	0	0	0	0	0	0	0	0	0	0	0	0	0	0	0	0	0	0	0	0	0	0	0	0	0	0	0	0	0	0
OTU_2159	Alveolata	Dinophyta	Dinophyceae	Dinophyceae_X	Dinophyceae_XX	Gonyaulax	Gonyaulax_spinifera_strain1	0	0	0	0	0	0	0	0	0	1	0	3	1	0	0	0	1	4	1	0	0	1	0	0	0	0	0	0	0	0	0	0	0	0	0	0	0	0	0	0	0	0
OTU_2160	Alveolata	Dinophyta	Dinophyceae	Dinophyceae_X	Dinophyceae_XX	Dinophyceae_XXX	Dinophyceae_XXX_sp.	0	0	0	0	0	0	0	0	0	0	0	0	0	0	0	0	0	0	0	0	0	0	0	0	0	0	0	0	0	0	0	0	0	0	1	0	0	0	0	0	0	0
OTU_2161	Rhizaria	Cercozoa	Filosa-Thecofilosea	Cryomonadida	Cryothecomonas-lineage	Cryothecomonas	Cryothecomonas_aestivalis	0	0	0	0	0	0	0	0	0	0	0	0	0	0	1	0	0	1	0	0	0	0	0	0	0	0	0	0	0	0	0	0	0	0	0	0	0	0	0	0	0	0
OTU_2162	Alveolata	Ciliophora	Spirotrichea	Hypotrichia	Hypotrichia_X	Hypotrichia_XX	Hypotrichia_XX_sp.	0	0	0	0	0	0	1	1	0	0	0	0	0	0	0	0	0	1	0	0	0	0	0	0	0	0	0	0	0	0	0	0	0	0	0	0	0	0	0	0	0	0
OTU_2163	Archaeplastida	Chlorophyta	Mamiellophyceae	Mamiellales	Mamiellaceae	Micromonas	Micromonas_sp.	0	0	0	4	1	0	2	0	1	15	9	7	3	17	6	11	6	0	14	15	1	2	83	3	2	64	14	4	4	2	2	0	4	9	3	0	0	0	0	0	1	1
OTU_2164	Opisthokonta	Fungi	Basidiomycota	Ustilaginomycotina	Ustilaginomycotina_X	Ustilaginomycotina_XX	Ustilaginomycotina_XX_sp.	0	0	0	0	0	0	0	0	0	0	0	0	0	0	0	0	0	0	0	0	0	0	0	0	0	0	6	5	11	0	0	0	0	0	0	0	1	0	0	0	0	0
OTU_2165	Alveolata	Dinophyta	Syndiniales	Dino-Group-II	Dino-Group-II-Clade-1	Dino-Group-II-Clade-1_X	Dino-Group-II-Clade-1_X_sp.	0	0	0	0	0	0	0	0	0	0	0	0	0	0	0	0	0	0	0	0	0	0	0	0	0	0	0	2	0	0	2	0	0	1	0	0	0	0	2	0	0	0
OTU_2166	Opisthokonta	Fungi	Cryptomycota	Cryptomycotina	Cryptomycotina_X	Cryptomycotina_XX	Cryptomycotina_XX_sp.	0	0	0	0	0	0	0	0	0	0	0	0	0	0	0	0	0	0	0	0	0	0	0	0	0	0	0	0	0	0	0	0	0	0	0	0	0	0	0	1	0	0
OTU_2167	Opisthokonta	Fungi	Blastocladiomycota	Blastocladiomycotina	Blastocladiomycetes	Blastocladiomycota_XX	Blastocladiomycota_XX_sp.	0	0	0	0	0	0	0	0	0	0	0	0	0	0	0	0	0	0	0	0	1	0	0	0	0	0	0	0	0	0	0	0	0	0	0	0	0	0	0	0	0	0
OTU_2168	Alveolata	Ciliophora	Ciliophora-5	Ciliophora-5_X	Ciliophora-5_XX	Ciliophora-5_XXX	Ciliophora-5_XXX_sp.	0	0	0	0	0	0	0	0	0	0	0	0	0	0	0	0	0	0	0	0	0	0	0	0	0	0	0	0	1	0	3	0	0	4	0	0	0	3	3	1	3	0
OTU_2169	Alveolata	Dinophyta	Syndiniales	Dino-Group-II	Dino-Group-II_X	Dino-Group-II_XX	Dino-Group-II_XX_sp.	0	0	0	0	0	0	0	0	0	0	0	0	0	0	0	0	0	0	0	0	0	0	0	0	0	0	0	0	1	2	1	0	2	0	0	2	8	3	0	0	3	4
OTU_2170	Excavata	Metamonada	Fornicata	Fornicata_X	Carpediomonas-like	Hicanonectes	Hicanonectes_teleskopos	0	0	0	0	0	0	0	0	0	0	0	0	0	0	0	0	0	0	0	0	0	0	0	0	0	0	0	0	0	0	0	0	0	0	0	0	0	0	0	0	0	0
OTU_2171	Rhizaria	Radiolaria	RAD-B	RAD-B_X	RAD-B-Group-IV	Sticholonche	Sticholonche_sp.	0	0	0	0	0	0	0	0	0	0	0	0	0	0	0	0	0	0	0	0	0	0	0	0	0	0	0	0	0	0	0	0	0	0	0	0	0	0	0	0	0	0
OTU_2172	Alveolata	Apicomplexa	Apicomplexa_X	Gregarines	Gregarines_X	Gregarines_XX	Gregarines_XX_sp.	0	0	0	0	0	0	0	0	0	0	0	0	0	0	0	0	0	0	0	0	0	0	0	0	0	0	0	0	0	0	0	0	0	0	0	0	0	0	0	0	0	0
OTU_2173	Rhizaria	Cercozoa	Filosa-Imbricatea	Filosa-Imbricatea_X	Novel-clade-2	Novel-clade-2_X	Novel-clade-2_X_sp._strain16	0	0	0	0	0	0	0	0	0	0	0	0	0	0	0	0	0	0	0	0	0	0	0	0	0	0	0	0	0	0	0	0	1	0	1	0	0	0	0	0	0	0
OTU_2174	Alveolata	Dinophyta	Syndiniales	Dino-Group-II	Dino-Group-II_X	Dino-Group-II_XX	Dino-Group-II_XX_sp.	0	0	0	0	0	0	0	0	0	0	0	0	0	0	0	0	0	0	0	0	0	0	0	0	0	0	0	0	0	1	0	0	1	2	0	3	1	0	0	1	1	0
OTU_2175	Alveolata	Dinophyta	Syndiniales	Dino-Group-II	Dino-Group-II-Clade-10-and-11	Dino-Group-II-Clade-10-and-11_X	Dino-Group-II-Clade-10-and-11_X_sp.	0	0	0	0	0	0	0	0	0	0	0	0	0	0	0	0	0	0	0	0	0	0	0	0	0	0	0	0	0	3	1	0	0	0	0	0	2	0	0	0	0	0
OTU_2176	Rhizaria	Cercozoa	Filosa-Thecofilosea	Cryomonadida	Cryothecomonas-lineage	Cryothecomonas-lineage_X	Cryothecomonas-lineage_X_sp.	3	0	0	1	4	4	0	3	5	0	0	0	0	1	1	1	1	4	4	0	0	0	0	0	0	1	0	0	0	0	0	0	0	0	0	0	0	0	0	0	0	0
OTU_2177	Stramenopiles	Ochrophyta	Bacillariophyta	Bacillariophyta_X	Polar-centric-Mediophyceae	Skeletonema	Skeletonema_menzellii	0	0	0	0	0	0	0	0	0	0	0	0	0	0	0	0	0	0	0	0	0	0	0	0	0	0	0	0	3	0	0	0	0	0	0	0	0	0	0	0	0	0
OTU_2178	Opisthokonta	Fungi	Mucoromycota	Mucoromycotina	Mucoromycotina_X	Mucoromycotina_XX	Mucoromycotina_XX_sp.	0	0	0	1	1	0	1	1	0	0	0	2	1	1	2	1	0	0	1	0	0	0	0	0	0	0	0	0	0	0	0	0	0	0	0	0	0	0	0	0	0	0
OTU_2179	Stramenopiles	Stramenopiles_X	Labyrinthulea	Labyrinthulales	Labyrinthulaceae	Oblongichytrium	Oblongichytrium_sp.	0	0	0	0	0	0	0	0	0	1	0	0	0	0	1	0	0	0	1	1	0	0	0	0	0	0	0	0	0	0	0	0	0	0	0	0	0	0	0	0	0	0
OTU_2180	Rhizaria	Cercozoa	Filosa-Imbricatea	Filosa-Imbricatea_X	Novel-clade-2	Novel-clade-2_X	Novel-clade-2_X_sp.	0	0	0	0	0	0	0	0	0	0	0	0	0	0	0	0	0	0	0	0	0	0	0	0	0	0	0	0	0	1	0	0	0	0	0	0	0	0	0	0	0	0
OTU_2181	Opisthokonta	Fungi	Fungi_X	Fungi_XX	Fungi_XXX	Fungi_XXXX	Fungi_XXXX_sp.	0	0	0	0	0	0	0	0	0	0	0	0	0	0	0	0	0	0	1	0	0	0	0	0	0	0	0	0	0	0	0	0	0	0	0	0	0	0	0	0	0	0
OTU_2182	Alveolata	Apicomplexa	Apicomplexa_X	Gregarines	Gregarines_X	Gregarines_XX	Gregarines_XX_sp.	0	0	0	0	0	0	0	0	0	0	0	0	0	0	0	0	0	0	0	0	0	0	0	0	0	0	0	0	0	0	0	0	0	0	0	0	0	0	0	0	0	0
OTU_2183	Alveolata	Apicomplexa	Apicomplexa_X	Gregarines	Gregarines_X	Selenidiidae	Selenidiidae_sp.	0	0	0	0	0	0	0	0	0	0	0	0	0	0	0	0	0	0	0	0	0	0	0	0	0	0	0	0	0	0	0	0	0	0	0	0	0	0	0	0	0	0
OTU_2184	Rhizaria	Cercozoa	Filosa-Imbricatea	Marimonadida	Marimonadida_X	Marimonadida_XX	Marimonadida_XX_sp.	0	0	0	0	0	0	0	0	0	0	0	0	0	0	0	0	1	0	0	0	0	0	0	0	0	0	0	0	0	0	0	0	1	0	1	0	0	0	0	0	0	0
OTU_2185	Rhizaria	Cercozoa	Filosa-Imbricatea	Marimonadida	Marimonadida_X	Marimonadida_XX	Marimonadida_XX_sp.	0	0	0	0	0	0	0	0	0	0	0	0	0	0	0	1	0	1	0	0	0	0	0	0	0	0	0	0	0	0	0	0	1	0	0	0	0	0	0	0	0	0
OTU_2187	Alveolata	Ciliophora	Phyllopharyngea	Cyrtophoria	Chlamydodontidae	Chlamydodon	Chlamydodon_sp._strain2	0	0	0	0	0	0	0	0	0	0	0	1	0	0	0	0	0	0	0	0	0	0	0	0	0	0	0	0	1	1	0	0	0	0	0	0	0	0	0	0	0	0
OTU_2188	Alveolata	Dinophyta	Syndiniales	Dino-Group-II	Dino-Group-II-Clade-3	Dino-Group-II-Clade-3_X	Dino-Group-II-Clade-3_X_sp.	0	0	0	0	0	0	0	0	0	0	0	0	0	0	0	0	0	0	0	1	2	2	1	0	2	0	4	2	0	1	0	0	0	0	0	1	0	1	1	0	1	0
OTU_2189	Alveolata	Dinophyta	Syndiniales	Dino-Group-II	Dino-Group-II-Clade-10-and-11	Dino-Group-II-Clade-10-and-11_X	Dino-Group-II-Clade-10-and-11_X_sp.	0	0	0	0	0	0	0	0	0	0	0	0	0	0	0	0	0	0	0	0	2	1	0	0	0	0	0	0	0	0	0	0	0	0	0	0	0	0	0	0	2	0
OTU_2190	Rhizaria	Cercozoa	Endomyxa	Vampyrellida	Vampyrellida_X	Vampyrellida_XX	Vampyrellida_XX_sp.	0	0	0	0	0	0	0	0	0	0	0	0	0	0	0	0	0	0	0	0	0	0	0	0	0	0	0	0	0	0	0	0	0	0	0	0	0	0	0	0	0	0
OTU_2194	Rhizaria	Cercozoa	Filosa-Imbricatea	Marimonadida	Marimonadida_X	Marimonadida_XX	Marimonadida_XX_sp.	0	0	0	0	1	1	0	1	1	1	0	0	0	0	0	0	0	0	0	0	0	0	0	0	0	0	0	0	0	0	0	0	0	0	0	0	0	0	0	0	0	0
OTU_2196	Stramenopiles	Ochrophyta	Bacillariophyta	Bacillariophyta_X	Raphid-pennate	Nitzschia	Nitzschia_sp.	0	0	0	0	0	0	0	0	0	0	0	0	0	0	0	0	0	0	0	0	0	0	1	0	2	0	0	0	0	0	0	0	0	0	0	0	0	0	0	0	0	0
OTU_2197	Alveolata	Ciliophora	Oligohymenophorea	Scuticociliatia	Scuticociliatia_X	Scuticociliatia_XX	Scuticociliatia_XX_sp.	0	0	0	0	0	1	0	0	0	0	0	0	0	0	0	0	0	1	0	0	0	0	0	0	0	0	0	0	0	0	0	0	0	0	0	0	0	0	0	0	0	0
OTU_2199	Alveolata	Dinophyta	Syndiniales	Dino-Group-II	Dino-Group-II-Clade-30	Dino-Group-II-Clade-30_X	Dino-Group-II-Clade-30_X_sp.	0	0	0	0	0	0	0	0	0	0	0	0	0	0	0	0	0	0	0	0	0	0	0	0	0	0	0	0	0	9	3	1	2	5	0	4	1	4	6	4	2	4
OTU_2200	Stramenopiles	Ochrophyta	Chrysophyceae	Chrysophyceae_X	Chrysophyceae_Clade-F	Clade-F_X	Clade-F_X_sp.	0	0	0	0	0	0	0	0	0	0	0	0	0	0	0	1	0	0	0	0	0	0	0	0	0	0	0	0	0	0	0	1	0	0	0	0	0	2	0	1	1	0
OTU_2201	Alveolata	Dinophyta	Dinophyceae	Dinophyceae_X	Dinophyceae_XX	Kofoidinium	Kofoidinium_sp.	0	0	0	0	0	0	0	0	0	0	0	0	0	0	0	0	0	0	0	0	0	2	0	0	7	0	0	1	2	0	1	3	1	1	1	0	0	8	5	8	1	2
OTU_2202	Stramenopiles	Ochrophyta	Bacillariophyta	Bacillariophyta_X	Polar-centric-Mediophyceae	Papiliocellulus	Papiliocellulus_simplex	0	0	0	0	0	0	0	0	0	0	0	0	0	0	0	0	0	0	0	0	0	1	0	1	1	0	0	0	0	1	2	4	1	0	1	1	3	2	1	0	3	2
OTU_2203	Rhizaria	Radiolaria	Polycystinea	Collodaria	Collodaria_X	Collodaria_XX	Collodaria_XX_sp.	0	0	0	0	0	0	0	0	0	0	0	0	0	0	0	0	0	0	0	0	0	0	0	0	0	0	0	0	2	0	0	0	0	0	0	0	0	0	0	0	0	0
OTU_2204	Alveolata	Dinophyta	Syndiniales	Dino-Group-II	Dino-Group-II-Clade-10-and-11	Dino-Group-II-Clade-10-and-11_X	Dino-Group-II-Clade-10-and-11_X_sp.	0	0	0	0	0	0	0	0	0	0	0	0	0	0	0	0	0	0	0	0	0	0	0	0	0	0	0	0	1	1	1	0	0	0	0	0	1	1	4	1	3	1
OTU_2205	Rhizaria	Radiolaria	RAD-A	RAD-A_X	RAD-A_XX	RAD-A_XXX	RAD-A_XXX_sp.	0	0	0	0	0	0	0	0	0	0	0	0	0	0	0	0	0	0	0	0	0	0	0	0	0	0	0	0	1	0	0	0	0	0	0	0	0	0	1	0	1	0
OTU_2208	Alveolata	Dinophyta	Syndiniales	Dino-Group-II	Dino-Group-II-Clade-7	Dino-Group-II-Clade-7_X	Dino-Group-II-Clade-7_X_sp.	0	0	0	0	0	0	0	0	0	0	0	0	0	0	0	0	0	0	0	0	0	0	0	0	0	0	0	0	0	1	0	0	0	0	0	0	2	1	0	0	2	0
OTU_2209	Rhizaria	Cercozoa	Filosa-Imbricatea	Marimonadida	Marimonadida_X	Marimonadida_XX	Marimonadida_XX_sp.	0	0	0	0	0	0	0	0	0	0	0	0	0	0	0	0	0	1	0	0	1	0	1	0	0	0	0	0	0	0	0	0	0	0	0	0	0	0	0	0	0	0
OTU_2210	Archaeplastida	Chlorophyta	Pyramimonadales	Pyramimonadales_X	Pyramimonadales_XX	Pterosperma	Pterosperma_sp.	6	13	3	4	12	6	2	5	9	1	1	11	6	6	3	1	2	6	12	12	7	4	2	3	3	2	2	0	0	2	1	1	1	2	1	1	1	1	2	1	0	0
OTU_2211	Stramenopiles	Stramenopiles_X	Labyrinthulea	Labyrinthulales	Labyrinthulaceae	Labyrinthulaceae_X	Labyrinthulaceae_X_sp.	0	1	0	0	0	1	0	0	0	0	0	0	1	0	2	0	0	4	2	0	0	0	0	0	0	0	0	0	0	0	1	0	0	0	0	1	1	0	0	0	0	0
OTU_2212	Stramenopiles	Ochrophyta	Dictyochophyceae	Dictyochophyceae_X	Pedinellales	Pedinellales_X	Pedinellales_X_sp._strain5	0	0	0	0	0	0	0	0	0	0	0	1	0	0	3	0	1	0	0	0	0	0	0	0	0	0	0	0	0	0	0	0	0	0	0	0	0	0	0	0	0	0
OTU_2213	Opisthokonta	Fungi	Fungi_X	Fungi_XX	Fungi_XXX	Fungi_XXXX	Fungi_XXXX_sp.	0	0	0	0	0	0	0	0	0	0	0	0	0	0	0	0	0	0	0	1	1	0	0	0	0	2	1	1	0	1	1	1	1	0	0	0	0	1	0	0	0	0
OTU_2214	Alveolata	Dinophyta	Syndiniales	Dino-Group-II	Dino-Group-II-Clade-1	Dino-Group-II-Clade-1_X	Dino-Group-II-Clade-1_X_sp.	0	0	0	0	0	0	0	0	0	0	0	1	1	1	3	0	8	0	1	0	2	7	3	12	21	0	4	4	5	2	3	2	0	2	1	3	7	2	4	1	7	2
OTU_2215	Alveolata	Dinophyta	Syndiniales	Dino-Group-II	Dino-Group-II-Clade-12	Dino-Group-II-Clade-12_X	Dino-Group-II-Clade-12_X_sp.	0	0	0	0	0	0	0	0	0	0	0	0	0	0	0	0	0	0	0	0	0	2	1	2	4	0	0	1	0	4	0	3	0	0	1	1	4	1	1	1	1	1
OTU_2216	Rhizaria	Radiolaria	Acantharea	Acantharea-Group-VI	Acantharea-Group-VI_X	Acanthocyrta	Acanthocyrta_haeckeli	0	0	0	0	0	0	0	0	0	0	0	0	0	0	0	0	0	0	0	0	0	0	0	0	0	0	0	0	0	0	0	0	0	0	0	0	0	0	1	0	0	1
OTU_2217	Rhizaria	Radiolaria	Polycystinea	Spumellarida	Spumellarida-Group-I	Spumellarida-Group-I_X	Spumellarida-Group-I_X_sp.	0	0	0	0	0	0	0	0	0	0	0	0	0	0	0	0	0	0	0	0	0	0	0	0	0	0	0	0	0	0	0	0	0	0	0	0	0	0	0	0	0	0
OTU_2218	Alveolata	Apicomplexa	Apicomplexa_X	Gregarines	Gregarines_X	Gregarinidae	Gregarinidae_sp.	0	0	0	0	0	0	0	0	0	0	0	0	0	0	0	0	0	0	0	0	0	0	0	0	0	0	0	0	0	0	0	0	0	0	0	0	0	0	0	0	0	0
OTU_2220	Stramenopiles	Ochrophyta	Chrysophyceae	Chrysophyceae_X	Chrysophyceae_Clade-C	Poterioochromonas	Poterioochromonas_stipitata	1	0	0	0	0	0	0	0	0	0	0	0	0	0	0	0	0	0	0	0	0	0	0	0	0	0	0	0	0	0	0	0	0	0	0	0	0	0	0	0	1	0
OTU_2221	Alveolata	Dinophyta	Syndiniales	Dino-Group-II	Dino-Group-II-Clade-16	Dino-Group-II-Clade-16_X	Dino-Group-II-Clade-16_X_sp.	0	0	0	0	0	0	0	0	0	0	1	0	0	0	0	0	0	0	1	0	0	0	1	0	0	0	0	0	1	4	4	1	0	1	0	4	4	5	0	0	0	1
OTU_2222	Alveolata	Dinophyta	Syndiniales	Dino-Group-II	Dino-Group-II-Clade-3	Dino-Group-II-Clade-3_X	Dino-Group-II-Clade-3_X_sp._strain17	0	0	0	0	0	0	0	0	0	0	0	1	0	0	0	1	1	0	5	12	3	0	1	1	1	0	4	1	1	2	2	0	1	0	0	1	3	5	0	0	1	9
OTU_2224	Rhizaria	Cercozoa	Filosa-Imbricatea	Filosa-Imbricatea_X	Novel-clade-2	Novel-clade-2_X	Novel-clade-2_X_sp.	0	0	0	0	0	0	0	0	0	0	0	0	0	0	1	0	0	0	0	0	0	0	0	0	0	0	0	0	0	2	0	0	2	2	1	0	0	1	0	0	0	1
OTU_2225	Rhizaria	Cercozoa	Filosa-Imbricatea	Euglyphida	Euglyphida_X	Euglyphida_XX	Euglyphida_XX_sp.	0	0	0	0	0	0	0	0	0	0	0	0	0	0	0	0	0	0	1	0	2	0	0	0	0	0	0	0	0	0	0	0	0	0	0	0	0	0	0	0	0	0
OTU_2226	Alveolata	Dinophyta	Syndiniales	Dino-Group-II	Dino-Group-II-Clade-7	Dino-Group-II-Clade-7_X	Dino-Group-II-Clade-7_X_sp.	0	0	0	0	0	0	0	0	0	0	0	0	0	0	0	0	0	0	0	0	0	0	1	0	0	1	0	0	0	0	0	0	0	0	0	0	0	0	0	0	0	0
OTU_2228	Alveolata	Dinophyta	Syndiniales	Dino-Group-II	Dino-Group-II-Clade-10-and-11	Dino-Group-II-Clade-10-and-11_X	Dino-Group-II-Clade-10-and-11_X_sp.	0	0	0	0	0	0	0	0	0	0	0	0	0	0	0	0	0	0	0	0	0	0	0	3	0	0	0	0	4	0	0	0	0	0	0	0	0	0	0	0	0	0
OTU_2229	Rhizaria	Cercozoa	Filosa-Chlorarachnea	Filosa-Chlorarachnea_X	LC104-lineage	LC104-lineage_X	LC104-lineage_X_sp.	0	0	0	0	0	0	0	0	0	0	0	0	0	0	0	0	0	0	0	0	0	0	0	0	0	0	0	0	0	0	0	0	0	0	0	0	0	0	0	0	0	0
OTU_2230	Rhizaria	Cercozoa	Filosa-Chlorarachnea	Filosa-Chlorarachnea_X	LC104-lineage	LC104-lineage_X	LC104-lineage_X_sp.	0	0	0	0	0	0	0	0	0	1	0	0	0	0	0	0	0	0	0	0	0	0	0	0	0	0	0	0	0	0	0	0	0	0	0	0	0	0	0	0	0	0
OTU_2231	Rhizaria	Radiolaria	RAD-B	RAD-B_X	RAD-B_XX	RAD-B_XXX	RAD-B_XXX_sp.	0	0	0	0	0	0	0	0	0	0	0	0	0	0	0	0	0	0	0	0	0	0	1	0	0	0	0	0	0	0	0	0	0	0	0	0	0	0	0	0	0	0
OTU_2232	Stramenopiles	Stramenopiles_X	MOCH	MOCH-2	MOCH-2_X	MOCH-2_XX	MOCH-2_XX_sp.	0	0	0	0	0	0	0	0	0	0	0	0	0	0	0	0	0	0	0	0	0	0	0	0	0	0	0	1	1	3	0	5	0	1	0	1	2	0	3	1	0	1
OTU_2233	Inc	Haptophyta	Prymnesiophyceae	Prymnesiales	Prymnesiophyceae_Clade_B3	Prymnesiophyceae_Clade_B3_X	Prymnesiophyceae_Clade_B3_X_sp.	0	0	0	0	0	0	0	0	0	0	0	0	0	1	0	0	0	0	0	0	0	0	0	0	0	0	0	0	1	0	0	0	0	0	0	0	1	0	1	1	1	0
OTU_2234	Rhizaria	Radiolaria	Acantharea	Arthracanthida-Symphyacanthida	Arthracanthida-Symphyacanthida_X	Arthracanthida-Symphyacanthida_XX	Arthracanthida-Symphyacanthida_XX_sp.	0	0	0	0	0	0	0	0	0	0	0	0	0	0	0	0	0	0	0	0	0	0	0	0	0	0	0	0	0	0	0	0	0	0	0	0	0	1	1	0	0	0
OTU_2235	Stramenopiles	Ochrophyta	Bacillariophyta	Bacillariophyta_X	Raphid-pennate	Amphora	Amphora_proteus	0	0	0	0	0	0	0	0	0	0	0	0	0	0	0	0	0	0	2	0	0	0	0	1	0	0	0	0	0	0	0	0	0	0	0	0	0	0	0	0	0	0
OTU_2237	Alveolata	Dinophyta	Dinophyceae	Dinophyceae_X	Dinophyceae_XX	Dinophyceae_XXX	Dinophyceae_XXX_sp.	0	0	0	0	0	0	0	0	0	0	0	0	0	0	0	0	0	0	0	0	0	0	0	0	0	0	0	0	0	0	1	0	0	0	0	0	0	0	3	1	3	0
OTU_2238	Stramenopiles	Ochrophyta	Bacillariophyta	Bacillariophyta_X	Polar-centric-Mediophyceae	Plagiogrammopsis	Plagiogrammopsis_vanheurckii	2	0	10	0	4	12	9	1	4	2	1	2	0	5	22	6	4	3	7	0	0	0	0	0	0	1	1	1	0	0	0	0	0	1	0	0	0	0	0	0	0	1
OTU_2239	Inc	Apusomonadidae	Apusomonadidae_Group-1	Apusomonadidae_Group-1_X	Apusomonadidae_Group-1_XX	Apusomonadidae_Group-1_XXX	Apusomonadidae_Group-1_XXX_sp.	0	0	0	0	0	0	0	0	0	0	0	0	0	0	0	0	0	0	2	0	0	0	0	0	0	0	0	0	0	0	0	0	0	0	0	0	0	0	0	0	0	0
OTU_2240	Rhizaria	Cercozoa	Filosa-Granofilosea	Filosa-Granofilosea_X	Novel-Gran-234	Novel-Gran-234_X	Novel-Gran-234_X_sp.	0	0	0	1	0	1	0	0	0	0	0	0	0	0	1	0	0	0	1	0	0	0	0	0	0	0	0	0	0	0	0	0	0	0	0	0	0	0	0	0	0	0
OTU_2241	Alveolata	Dinophyta	Syndiniales	Dino-Group-II	Dino-Group-II_X	Dino-Group-II_XX	Dino-Group-II_XX_sp.	0	0	0	0	0	0	0	0	0	0	0	0	0	0	0	0	0	0	0	0	0	0	1	0	0	0	0	0	1	0	0	2	2	1	0	1	1	0	2	1	1	0
OTU_2243	Opisthokonta	Choanoflagellida	Choanoflagellida_X	Choanoflagellida_XX	Choanoflagellida_XXX	Choanoflagellida_XXXX	Choanoflagellida_XXXX_sp.	1	0	0	0	0	0	0	0	0	0	1	1	1	1	1	0	0	0	1	3	0	2	0	0	1	0	1	2	1	1	3	3	2	2	2	0	2	1	1	1	1	1
OTU_2244	Stramenopiles	Ochrophyta	Bolidophyceae	Parmales	Triparmaceae	Triparmaceae_X	Triparmaceae_X_sp.	0	0	0	0	0	0	0	0	0	0	0	1	0	0	1	0	0	8	0	0	1	0	0	0	1	0	0	0	0	0	0	0	0	0	0	0	0	0	0	0	0	0
OTU_2245	Alveolata	Dinophyta	Syndiniales	Dino-Group-II	Dino-Group-II-Clade-12	Dino-Group-II-Clade-12_X	Dino-Group-II-Clade-12_X_sp.	0	0	0	0	0	0	0	0	0	0	0	1	0	2	7	0	0	0	0	0	0	0	0	0	1	0	0	0	0	0	0	0	0	0	0	0	0	0	0	0	0	0
OTU_2246	Stramenopiles	Ochrophyta	Chrysophyceae	Chrysophyceae_X	Chrysophyceae_Clade-I	Clade-I_X	Clade-I_X_sp.	0	0	0	0	0	0	0	0	0	0	0	0	0	0	0	0	0	0	0	0	0	0	2	2	0	0	2	1	1	0	1	0	0	0	0	1	2	0	0	1	0	0
OTU_2247	Stramenopiles	Ochrophyta	Chrysophyceae	Chrysophyceae_X	Chrysophyceae_XX	Chrysophyceae_XXX	Chrysophyceae_XXX_sp.	0	0	0	0	0	0	0	0	0	0	0	0	0	0	0	0	0	1	2	0	1	1	2	8	7	0	2	2	2	2	0	0	4	1	5	4	2	0	1	1	1	2
OTU_2248	Alveolata	Dinophyta	Syndiniales	Dino-Group-II	Dino-Group-II-Clade-3	Dino-Group-II-Clade-3_X	Dino-Group-II-Clade-3_X_sp.	0	0	0	0	0	0	0	0	0	0	0	0	0	0	1	0	0	0	0	0	0	0	0	0	0	0	1	0	0	1	0	0	0	1	0	3	6	1	1	1	7	4
OTU_2249	Alveolata	Dinophyta	Syndiniales	Dino-Group-II	Dino-Group-II-Clade-1	Dino-Group-II-Clade-1_X	Dino-Group-II-Clade-1_X_sp.	0	0	0	0	0	0	0	0	0	0	0	0	0	0	0	1	0	0	0	1	0	0	0	12	2	0	1	1	2	1	2	1	0	0	3	1	3	1	1	1	1	0
OTU_2250	Rhizaria	Radiolaria	RAD-B	RAD-B_X	RAD-B-Group-I	RAD-B-Group-I_X	RAD-B-Group-I_X_sp.	0	0	0	0	0	0	0	0	0	0	0	0	0	0	0	0	0	0	0	0	0	0	0	0	0	0	0	0	1	0	0	0	0	0	0	0	0	0	0	0	1	0
OTU_2251	Alveolata	Dinophyta	Syndiniales	Dino-Group-II	Dino-Group-II_X	Dino-Group-II_XX	Dino-Group-II_XX_sp.	0	0	0	0	0	0	0	0	0	0	0	0	0	0	0	0	0	0	0	0	0	0	0	0	0	0	0	0	4	0	0	0	0	0	0	0	0	1	0	0	1	1
OTU_2252	Alveolata	Dinophyta	Syndiniales	Dino-Group-II	Dino-Group-II-Clade-4	Dino-Group-II-Clade-4_X	Dino-Group-II-Clade-4_X_sp.	0	0	0	0	0	0	0	0	0	0	0	0	0	0	0	0	0	0	0	0	0	0	2	1	0	0	0	0	1	0	0	0	0	0	0	1	0	0	0	0	0	0
OTU_2253	Alveolata	Ciliophora	Phyllopharyngea	Cyrtophoria	Chlamydodontidae	Chlamydodon	Chlamydodon_sp._strain2	0	0	0	0	0	0	0	0	0	0	0	0	0	0	0	0	0	0	0	1	0	0	24	0	0	3	0	0	0	0	0	0	0	0	0	0	0	0	0	0	0	0
OTU_2254	Opisthokonta	Fungi	Chytridiomycota	Chytridiomycotina	Chytridiomycotina_X	Chytridiomycotina_XX	Chytridiomycotina_XX_sp.	0	0	0	0	0	0	0	0	0	0	0	0	0	0	0	0	0	0	0	1	0	0	1	0	0	0	0	0	0	0	0	0	0	0	0	0	0	0	0	0	0	1
OTU_2255	Alveolata	Dinophyta	Dinophyceae	Dinophyceae_X	Dinophyceae_XX	Blastodinium	Blastodinium_spinulosum	0	0	0	0	0	0	0	0	0	0	0	0	0	0	0	0	0	0	0	0	0	0	0	0	0	0	0	0	0	2	13	3	2	0	0	2	5	0	2	2	4	1
OTU_2256	Alveolata	Dinophyta	Syndiniales	Dino-Group-I	Dino-Group-I-Clade-5	Dino-Group-I-Clade-5_X	Dino-Group-I-Clade-5_X_sp.	0	0	0	0	0	0	0	0	0	0	0	0	0	0	0	0	0	0	0	0	0	0	0	0	0	0	0	0	0	2	1	1	0	0	0	0	0	1	0	0	0	0
OTU_2257	Alveolata	Dinophyta	Syndiniales	Dino-Group-II	Dino-Group-II-Clade-10-and-11	Dino-Group-II-Clade-10-and-11_X	Dino-Group-II-Clade-10-and-11_X_sp._strain7	0	0	0	0	0	0	0	0	0	0	0	0	0	0	0	0	0	0	0	0	0	0	0	0	0	0	0	0	0	0	0	0	0	0	0	0	0	1	2	1	1	0
OTU_2258	Stramenopiles	Stramenopiles_X	MAST	MAST-6	MAST-6_X	MAST-6_XX	MAST-6_XX_sp.	0	4	0	1	0	0	0	0	2	0	0	0	0	0	0	0	0	0	0	0	0	0	0	0	0	0	0	0	0	0	0	0	0	0	0	0	0	0	0	0	0	0
OTU_2260	Rhizaria	Cercozoa	Filosa-Thecofilosea	Cryomonadida	Cryomonadida_X	Cryomonadida_XX	Cryomonadida_XX_sp.	0	0	0	0	0	0	0	0	0	0	0	0	0	0	0	0	0	0	0	0	0	0	0	0	0	0	0	0	0	0	0	0	0	0	0	0	0	0	0	0	0	0
OTU_2261	Rhizaria	Cercozoa	Cercozoa_X	Cercozoa_XX	Cercozoa_XXX	Cercozoa_XXXX	Cercozoa_XXXX_sp.	0	0	0	0	0	0	0	0	0	0	0	0	0	0	0	0	0	0	0	0	0	0	0	0	0	1	0	0	0	2	0	0	2	0	1	0	0	1	0	0	0	0
OTU_2262	Rhizaria	Cercozoa	Filosa-Thecofilosea	Filosa-Thecofilosea_X	Filosa-Thecofilosea_XX	Filosa-Thecofilosea_XXX	Filosa-Thecofilosea_XXX_sp.	0	0	0	0	0	0	0	0	0	0	0	0	0	0	3	0	1	2	0	1	0	0	0	0	0	0	0	0	0	0	0	0	0	0	0	0	0	0	0	0	0	0
OTU_2263	Alveolata	Dinophyta	Dinophyceae	Dinophyceae_X	Dinophyceae_XX	Dinophyceae_XXX	Dinophyceae_XXX_sp.	0	0	0	0	1	0	0	0	0	0	0	0	0	0	0	0	0	0	0	0	0	0	0	0	0	0	0	0	0	0	0	0	0	0	0	0	0	0	0	0	0	0
OTU_2264	Stramenopiles	Stramenopiles_X	MOCH	MOCH-1	MOCH-1_X	MOCH-1_XX	MOCH-1_XX_sp.	0	0	0	0	0	0	0	0	0	0	0	0	0	0	0	1	0	0	0	0	1	0	0	0	1	0	0	1	4	5	8	9	5	3	3	3	4	5	8	3	2	12
OTU_2265	Alveolata	Dinophyta	Syndiniales	Dino-Group-I	Dino-Group-I-Clade-8	Dino-Group-I-Clade-8_X	Dino-Group-I-Clade-8_X_sp.	0	0	0	0	0	0	0	0	0	0	0	0	0	0	0	0	0	0	0	0	0	0	2	0	0	0	1	0	3	1	0	0	0	0	0	0	0	0	0	0	0	0
OTU_2266	Rhizaria	Radiolaria	Polycystinea	Spumellarida	Pyloniidae-Spongodiscidae	Tetrapyle	Tetrapyle_octacantha	0	0	0	0	0	0	0	0	0	0	0	0	0	0	0	0	0	0	0	0	0	0	0	0	0	0	0	0	0	0	0	2	0	0	0	0	0	0	0	0	0	0
OTU_2267	Alveolata	Dinophyta	Syndiniales	Dino-Group-II	Dino-Group-II_X	Dino-Group-II_XX	Dino-Group-II_XX_sp.	0	0	0	0	0	0	0	0	0	0	0	0	0	0	0	0	0	0	0	1	0	0	0	0	0	0	0	0	0	0	1	1	0	0	0	0	0	1	0	0	0	0
OTU_2269	Rhizaria	Cercozoa	Endomyxa-Phytomyxea	Phagomyxida	Phagomyxidae	Phagomyxa	Phagomyxa_sp.	0	0	0	0	0	0	0	0	0	0	0	0	0	0	0	0	0	0	0	0	0	0	0	0	0	1	0	0	0	0	0	0	0	0	0	0	0	0	0	0	0	0
OTU_2270	Alveolata	Ciliophora	Spirotrichea	Choreotrichia	Tintinnidae	Eutintinnus	Eutintinnus_sp.	0	0	0	0	0	0	0	0	0	0	0	0	0	0	0	0	0	0	0	0	0	0	0	0	0	0	0	0	0	1	2	0	1	1	0	0	0	4	1	2	0	5
OTU_2271	Alveolata	Dinophyta	Syndiniales	Dino-Group-I	Dino-Group-I-Clade-5	Dino-Group-I-Clade-5_X	Dino-Group-I-Clade-5_X_sp.	0	0	0	0	0	0	0	0	0	0	0	0	0	0	0	0	0	0	0	0	0	0	0	0	0	0	0	0	0	0	0	0	0	0	0	0	0	0	1	0	1	2
OTU_2272	Alveolata	Dinophyta	Syndiniales	Dino-Group-I	Dino-Group-I-Clade-3	Dino-Group-I-Clade-3_X	Dino-Group-I-Clade-3_X_sp.	0	0	0	0	0	0	0	0	0	0	0	0	0	0	0	0	0	0	0	0	0	0	0	0	0	0	0	0	0	0	0	0	1	4	2	2	1	0	0	0	0	0
OTU_2273	Alveolata	Dinophyta	Syndiniales	Dino-Group-II	Dino-Group-II-Clade-26	Dino-Group-II-Clade-26_X	Dino-Group-II-Clade-26_X_sp.	0	0	0	0	0	0	0	0	0	0	0	0	0	0	0	0	0	0	0	0	0	0	0	0	0	0	0	0	0	1	1	0	0	0	0	0	1	0	0	0	1	0
OTU_2275	Rhizaria	Cercozoa	Filosa-Thecofilosea	Cryomonadida	Protaspa-lineage	Protaspa-lineage_X	Protaspa-lineage_X_sp.	1	0	0	0	0	0	0	0	0	0	0	0	0	0	0	0	0	0	0	0	0	0	1	0	0	0	0	0	0	0	0	0	0	0	0	0	0	0	0	0	0	0
OTU_2276	Alveolata	Dinophyta	Syndiniales	Dino-Group-II	Dino-Group-II_X	Dino-Group-II_XX	Dino-Group-II_XX_sp.	1	0	0	0	0	0	0	0	0	0	0	0	0	0	0	0	0	0	0	0	0	0	0	0	0	0	0	0	0	1	0	0	1	1	0	0	0	1	2	0	0	2
OTU_2277	Rhizaria	Cercozoa	Cercozoa_X	Cercozoa_XX	Cercozoa_XXX	Cercozoa_XXXX	Cercozoa_XXXX_sp.	2	0	0	0	1	3	2	1	1	0	0	0	0	0	1	0	1	0	0	0	0	0	0	0	0	0	0	0	0	0	0	0	0	0	0	0	0	0	0	0	0	0
OTU_2278	Alveolata	Dinophyta	Syndiniales	Dino-Group-II	Dino-Group-II_X	Dino-Group-II_XX	Dino-Group-II_XX_sp.	0	0	0	0	0	0	0	0	0	0	0	0	0	0	0	0	0	0	0	0	0	0	0	0	0	0	0	1	0	0	0	0	0	1	0	0	0	1	1	1	0	0
OTU_2279	Alveolata	Ciliophora	Phyllopharyngea	Suctoria	Suctoria_X	Suctoria_XX	Suctoria_XX_sp.	0	0	0	0	0	0	0	0	0	0	0	0	0	0	1	0	0	0	0	0	0	0	0	0	0	0	0	0	0	0	0	1	0	1	2	1	0	0	0	1	0	0
OTU_2280	Alveolata	Dinophyta	Syndiniales	Dino-Group-II	Dino-Group-II-Clade-1	Dino-Group-II-Clade-1_X	Dino-Group-II-Clade-1_X_sp.	0	0	0	0	0	0	0	0	0	0	0	0	2	1	1	2	1	0	0	0	0	0	1	1	0	0	0	0	0	0	0	1	0	0	0	1	0	1	0	0	0	0
OTU_2281	Alveolata	Dinophyta	Syndiniales	Dino-Group-II	Dino-Group-II-Clade-10-and-11	Dino-Group-II-Clade-10-and-11_X	Dino-Group-II-Clade-10-and-11_X_sp.	0	0	0	0	0	0	0	0	0	0	0	0	0	0	0	0	0	0	1	0	0	2	1	2	5	2	4	8	1	2	1	0	1	4	1	1	7	2	0	1	2	1
OTU_2282	Alveolata	Dinophyta	Syndiniales	Dino-Group-II	Dino-Group-II-Clade-17	Dino-Group-II-Clade-17_X	Dino-Group-II-Clade-17_X_sp.	0	0	0	0	0	0	0	0	0	0	0	0	0	0	0	0	0	0	0	0	0	0	0	0	1	0	0	3	4	3	1	1	1	0	1	1	1	2	0	0	0	0
OTU_2283	Alveolata	Dinophyta	Syndiniales	Dino-Group-II	Dino-Group-II-Clade-1	Dino-Group-II-Clade-1_X	Dino-Group-II-Clade-1_X_sp.	0	0	0	0	0	0	0	0	0	0	0	0	0	0	0	0	0	0	0	0	0	0	1	0	0	1	1	0	0	2	0	1	0	0	0	0	0	0	0	1	0	0
OTU_2284	Alveolata	Dinophyta	Syndiniales	Dino-Group-II	Dino-Group-II-Clade-14	Dino-Group-II-Clade-14_X	Dino-Group-II-Clade-14_X_sp._strain8	0	0	0	0	0	0	0	0	0	0	1	12	0	0	3	3	2	0	0	0	0	0	0	0	0	0	0	0	0	0	0	0	0	0	0	0	0	0	0	0	0	0
OTU_2285	Alveolata	Dinophyta	Syndiniales	Dino-Group-I	Dino-Group-I-Clade-5	Dino-Group-I-Clade-5_X	Dino-Group-I-Clade-5_X_sp.	0	0	0	0	0	0	0	0	0	0	0	0	0	0	0	0	0	0	0	0	0	0	0	0	0	0	0	0	0	0	0	0	0	0	0	0	0	0	0	1	1	1
OTU_2287	Alveolata	Dinophyta	Syndiniales	Dino-Group-II	Dino-Group-II-Clade-4	Dino-Group-II-Clade-4_X	Dino-Group-II-Clade-4_X_sp.	0	1	0	0	0	0	0	0	0	0	0	0	0	0	0	0	0	0	0	0	0	2	0	0	0	1	2	4	2	1	0	0	2	1	1	0	2	0	1	2	2	2
OTU_2288	Alveolata	Dinophyta	Syndiniales	Dino-Group-II	Dino-Group-II-Clade-7	Dino-Group-II-Clade-7_X	Dino-Group-II-Clade-7_X_sp.	0	0	0	0	0	0	0	0	0	0	0	0	0	0	0	0	0	0	0	0	0	0	0	10	0	0	3	1	7	0	5	5	3	8	5	7	1	5	17	18	5	3
OTU_2289	Alveolata	Dinophyta	Dinophyceae	Dinophyceae_X	Dinophyceae_XX	Dinophyceae_XXX	Dinophyceae_XXX_sp.	0	0	0	0	0	0	0	0	0	0	0	0	0	0	0	0	0	0	0	0	0	0	0	0	1	0	0	0	0	0	0	0	0	0	0	0	0	0	0	0	0	0
OTU_2290	Alveolata	Dinophyta	Syndiniales	Dino-Group-II	Dino-Group-II-Clade-20	Dino-Group-II-Clade-20_X	Dino-Group-II-Clade-20_X_sp.	0	0	0	0	0	0	0	0	0	0	0	0	0	0	0	0	0	0	0	0	0	0	0	0	0	0	0	0	3	2	0	0	0	0	1	1	2	2	4	4	0	2
OTU_2291	Alveolata	Dinophyta	Syndiniales	Dino-Group-I	Dino-Group-I-Clade-5	Dino-Group-I-Clade-5_X	Dino-Group-I-Clade-5_X_sp.	0	0	0	0	0	0	0	0	0	0	0	0	0	0	0	0	0	0	0	0	0	0	0	0	0	0	0	0	1	0	0	0	0	0	0	0	0	2	0	1	3	1
OTU_2292	Alveolata	Ciliophora	Spirotrichea	Choreotrichia	Strobilidiidae	Rimostrombidium	Rimostrombidium_veniliae	0	0	0	0	0	0	0	0	0	0	0	0	0	0	0	0	0	0	1	0	0	0	0	0	0	0	0	0	0	0	0	0	0	0	0	0	0	0	0	0	0	0
OTU_2293	Archaeplastida	Chlorophyta	Trebouxiophyceae	Chlorellales	Chlorellales_X	Picochlorum	Picochlorum_sp.	0	0	0	0	0	1	0	0	0	0	0	0	0	0	0	0	0	0	0	0	0	0	0	0	0	0	0	0	0	7	0	0	8	6	25	2	0	3	1	2	0	2
OTU_2294	Alveolata	Dinophyta	Dinophyceae	Dinophyceae_X	Dinophyceae_XX	Dinophyceae_XXX	Dinophyceae_XXX_sp.	0	0	0	0	0	0	0	0	0	0	0	0	0	0	0	0	0	0	0	0	0	0	0	0	0	0	0	0	0	0	2	0	0	0	0	0	0	1	0	0	1	0
OTU_2295	Alveolata	Dinophyta	Dinophyceae	Dinophyceae_X	Dinophyceae_XX	Gymnodinium	Gymnodinium_dorsalisulcum	0	0	0	0	0	0	0	0	0	0	0	0	0	0	0	0	0	0	0	0	0	0	0	0	0	0	0	0	0	1	3	0	0	0	3	0	3	0	3	1	1	2
OTU_2296	Alveolata	Apicomplexa	Apicomplexa_X	Gregarines	Gregarines_X	Gregarines_XX	Gregarines_XX_sp.	0	0	0	0	0	0	0	0	0	0	0	0	0	0	0	0	0	0	0	0	0	0	0	0	0	0	0	0	0	0	0	0	0	0	0	0	0	0	0	0	0	0
OTU_2297	Alveolata	Ciliophora	Litostomatea	Cyclotrichia	Cyclotrichia_X	Cyclotrichia_XX	Cyclotrichia_XX_sp.	0	0	0	0	0	2	0	0	1	0	0	0	0	1	0	1	4	0	0	0	0	0	0	0	0	0	0	0	0	0	0	0	0	0	0	0	0	0	0	0	0	0
OTU_2298	Stramenopiles	Stramenopiles_X	Labyrinthulea	Labyrinthulales	Labyrinthulaceae	Labyrinthulaceae_X	Labyrinthulaceae_X_sp.	0	0	0	0	0	0	0	1	0	0	0	0	0	0	0	0	0	0	3	0	0	0	0	0	0	0	0	0	2	0	0	0	0	0	2	0	0	0	0	0	0	1
OTU_2299	Rhizaria	Cercozoa	Filosa-Thecofilosea	Ventricleftida	Ventrifissuridae	Ventrifissuridae_X	Ventrifissuridae_X_sp.	0	0	0	0	0	1	0	0	0	0	0	1	0	0	1	0	0	1	1	0	0	0	0	0	0	0	0	0	0	2	0	0	1	1	3	0	0	0	0	0	0	0
OTU_2300	Rhizaria	Cercozoa	Filosa-Thecofilosea	Cryomonadida	Protaspa-lineage	Protaspa-lineage_X	Protaspa-lineage_X_sp.	0	0	0	0	0	0	0	0	0	0	0	0	0	0	0	0	0	0	1	0	0	0	0	0	0	0	0	0	0	0	0	0	0	0	0	0	0	0	0	0	0	0
OTU_2301	Rhizaria	Cercozoa	Filosa-Imbricatea	Euglyphida	Euglyphida_X	Euglyphida_XX	Euglyphida_XX_sp.	0	0	0	0	0	0	0	0	0	1	0	0	0	0	0	0	0	2	0	0	0	0	0	0	0	0	0	0	0	0	0	0	0	0	0	0	0	0	0	0	0	0
OTU_2302	Rhizaria	Cercozoa	Filosa-Imbricatea	Thaumatomonadida	Thaumatomonadidae	Thaumatomastix	Thaumatomastix_sp.	1	0	0	0	0	0	0	0	0	0	0	0	0	0	0	0	0	1	1	0	0	0	0	0	0	0	0	0	0	0	1	1	0	0	0	0	0	0	0	0	0	0
OTU_2304	Rhizaria	Cercozoa	Filosa-Thecofilosea	Filosa-Thecofilosea_X	Filosa-Thecofilosea_XX	Filosa-Thecofilosea_XXX	Filosa-Thecofilosea_XXX_sp.	0	0	0	0	0	0	0	0	0	0	0	0	0	0	0	0	0	0	0	0	0	0	0	0	0	0	0	0	0	0	0	0	1	1	0	0	0	0	0	0	0	0
OTU_2305	Stramenopiles	Ochrophyta	Bacillariophyta	Bacillariophyta_X	Raphid-pennate	Raphid-pennate_X	Raphid-pennate_X_sp.	0	0	0	0	0	0	0	1	0	0	0	0	0	0	0	0	0	0	0	0	0	0	0	0	0	0	0	0	1	0	0	0	2	0	2	0	0	0	0	0	0	0
OTU_2306	Alveolata	Ciliophora	Spirotrichea	Choreotrichia	Strombidinopsidae	Strombidinopsis	Strombidinopsis_jeokjo	0	0	0	0	0	0	0	0	0	0	0	0	0	0	0	0	1	0	0	0	0	0	0	0	0	0	0	0	0	0	0	0	0	0	0	0	0	0	0	0	0	0
OTU_2307	Alveolata	Dinophyta	Syndiniales	Dino-Group-II	Dino-Group-II-Clade-1	Dino-Group-II-Clade-1_X	Dino-Group-II-Clade-1_X_sp.	0	0	0	0	0	0	0	0	0	0	0	0	0	0	0	0	0	0	0	0	1	0	1	2	2	0	2	2	0	3	0	1	1	0	0	1	0	2	0	0	0	1
[truncated: 6,506 more rows]
[truncated: 27 more columns]
