# Supplementary material for: Different Microeukaryotic Trophic Groups Show Different Latitudinal Spatial Scale Dependences in Assembly Processes across the Continental Shelves of China
Source: Microorganisms. 2024 Jan 8;12(1):124. doi: 10.3390/microorganisms12010124 (PMC10821338; doi:10.3390/microorganisms12010124)
Supplement: Supplementary file 1 [file microorganisms-12-00124-s001.zip › Supplementary materials/Table S3.xlsx]

## Sheet: Table S3
Table S3 The analysis of similarities (ANOSIM) for community structure of various groups between ecoregions based on Bray-Curtis distance
Habitat type	Groups	R	P
Surface water	All members	0.772	0.001
	Autotrophs	0.758	0.001
	Heterotrophs	0.491	0.001
	Mixotrophs	0.837	0.001
	Parasites	0.785	0.001
Sediment	All members	0.448	0.001
	Autotrophs	0.473	0.001
	Heterotrophs	0.402	0.002
	Mixotrophs	0.078	0.125
	Parasites	0.529	0.001
