# Supplementary material for: Different Microeukaryotic Trophic Groups Show Different Latitudinal Spatial Scale Dependences in Assembly Processes across the Continental Shelves of China
Source: Microorganisms. 2024 Jan 8;12(1):124. doi: 10.3390/microorganisms12010124 (PMC10821338; doi:10.3390/microorganisms12010124)
Supplement: Supplementary file 1 [file microorganisms-12-00124-s001.zip › Supplementary materials/Table S4.xlsx]

## Sheet: Table S4
Table S4 Standard and partial Mantel tests between potential drivers and βNTI values for all members and the four trophic groups in surface water and sediment
Groups	Surface water						Sediment
	Effects of	Mantel r	Mantel P	Control for	p.Mantel r	p.Mantel P	Effects of	Mantel r	Mantel P	Control for	p.Mantel r	p.Mantel P
All members	Tem	0.584	0.001	Sal + Lat + Geo	0.216	0.001	Tem	-0.144	0.984	Sal + Lat + Geo	0.002	0.525
	Sal	0.279	0.001	Tem + Lat + Geo	0.151	0.001	Sal	-0.161	0.998	Tem + Lat + Geo	-0.08	0.784
	Lat	0.565	0.001	Tem + Sal + Geo	-0.033	0.764	Lat	-0.134	0.986	Tem + Sal + Geo	0.022	0.381
	Geo	0.537	0.001	Tem + Sal + Lat	0.048	0.147	Geo	-0.161	0.992	Tem + Sal + Lat	-0.058	0.728
Autotrophs	Tem	0.693	0.001	Sal + Lat + Geo	0.562	0.001	Tem	0.108	0.077	Sal + Lat + Geo	0.024	0.384
	Sal	0.214	0.001	Tem + Lat + Geo	0.078	0.101	Sal	0.047	0.239	Tem + Lat + Geo	-0.046	0.691
	Lat	0.557	0.001	Tem + Sal + Geo	-0.08	0.914	Lat	0.127	0.035	Tem + Sal + Geo	0.076	0.198
	Geo	0.448	0.001	Tem + Sal + Lat	-0.248	1	Geo	0.108	0.063	Tem + Sal + Lat	0.025	0.429
Heterotrophs	Tem	0.586	0.001	Sal + Lat + Geo	0.071	0.058	Tem	-0.022	0.59	Sal + Lat + Geo	0.038	0.352
	Sal	0.315	0.001	Tem + Lat + Geo	0.207	0.001	Sal	0.065	0.192	Tem + Lat + Geo	0.149	0.074
	Lat	0.631	0.001	Tem + Sal + Geo	0.039	0.192	Lat	-0.091	0.909	Tem + Sal + Geo	-0.207	0.989
	Geo	0.626	0.001	Tem + Sal + Lat	0.2	0.001	Geo	-0.082	0.879	Tem + Sal + Lat	-0.161	0.943
Mixotrophs	Tem	-0.014	0.602	Sal + Lat + Geo	0.002	0.506	Tem	-0.089	0.887	Sal + Lat + Geo	-0.248	0.988
	Sal	0.054	0.205	Tem + Lat + Geo	0.062	0.16	Sal	0.013	0.395	Tem + Lat + Geo	0.039	0.345
	Lat	-0.024	0.697	Tem + Sal + Geo	-0.021	0.636	Lat	0.032	0.328	Tem + Sal + Geo	0.108	0.142
	Geo	-0.027	0.693	Tem + Sal + Lat	-0.037	0.691	Geo	0.025	0.356	Tem + Sal + Lat	0.084	0.227
Parasites	Tem	0.284	0.001	Sal + Lat + Geo	0.145	0.029	Tem	-0.117	0.968	Sal + Lat + Geo	0.043	0.327
	Sal	0.178	0.006	Tem + Lat + Geo	0.126	0.066	Sal	-0.192	0.999	Tem + Lat + Geo	-0.158	0.967
	Lat	0.221	0.001	Tem + Sal + Geo	-0.131	0.959	Lat	-0.086	0.912	Tem + Sal + Geo	0.128	0.068
	Geo	0.163	0.001	Tem + Sal + Lat	-0.182	0.997	Geo	-0.132	0.983	Tem + Sal + Lat	-0.021	0.595
"Mantel r" and "Mantel P" represent the correlation coefficient and significance calculated by the standard Mantel test.
"p.Mantel r" and "p.Mantel P" represent the correlation coefficient and significance calculated by the partial Mantel test.
Tem, the Euclidean distance for temperature; Sal, the Euclidean distance for salinity; Lat, the pairwise latitude; Geo, the pairwise geographic distance.
